# Supplementary material for: Simulation and estimation of gene number in a biological pathway using almost complete saturation mutagenesis screening of haploid mouse cells
Source: BMC Genomics. 2014 Nov 24;15(1):1016. doi: 10.1186/1471-2164-15-1016 (PMC4301880; doi:10.1186/1471-2164-15-1016)
Supplement: Supplementary file 3 — Additional file 3: Tables S1–S10: Detailed lists of mutations identified by WES. (XLSX 532 KB) [file 12864_2014_6837_MOESM3_ESM.xlsx]

## Sheet: Table S1
Table S1 Detailed lists of mutations identified by WES (clone B3-1).
Variation no.	Gene symbol	Gene name	Effect	Impact	Codon change	Amino acid change	Transcript	rsID	dbSNP build	Chromosome	Position	Mutant Ref/Alt	Mutant Ref depth	Mutant Alt depth	Mutant Alt freq	Mutant filter	Mutant genotype	Control Ref/Alt	Control Ref depth	Control Alt depth	Control Alt freq	Control filter	Control genotype
1	4931428L18Rik	RIKEN cDNA 4931428L18 gene	INTRON	MODIFIER	.	.	ENSMUST00000127775	.	.	chr1	31246214	A/G,T	0	20,20	1	PASS	alt/alt	A/G,T	27	0	0	.	ref/ref
1	Lgsn	lengsin, lens protein with glutamine synthetase domain	NON_SYNONYMOUS_CODING	MODERATE	Aca/Gca	T12A	ENSMUST00000062560	.	.	chr1	31246214	A/G,T	0	20,20	1	PASS	alt/alt	A/G,T	27	0	0	.	ref/ref
2	Ccdc115	coiled-coil domain containing 115	UPSTREAM	MODIFIER	.	.	ENSMUST00000042493	.	.	chr1	34500354	G/A	1	88	0.989	PASS	alt/alt	G/A	73	0	0	.	ref/ref
2	Imp4	IMP4, U3 small nucleolar ribonucleoprotein, homolog (yeast)	INTRON	MODIFIER	.	.	ENSMUST00000027303	.	.	chr1	34500354	G/A	1	88	0.989	PASS	alt/alt	G/A	73	0	0	.	ref/ref
3	Tmem131	transmembrane protein 131	NON_SYNONYMOUS_CODING	MODERATE	Gga/Aga	G496R	ENSMUST00000027290	.	.	chr1	36883981	C/T	1	93	0.989	PASS	alt/alt	C/T	58	0	0	.	ref/ref
4	Eif5b	eukaryotic translation initiation factor 5B	UPSTREAM	MODIFIER	.	.	ENSMUST00000027252	.	.	chr1	38050803	A/T	1	51	0.981	PASS	alt/alt	A/T	42	0	0	.	ref/ref
4	Txndc9	thioredoxin domain containing 9	INTRON	MODIFIER	.	.	ENSMUST00000072243	.	.	chr1	38050803	A/T	1	51	0.981	PASS	alt/alt	A/T	42	0	0	.	ref/ref
5	snoU13	.	UPSTREAM	MODIFIER	.	.	ENSMUST00000158340	.	.	chr1	40663914	A/C,T	1	61,53	0.991	PASS	alt/alt	A/C,T	95	1	0.01	.	ref/ref
5	Slc9a4	solute carrier family 9 (sodium/hydrogen exchanger), member 4	NON_SYNONYMOUS_CODING	MODERATE	gAc/gCc	D420A	ENSMUST00000027233	.	.	chr1	40663914	A/C,T	1	61,53	0.991	PASS	alt/alt	A/C,T	95	1	0.01	.	ref/ref
6	Tmeff2	transmembrane protein with EGF-like and two follistatin-like domains 2	SYNONYMOUS_CODING	LOW	ggC/ggA	G152	ENSMUST00000081851	.	.	chr1	51128328	C/A	0	81	1	PASS	alt/alt	C/A	58	0	0	.	ref/ref
7	Sumo1	SMT3 suppressor of mif two 3 homolog 1 (yeast)	INTRON	MODIFIER	.	.	ENSMUST00000091374	.	.	chr1	59713677	T/C	0	27	1	PASS	alt/alt	T/C	18	0	0	.	ref/ref
8	Ccnyl1	cyclin Y-like 1	SYNONYMOUS_CODING	LOW	cgT/cgA	R106	ENSMUST00000114077	.	.	chr1	64748924	T/A	0	74	1	PASS	alt/alt	T/A	53	0	0	.	ref/ref
9	Smarcal1	SWI/SNF related matrix associated, actin dependent regulator of chromatin, subfamily a-like 1	NON_SYNONYMOUS_CODING	MODERATE	gTg/gAg	V622E	ENSMUST00000136498	.	.	chr1	72659519	T/A,C	0	37,37	1	PASS	alt/alt	T/A,C	63	0	0	.	ref/ref
10	Pign	phosphatidylinositol glycan anchor biosynthesis, class N	INTRON	MODIFIER	.	.	ENSMUST00000112806	.	.	chr1	107544822	T/A	0	31	1	PASS	alt/alt	T/A	12	0	0	.	ref/ref
11	Cdh19	cadherin 19, type 2	SYNONYMOUS_CODING	LOW	acT/acG	T262	ENSMUST00000094626	.	.	chr1	112822501	A/C	0	31	1	PASS	alt/alt	A/C	35	0	0	.	ref/ref
12	Cdh19	cadherin 19, type 2	NON_SYNONYMOUS_CODING	MODERATE	aCt/aTt	T262I	ENSMUST00000094626	.	.	chr1	112822502	G/A	0	31	1	PASS	alt/alt	G/A	34	0	0	.	ref/ref
13	Thsd7b	thrombospondin, type I, domain containing 7B	SYNONYMOUS_CODING	LOW	gcA/gcT	A1466	ENSMUST00000073527	.	.	chr1	132089150	A/T	1	91	0.989	PASS	alt/alt	A/T	61	0	0	.	ref/ref
14	Fam72a	family with sequence similarity 72, member A	INTRON	MODIFIER	.	.	ENSMUST00000068613	.	.	chr1	133427324	G/T	1	53	0.981	PASS	alt/alt	G/T	22	0	0	.	ref/ref
14	Srgap2	SLIT-ROBO Rho GTPase activating protein 2	UPSTREAM	MODIFIER	.	.	ENSMUST00000097588	.	.	chr1	133427324	G/T	1	53	0.981	PASS	alt/alt	G/T	22	0	0	.	ref/ref
15	Cdk18	cyclin-dependent kinase 18	SYNONYMOUS_CODING	LOW	taC/taT	Y283	ENSMUST00000027697	.	.	chr1	134014115	G/A	0	97	1	PASS	alt/alt	G/A	71	0	0	.	ref/ref
16	Ppp1r15b	protein phosphatase 1, regulatory (inhibitor) subunit 15b	NON_SYNONYMOUS_CODING	MODERATE	Tat/Aat	Y394N	ENSMUST00000165011	.	.	chr1	135029557	T/A	2	106	0.981	PASS	alt/alt	T/A	76	0	0	.	ref/ref
17	Rasal2	RAS protein activator like 2	NON_SYNONYMOUS_CODING	MODERATE	gTg/gAg	V1138E	ENSMUST00000132699	.	.	chr1	159077881	A/T	0	77	1	PASS	alt/alt	A/T	68	0	0	.	ref/ref
18	Sec16b	SEC16 homolog B (S. cerevisiae)	INTRON	MODIFIER	.	.	ENSMUST00000027881	.	.	chr1	159464917	A/G	0	34	1	PASS	alt/alt	A/G	24	0	0	.	ref/ref
19	Adcy10	adenylate cyclase 10	UPSTREAM	MODIFIER	.	.	ENSMUST00000111439	.	.	chr1	167411060	G/A	0	31	1	PASS	alt/alt	G/A	29	0	0	.	ref/ref
19	Brp44	.	NON_SYNONYMOUS_CODING	MODERATE	gGg/gAg	G125E	ENSMUST00000027853	.	.	chr1	167411060	G/A	0	31	1	PASS	alt/alt	G/A	29	0	0	.	ref/ref
20	Mpz	myelin protein zero	NON_SYNONYMOUS_CODING	MODERATE	aAg/aGg	K108R	ENSMUST00000070758	.	.	chr1	173088972	A/G	2	162	0.988	PASS	alt/alt	A/G	116	0	0	.	ref/ref
21	Slamf7	SLAM family member 7	NON_SYNONYMOUS_CODING	MODERATE	ttT/ttA	F171L	ENSMUST00000111276	.	.	chr1	173569254	A/T	0	71	1	PASS	alt/alt	A/T	59	0	0	.	ref/ref
22	Darc	Duffy blood group, chemokine receptor	NON_SYNONYMOUS_CODING	MODERATE	Tcg/Ccg	S38P	ENSMUST00000038227	.	.	chr1	175262970	A/G	0	32	1	PASS	alt/alt	A/G	14	0	0	.	ref/ref
22	Cadm3	cell adhesion molecule 3	DOWNSTREAM	MODIFIER	.	.	ENSMUST00000171825	.	.	chr1	175262970	A/G	0	32	1	PASS	alt/alt	A/G	14	0	0	.	ref/ref
23	9130409I23Rik	RIKEN cDNA 9130409I23 gene	NON_SYNONYMOUS_CODING	MODERATE	Att/Ttt	I163F	ENSMUST00000036819	.	.	chr1	182985292	A/T	0	138	1	PASS	alt/alt	A/T	113	0	0	.	ref/ref
24	Lbr	lamin B receptor	INTRON	MODIFIER	.	.	ENSMUST00000005003	.	.	chr1	183748965	A/G	2	28	0.933	PASS	alt/alt	A/G	7	0	0	.	ref/ref
25	Ush2a	Usher syndrome 2A (autosomal recessive, mild)	NON_SYNONYMOUS_CODING	MODERATE	Acg/Gcg	T4989A	ENSMUST00000060479	.	.	chr1	190777646	A/G	1	94	0.989	PASS	alt/alt	A/G	72	0	0	.	ref/ref
26	Gata3	GATA binding protein 3	NON_SYNONYMOUS_CODING	MODERATE	Tcc/Ccc	S102P	ENSMUST00000130615	.	.	chr2	9796382	A/G	1	120	0.992	PASS	alt/alt	A/G	96	0	0	.	ref/ref
26	Gm13256	.	UPSTREAM	MODIFIER	.	.	ENSMUST00000131297	.	.	chr2	9796382	A/G	1	120	0.992	PASS	alt/alt	A/G	96	0	0	.	ref/ref
27	Itih2	inter-alpha trypsin inhibitor, heavy chain 2	SYNONYMOUS_CODING	LOW	ctG/ctA	L709	ENSMUST00000159437	.	.	chr2	10020163	C/A,T	0	23,21	1	PASS	alt/alt	C/A,T	51	0	0	.	ref/ref
28	Mllt10	myeloid/lymphoid or mixed-lineage leukemia (trithorax homolog, Drosophila); translocated to, 10	NON_SYNONYMOUS_CODING	MODERATE	gaT/gaA	D206E	ENSMUST00000114671	.	.	chr2	18081139	T/A	0	65	1	PASS	alt/alt	T/A	43	0	0	.	ref/ref
28	U6	.	DOWNSTREAM	MODIFIER	.	.	ENSMUST00000083030	.	.	chr2	18081139	T/A	0	65	1	PASS	alt/alt	T/A	43	0	0	.	ref/ref
29	Olfm1	olfactomedin 1	NON_SYNONYMOUS_CODING	MODERATE	cTc/cAc	L251H	ENSMUST00000113920	.	.	chr2	28084671	T/A	2	89	0.978	PASS	alt/alt	T/A	78	0	0	.	ref/ref
30	Pip5kl1	phosphatidylinositol-4-phosphate 5-kinase-like 1	INTRON	MODIFIER	.	.	ENSMUST00000055304	.	.	chr2	32434426	T/C	0	112	1	PASS	alt/alt	T/C	95	0	0	.	ref/ref
30	9430097D07Rik	RIKEN cDNA 9430097D07 gene	UPSTREAM	MODIFIER	.	.	ENSMUST00000100190	.	.	chr2	32434426	T/C	0	112	1	PASS	alt/alt	T/C	95	0	0	.	ref/ref
31	Angptl2	angiopoietin-like 2	EXON	MODIFIER	.	.	ENSMUST00000143252	.	.	chr2	33099503	C/A	1	91	0.989	PASS	alt/alt	C/A	68	0	0	.	ref/ref
31	Ralgps1	Ral GEF with PH domain and SH3 binding motif 1	INTRON	MODIFIER	.	.	ENSMUST00000042615	.	.	chr2	33099503	C/A	1	91	0.989	PASS	alt/alt	C/A	68	0	0	.	ref/ref
32	Cep110	centrosomal protein 110	STOP_GAINED	HIGH	tTa/tAa	L316*	ENSMUST00000156933	.	.	chr2	34978318	T/A	0	18	1	PASS	alt/alt	T/A	16	0	0	.	ref/ref
33	Epc2	enhancer of polycomb homolog 2 (Drosophila)	NON_SYNONYMOUS_CODING	MODERATE	Cag/Aag	Q153K	ENSMUST00000092123	.	.	chr2	49368878	C/A	0	58	1	PASS	alt/alt	C/A	54	0	0	.	ref/ref
34	P2rx3	purinergic receptor P2X, ligand-gated ion channel, 3	NON_SYNONYMOUS_CODING	MODERATE	Acc/Gcc	T135A	ENSMUST00000111616	.	.	chr2	84863650	T/C	1	165	0.994	PASS	alt/alt	T/C	123	1	0.008	.	ref/ref
35	Olfr1166	olfactory receptor 1166	SYNONYMOUS_CODING	LOW	agC/agT	S293	ENSMUST00000099833	.	.	chr2	87964262	G/A	7	226	0.97	PASS	alt/alt	G/A	237	0	0	.	ref/ref
36	Fnbp4	formin binding protein 4	DOWNSTREAM	MODIFIER	.	.	ENSMUST00000013759	.	.	chr2	90624178	T/A	0	129	1	PASS	alt/alt	T/A	90	0	0	.	ref/ref
36	Agbl2	ATP/GTP binding protein-like 2	UTR_5_PRIME	MODIFIER	.	.	ENSMUST00000111482	.	.	chr2	90624178	T/A	0	129	1	PASS	alt/alt	T/A	90	0	0	.	ref/ref
37	Olfr1284	olfactory receptor 1284	SYNONYMOUS_CODING	LOW	gaC/gaT	D268	ENSMUST00000062407	.	.	chr2	111219962	C/T	1	89	0.989	PASS	alt/alt	C/T	67	0	0	.	ref/ref
38	Tmem87a	transmembrane protein 87A	INTRON	MODIFIER	.	.	ENSMUST00000043847	.	.	chr2	120201260	GCA/G	7	68	0.907	PASS	alt/alt	GCA/G	47	0	0	.	ref/ref
39	Stard9	START domain containing 9	SYNONYMOUS_CODING	LOW	aaA/aaG	K163	ENSMUST00000150912	.	.	chr2	120493781	A/G	0	48	1	PASS	alt/alt	A/G	35	0	0	.	ref/ref
40	Mrps5	mitochondrial ribosomal protein S5	START_GAINED	LOW	.	.	ENSMUST00000028852	.	.	chr2	127413114	G/A	1	51	0.981	PASS	alt/alt	G/A	47	0	0	.	ref/ref
40	Zfp661	zinc finger protein 661	UPSTREAM	MODIFIER	.	.	ENSMUST00000077422	.	.	chr2	127413114	G/A	1	51	0.981	PASS	alt/alt	G/A	47	0	0	.	ref/ref
41	AU015228	expressed sequence AU015228	EXON	MODIFIER	.	.	ENSMUST00000099379	.	.	chr2	129926746	G/A	1	238	0.996	PASS	alt/alt	G/A	150	0	0	.	ref/ref
42	4930402H24Rik	RIKEN cDNA 4930402H24 gene	SYNONYMOUS_CODING	LOW	atT/atA	I621	ENSMUST00000119422	.	.	chr2	130563189	A/T	0	159	1	PASS	alt/alt	A/T	116	0	0	.	ref/ref
43	Snph	syntaphilin	DOWNSTREAM	MODIFIER	.	.	ENSMUST00000109877	.	.	chr2	151414899	T/C	0	66	1	PASS	alt/alt	T/C	34	0	0	.	ref/ref
43	Sdcbp2	syndecan binding protein (syntenin) 2	INTRON	MODIFIER	.	.	ENSMUST00000028950	.	.	chr2	151414899	T/C	0	66	1	PASS	alt/alt	T/C	34	0	0	.	ref/ref
44	Pofut1	protein O-fucosyltransferase 1	NON_SYNONYMOUS_CODING	MODERATE	aTt/aAt	I173N	ENSMUST00000109794	.	.	chr2	153075490	T/A,C	2	36,30	0.971	PASS	alt/alt	T/A,C	53	0	0	.	ref/ref
45	Chd6	chromodomain helicase DNA binding protein 6	INTRON	MODIFIER	.	.	ENSMUST00000039782	.	.	chr2	160795831	T/C	3	243	0.988	PASS	alt/alt	T/C	171	0	0	.	ref/ref
46	Pigt	phosphatidylinositol glycan anchor biosynthesis, class T	STOP_GAINED	HIGH	taT/taA	Y469*	ENSMUST00000017865	.	.	chr2	164332043	T/A	0	199	1	PASS	alt/alt	T/A	149	1	0.007	.	ref/ref
47	Znfx1	zinc finger, NFX1-type containing 1	NON_SYNONYMOUS_CODING	MODERATE	aGt/aAt	S1404N	ENSMUST00000048988	.	.	chr2	166863744	C/T	0	77	1	PASS	alt/alt	C/T	50	0	0	.	ref/ref
47	Ddx27	DEAD (Asp-Glu-Ala-Asp) box polypeptide 27	DOWNSTREAM	MODIFIER	.	.	ENSMUST00000018143	.	.	chr2	166863744	C/T	0	77	1	PASS	alt/alt	C/T	50	0	0	.	ref/ref
48	1700017G19Rik	RIKEN cDNA 1700017G19 gene	UTR_5_PRIME	MODIFIER	.	.	ENSMUST00000035860	.	.	chr3	40420419	T/C	1	107	0.991	PASS	alt/alt	T/C	73	0	0	.	ref/ref
48	AC163023.1	.	DOWNSTREAM	MODIFIER	.	.	ENSMUST00000175150	.	.	chr3	40420419	T/C	1	107	0.991	PASS	alt/alt	T/C	73	0	0	.	ref/ref
49	P2ry12	purinergic receptor P2Y, G-protein coupled 12	UPSTREAM	MODIFIER	.	.	ENSMUST00000050360	.	.	chr3	59067105	T/A	0	48	1	PASS	alt/alt	T/A	31	0	0	.	ref/ref
49	Med12l	mediator of RNA polymerase II transcription, subunit 12 homolog (yeast)-like	STOP_GAINED	HIGH	tTg/tAg	L1628*	ENSMUST00000040325	.	.	chr3	59067105	T/A	0	48	1	PASS	alt/alt	T/A	31	0	0	.	ref/ref
50	Med12l	mediator of RNA polymerase II transcription, subunit 12 homolog (yeast)-like	DOWNSTREAM	MODIFIER	.	.	ENSMUST00000040325	.	.	chr3	59123029	A/T	4	134	0.971	PASS	alt/alt	A/T	88	0	0	.	ref/ref
50	Igsf10	immunoglobulin superfamily, member 10	NON_SYNONYMOUS_CODING	MODERATE	Tgt/Agt	C2382S	ENSMUST00000039419	.	.	chr3	59123029	A/T	4	134	0.971	PASS	alt/alt	A/T	88	0	0	.	ref/ref
51	Shox2.1	.	NON_SYNONYMOUS_CODING	MODERATE	aCg/aAg	T241K	ENSMUST00000177348	.	.	chr3	66777846	G/A,T	0	51,56	1	PASS	alt/alt	G/A,T	57	0	0	.	ref/ref
51	Shox2	short stature homeobox 2	NON_SYNONYMOUS_CODING	MODERATE	aCg/aAg	T241K	ENSMUST00000029422	.	.	chr3	66777846	G/A,T	0	51,56	1	PASS	alt/alt	G/A,T	57	0	0	.	ref/ref
52	Gm17146	.	DOWNSTREAM	MODIFIER	.	.	ENSMUST00000108464	.	.	chr3	88529879	C/T	1	125	0.992	PASS	alt/alt	C/T	79	3	0.037	.	ref/ref
52	Rit1	Ras-like without CAAX 1	INTRON	MODIFIER	.	.	ENSMUST00000171645	.	.	chr3	88529879	C/T	1	125	0.992	PASS	alt/alt	C/T	79	3	0.037	.	ref/ref
53	Them5	thioesterase superfamily member 5	NON_SYNONYMOUS_CODING	MODERATE	Att/Gtt	I113V	ENSMUST00000128907	.	.	chr3	94150504	A/G	0	55	1	PASS	alt/alt	A/G	37	0	0	.	ref/ref
54	Rprd2	regulation of nuclear pre-mRNA domain containing 2	SYNONYMOUS_CODING	LOW	aaC/aaT	N892	ENSMUST00000098855	.	.	chr3	95569205	G/A	0	99	1	PASS	alt/alt	G/A	75	0	0	.	ref/ref
55	Pde4dip	phosphodiesterase 4D interacting protein (myomegalin)	NON_SYNONYMOUS_CODING	MODERATE	cTg/cAg	L2122Q	ENSMUST00000168438	.	.	chr3	97501068	A/T	0	83	1	PASS	alt/alt	A/T	52	0	0	.	ref/ref
56	Phgdh	3-phosphoglycerate dehydrogenase	NON_SYNONYMOUS_CODING	MODERATE	gTg/gAg	V261E	ENSMUST00000065793	.	.	chr3	98124579	A/T	0	34	1	PASS	alt/alt	A/T	30	0	0	.	ref/ref
57	Trim33	tripartite motif-containing 33	NON_SYNONYMOUS_CODING	MODERATE	aAc/aGc	N849S	ENSMUST00000106860	.	.	chr3	103148305	A/G	0	91	1	PASS	alt/alt	A/G	70	0	0	.	ref/ref
58	Palmd	palmdelphin	NON_SYNONYMOUS_CODING	MODERATE	gaT/gaA	D425E	ENSMUST00000040097	.	.	chr3	116626490	A/T	0	104	1	PASS	alt/alt	A/T	62	0	0	.	ref/ref
59	Clca1	chloride channel calcium activated 1	NON_SYNONYMOUS_CODING	MODERATE	gCt/gTt	A637V	ENSMUST00000059091	.	.	chr3	144409775	G/A	2	248	0.992	PASS	alt/alt	G/A	194	0	0	.	ref/ref
60	1110037F02Rik	RIKEN cDNA 1110037F02 gene	NON_SYNONYMOUS_CODING	MODERATE	aCg/aTg	T1079M	ENSMUST00000055372	.	.	chr4	11454135	C/T	0	116	1	PASS	alt/alt	C/T	87	0	0	.	ref/ref
61	BC049635	cDNA sequence BC049635	EXON	MODIFIER	.	.	ENSMUST00000134400	.	.	chr4	42884362	C/A	0	79	1	PASS	alt/alt	C/A	85	0	0	.	ref/ref
62	Atp8b5	ATPase, class I, type 8B, member 5	NON_SYNONYMOUS_CODING	MODERATE	tCt/tTt	S415F	ENSMUST00000107942	.	.	chr4	43355446	C/T	0	47	1	PASS	alt/alt	C/T	37	0	0	.	ref/ref
63	Frmd3	FERM domain containing 3	NON_SYNONYMOUS_CODING	MODERATE	aTc/aAc	I30N	ENSMUST00000056548	.	.	chr4	73719983	T/A	1	142	0.993	PASS	alt/alt	T/A	88	0	0	.	ref/ref
64	Atg4c	autophagy related 4C, cysteine peptidase	SYNONYMOUS_CODING	LOW	gcT/gcG	A228	ENSMUST00000030279	.	.	chr4	98888172	T/G	2	106	0.981	PASS	alt/alt	T/G	67	1	0.015	.	ref/ref
65	Skint5	selection and upkeep of intraepithelial T cells 5	NON_SYNONYMOUS_CODING	MODERATE	Aag/Gag	K1354E	ENSMUST00000170105	.	.	chr4	113159215	T/C	0	5	1	PASS	alt/alt	T/C	1	0	0	.	ref/ref
66	Eif2b3	eukaryotic translation initiation factor 2B, subunit 3	NON_SYNONYMOUS_CODING	MODERATE	Gtg/Atg	V311M	ENSMUST00000169292	.	.	chr4	116743382	G/A	1	234	0.996	PASS	alt/alt	G/A	230	0	0	.	ref/ref
67	Gm12887	predicted gene 12887	NON_SYNONYMOUS_CODING	MODERATE	gTg/gCg	V2A	ENSMUST00000106265	.	.	chr4	121294704	A/G	1	131	0.992	PASS	alt/alt	A/G	85	0	0	.	ref/ref
68	Sepn1	selenoprotein N, 1	NON_SYNONYMOUS_CODING	MODERATE	Agc/Ggc	S451G	ENSMUST00000060435	.	.	chr4	134096785	T/C	1	107	0.991	PASS	alt/alt	T/C	74	1	0.013	.	ref/ref
69	Nphp4	nephronophthisis 4 (juvenile) homolog (human)	EXON	MODIFIER	.	.	ENSMUST00000153759	.	.	chr4	151863195	T/A,C	1	43,71	0.991	PASS	alt/alt	T/A,C	98	1	0.01	.	ref/ref
70	Ajap1	adherens junction associated protein 1	UTR_3_PRIME	MODIFIER	.	.	ENSMUST00000105646	.	.	chr4	152756370	C/T	0	36	1	PASS	alt/alt	C/T	19	0	0	.	ref/ref
71	Arhgef16	Rho guanine nucleotide exchange factor (GEF) 16	NON_SYNONYMOUS_CODING	MODERATE	gAt/gGt	D11G	ENSMUST00000152947	.	.	chr4	153665613	T/C	1	35	0.972	PASS	alt/alt	T/C	23	0	0	.	ref/ref
72	Ctbp1	C-terminal binding protein 1	NON_SYNONYMOUS_CODING	MODERATE	aTc/aAc	I107N	ENSMUST00000079746	.	.	chr5	33603678	A/T	0	66	1	PASS	alt/alt	A/T	49	0	0	.	ref/ref
73	Haus3	HAUS augmin-like complex, subunit 3	SYNONYMOUS_CODING	LOW	gtT/gtC	V106	ENSMUST00000060049	.	.	chr5	34510645	A/G	0	180	1	PASS	alt/alt	A/G	117	0	0	.	ref/ref
73	Poln	DNA polymerase N	INTRON	MODIFIER	.	.	ENSMUST00000101334	.	.	chr5	34510645	A/G	0	180	1	PASS	alt/alt	A/G	117	0	0	.	ref/ref
74	Hgfac	hepatocyte growth factor activator	INTRON	MODIFIER	.	.	ENSMUST00000030985	.	.	chr5	35390786	G/A	1	41	0.976	PASS	alt/alt	G/A	39	0	0	.	ref/ref
75	Adra2c	adrenergic receptor, alpha 2c	NON_SYNONYMOUS_CODING	MODERATE	Aag/Cag	K374Q	ENSMUST00000049545	.	.	chr5	35623654	A/C	4	83	0.954	PASS	alt/alt	A/C	43	0	0	.	ref/ref
76	Pdgfra	platelet derived growth factor receptor, alpha polypeptide	NON_SYNONYMOUS_CODING	MODERATE	Atc/Ttc	I269F	ENSMUST00000000476	.	.	chr5	75566565	A/T	0	55	1	PASS	alt/alt	A/T	47	0	0	.	ref/ref
77	Tmprss11f	transmembrane protease, serine 11f	NON_SYNONYMOUS_CODING	MODERATE	aTa/aAa	I29K	ENSMUST00000116553	.	.	chr5	86985997	A/T	0	119	1	PASS	alt/alt	A/T	73	0	0	.	ref/ref
78	Slc4a4	solute carrier family 4 (anion exchanger), member 4	NON_SYNONYMOUS_CODING	MODERATE	Acc/Gcc	T438A	ENSMUST00000130041	.	.	chr5	89564792	A/G	0	73	1	PASS	alt/alt	A/G	54	0	0	.	ref/ref
79	Ccdc158	coiled-coil domain containing 158	NON_SYNONYMOUS_CODING	MODERATE	cAt/cTt	H264L	ENSMUST00000060930	.	.	chr5	93090568	T/A	2	104	0.981	PASS	alt/alt	T/A	60	0	0	.	ref/ref
80	Taok3	TAO kinase 3	SYNONYMOUS_CODING	LOW	gaT/gaC	D399	ENSMUST00000145640	.	.	chr5	117691107	T/C	0	52	1	PASS	alt/alt	T/C	37	0	0	.	ref/ref
81	Gpc2	glypican 2 (cerebroglycan)	DOWNSTREAM	MODIFIER	.	.	ENSMUST00000159067	.	.	chr5	138703730	T/C	0	50	1	PASS	alt/alt	T/C	48	0	0	.	ref/ref
81	0910001L09Rik	.	DOWNSTREAM	MODIFIER	.	.	ENSMUST00000062067	.	.	chr5	138703730	T/C	0	50	1	PASS	alt/alt	T/C	48	0	0	.	ref/ref
81	Gal3st4	galactose-3-O-sulfotransferase 4	DOWNSTREAM	MODIFIER	.	.	ENSMUST00000161647	.	.	chr5	138703730	T/C	0	50	1	PASS	alt/alt	T/C	48	0	0	.	ref/ref
81	6330418K02Rik	RIKEN cDNA 6330418K02 gene	UPSTREAM	MODIFIER	.	.	ENSMUST00000124298	.	.	chr5	138703730	T/C	0	50	1	PASS	alt/alt	T/C	48	0	0	.	ref/ref
81	BC037034	cDNA sequence BC037034	NON_SYNONYMOUS_CODING	MODERATE	Atc/Gtc	I253V	ENSMUST00000048421	.	.	chr5	138703730	T/C	0	50	1	PASS	alt/alt	T/C	48	0	0	.	ref/ref
82	Micall2	MICAL-like 2	INTRON	MODIFIER	.	.	ENSMUST00000044642	.	.	chr5	140197885	C/T	0	150	1	PASS	alt/alt	C/T	93	0	0	.	ref/ref
83	Eif3b	eukaryotic translation initiation factor 3, subunit B	NON_SYNONYMOUS_CODING	MODERATE	Tca/Gca	S801A	ENSMUST00000075771	.	.	chr5	140918368	T/G	1	107	0.991	PASS	alt/alt	T/G	100	0	0	.	ref/ref
84	Col1a2	collagen, type I, alpha 2	NON_SYNONYMOUS_CODING	MODERATE	aaG/aaC	K474N	ENSMUST00000169615	.	.	chr6	4474917	G/A,C	1	30,22	0.981	PASS	alt/alt	G/A,C	39	0	0	.	ref/ref
85	Fam3c	family with sequence similarity 3, member C	INTRON	MODIFIER	.	.	ENSMUST00000164669	.	.	chr6	22259478	A/C	0	42	1	PASS	alt/alt	A/C	28	0	0	.	ref/ref
86	Rbm28	RNA binding motif protein 28	SYNONYMOUS_CODING	LOW	gaT/gaC	D232	ENSMUST00000007993	.	.	chr6	29105107	A/G	4	114	0.966	PASS	alt/alt	A/G	112	0	0	.	ref/ref
86	AC153909.1	.	UPSTREAM	MODIFIER	.	.	ENSMUST00000175547	.	.	chr6	29105107	A/G	4	114	0.966	PASS	alt/alt	A/G	112	0	0	.	ref/ref
87	Prrt4	proline-rich transmembrane protein 4	NON_SYNONYMOUS_CODING	MODERATE	Tct/Cct	S46P	ENSMUST00000159200	.	.	chr6	29127633	A/G	1	49	0.98	PASS	alt/alt	A/G	44	0	0	.	ref/ref
88	Fam40b	.	NON_SYNONYMOUS_CODING	MODERATE	Gag/Aag	E338K	ENSMUST00000115224	.	.	chr6	29879927	G/A	0	41	1	PASS	alt/alt	G/A	31	0	0	.	ref/ref
89	Stra8	stimulated by retinoic acid gene 8	NON_SYNONYMOUS_CODING	MODERATE	Acc/Tcc	T278S	ENSMUST00000114997	.	.	chr6	34889153	A/T	0	68	1	PASS	alt/alt	A/T	64	0	0	.	ref/ref
90	Olfr435	olfactory receptor 435	NON_SYNONYMOUS_CODING	MODERATE	Atg/Ttg	M283L	ENSMUST00000058118	.	.	chr6	43152491	A/T	4	234	0.983	PASS	alt/alt	A/T	148	0	0	.	ref/ref
91	Arhgef5	Rho guanine nucleotide exchange factor (GEF) 5	NON_SYNONYMOUS_CODING	MODERATE	Aat/Tat	N1342Y	ENSMUST00000031750	.	.	chr6	43231443	A/T	0	135	1	PASS	alt/alt	A/T	75	0	0	.	ref/ref
92	Zfp212	Zinc finger protein 212	INTRON	MODIFIER	.	.	ENSMUST00000009411	.	.	chr6	47870759	C/T	0	25	1	PASS	alt/alt	C/T	17	0	0	.	ref/ref
93	Mpp6	membrane protein, palmitoylated 6 (MAGUK p55 subfamily member 6)	NON_SYNONYMOUS_CODING	MODERATE	tTc/tCc	F24S	ENSMUST00000167628	.	.	chr6	50095845	T/C	0	63	1	PASS	alt/alt	T/C	40	0	0	.	ref/ref
94	Capg	capping protein (actin filament), gelsolin-like	SPLICE_SITE_DONOR	HIGH	.	.	ENSMUST00000155705	.	.	chr6	72505645	T/C	1	89	0.989	PASS	alt/alt	T/C	69	0	0	.	ref/ref
95	Ctnna2	catenin (cadherin associated protein), alpha 2	SYNONYMOUS_CODING	LOW	gcC/gcT	A333	ENSMUST00000162273	.	.	chr6	77555232	G/A	0	44	1	PASS	alt/alt	G/A	35	0	0	.	ref/ref
96	Edem1	ER degradation enhancer, mannosidase alpha-like 1	NON_SYNONYMOUS_CODING	MODERATE	Tgg/Agg	W332R	ENSMUST00000089162	.	.	chr6	108794971	T/A	0	65	1	PASS	alt/alt	T/A	60	0	0	.	ref/ref
97	1500001M20Rik	.	EXON	MODIFIER	.	.	ENSMUST00000144969	.	.	chr6	114966287	A/T	1	92	0.989	PASS	alt/alt	A/T	56	0	0	.	ref/ref
98	Cacna1c	calcium channel, voltage-dependent, L type, alpha 1C subunit	NON_SYNONYMOUS_CODING	MODERATE	Atc/Ttc	I292F	ENSMUST00000112825	.	.	chr6	118647729	T/A	0	51	1	PASS	alt/alt	T/A	43	2	0.044	.	ref/ref
99	Slc15a5	solute carrier family 15, member 5	NON_SYNONYMOUS_CODING	MODERATE	gGg/gAg	G146E	ENSMUST00000171804	.	.	chr6	138021500	C/T	1	92	0.989	PASS	alt/alt	C/T	78	0	0	.	ref/ref
100	Iapp	islet amyloid polypeptide	INTRON	MODIFIER	.	.	ENSMUST00000041993	.	.	chr6	142247353	T/C	3	156	0.981	PASS	alt/alt	T/C	82	0	0	.	ref/ref
100	Slco1a5	solute carrier organic anion transporter family, member 1a5	INTRON	MODIFIER	.	.	ENSMUST00000128446	.	.	chr6	142247353	T/C	3	156	0.981	PASS	alt/alt	T/C	82	0	0	.	ref/ref
101	B230216G23Rik	RIKEN cDNA B230216G23 gene	NON_SYNONYMOUS_CODING	MODERATE	ttT/ttA	F47L	ENSMUST00000141548	.	.	chr6	142364960	T/A	1	202	0.995	PASS	alt/alt	T/A	127	0	0	.	ref/ref
102	Leng8	leukocyte receptor cluster (LRC) member 8	SYNONYMOUS_CODING	LOW	gaC/gaT	D790	ENSMUST00000121270	.	.	chr7	4098669	C/T	0	127	1	PASS	alt/alt	C/T	133	0	0	.	ref/ref
102	Leng9	leukocyte receptor cluster (LRC) member 9	DOWNSTREAM	MODIFIER	.	.	ENSMUST00000058358	.	.	chr7	4098669	C/T	0	127	1	PASS	alt/alt	C/T	133	0	0	.	ref/ref
102	Cdc42ep5	CDC42 effector protein (Rho GTPase binding) 5	DOWNSTREAM	MODIFIER	.	.	ENSMUST00000076831	.	.	chr7	4098669	C/T	0	127	1	PASS	alt/alt	C/T	133	0	0	.	ref/ref
103	Shisa7	shisa homolog 7 (Xenopus laevis)	SYNONYMOUS_CODING	LOW	caC/caT	H125	ENSMUST00000117452	.	.	chr7	4782473	G/A	1	87	0.989	PASS	alt/alt	G/A	53	0	0	.	ref/ref
104	Zfp579	zinc finger protein 579	EXON	MODIFIER	.	.	ENSMUST00000160225	.	.	chr7	4944655	G/A	1	24	0.96	PASS	alt/alt	G/A	13	0	0	.	ref/ref
105	Gm5321	predicted gene 5321	NON_SYNONYMOUS_CODING	MODERATE	Gcc/Acc	A29T	ENSMUST00000072050	.	.	chr7	5970708	G/A	5	238	0.979	PASS	alt/alt	G/A	183	0	0	.	ref/ref
106	Ceacam11	carcinoembryonic antigen-related cell adhesion molecule 11	NON_SYNONYMOUS_CODING	MODERATE	gTg/gAg	V55E	ENSMUST00000094799	.	.	chr7	18558805	T/A	0	115	1	PASS	alt/alt	T/A	97	0	0	.	ref/ref
107	Cblc	Casitas B-lineage lymphoma c	SPLICE_SITE_DONOR	HIGH	.	.	ENSMUST00000108449	.	.	chr7	20378156	A/T	0	60	1	PASS	alt/alt	A/T	17	0	0	.	ref/ref
108	Paf1	Paf1, RNA polymerase II associated factor, homolog (S. cerevisiae)	DOWNSTREAM	MODIFIER	.	.	ENSMUST00000003529	.	.	chr7	29188659	G/A	0	36	1	PASS	alt/alt	G/A	36	0	0	.	ref/ref
108	Samd4b	sterile alpha motif domain containing 4B	NON_SYNONYMOUS_CODING	MODERATE	gCt/gTt	A644V	ENSMUST00000040531	.	.	chr7	29188659	G/A	0	36	1	PASS	alt/alt	G/A	36	0	0	.	ref/ref
109	Kcnk6	potassium inwardly-rectifying channel, subfamily K, member 6	NON_SYNONYMOUS_CODING	MODERATE	Cat/Tat	H163Y	ENSMUST00000169052	.	.	chr7	30010108	G/A	1	60	0.984	PASS	alt/alt	G/A	44	0	0	.	ref/ref
110	Prodh2	proline dehydrogenase (oxidase) 2	NON_SYNONYMOUS_CODING	MODERATE	cGt/cAt	R5H	ENSMUST00000133318	.	.	chr7	31278716	G/A	2	127	0.984	PASS	alt/alt	G/A	79	0	0	.	ref/ref
111	Klk7	kallikrein related-peptidase 7 (chymotryptic, stratum corneum)	STOP_GAINED	HIGH	Aag/Tag	K236*	ENSMUST00000032955	.	.	chr7	51070778	A/T	1	27	0.964	PASS	alt/alt	A/T	20	0	0	.	ref/ref
112	.	.	INTERGENIC	MODIFIER	.	.	.	.	.	chr7	75763803	G/A	0	125	1	PASS	alt/alt	G/A	68	0	0	.	ref/ref
113	Arnt2	aryl hydrocarbon receptor nuclear translocator 2	SYNONYMOUS_CODING	LOW	caC/caT	H188	ENSMUST00000085077	.	.	chr7	91492310	G/A	1	95	0.99	PASS	alt/alt	G/A	60	0	0	.	ref/ref
114	Odz4	.	NON_SYNONYMOUS_CODING	MODERATE	Ggg/Agg	G939R	ENSMUST00000107166	.	.	chr7	103972434	G/A,T	0	25,25	1	PASS	alt/alt	G/A,T	37	0	0	.	ref/ref
115	Olfr613	olfactory receptor 613	SYNONYMOUS_CODING	LOW	gtA/gtG	V204	ENSMUST00000106888	.	.	chr7	110700912	A/G	0	48	1	PASS	alt/alt	A/G	31	0	0	.	ref/ref
116	Insr	insulin receptor	NON_SYNONYMOUS_CODING	MODERATE	aCc/aTc	T221I	ENSMUST00000091291	.	.	chr8	3211691	G/A	0	66	1	PASS	alt/alt	G/A	42	0	0	.	ref/ref
117	A430078G23Rik	RIKEN cDNA A430078G23 gene	NON_SYNONYMOUS_CODING	MODERATE	cTt/cAt	L244H	ENSMUST00000098966	.	.	chr8	3386942	T/A	1	57	0.983	PASS	alt/alt	T/A	30	0	0	.	ref/ref
118	Arhgef18	rho/rac guanine nucleotide exchange factor (GEF) 18	NON_SYNONYMOUS_CODING	MODERATE	Atc/Gtc	I181V	ENSMUST00000004684	.	.	chr8	3432837	A/G	0	50	1	PASS	alt/alt	A/G	55	0	0	.	ref/ref
119	Csmd1	CUB and Sushi multiple domains 1	NON_SYNONYMOUS_CODING	MODERATE	Ctc/Ttc	L2364F	ENSMUST00000110789	.	.	chr8	15932477	G/A	2	64	0.97	PASS	alt/alt	G/A	48	0	0	.	ref/ref
120	Csmd1	CUB and Sushi multiple domains 1	NON_SYNONYMOUS_CODING	MODERATE	gTc/gCc	V1811A	ENSMUST00000110789	.	.	chr8	16002596	A/G	0	56	1	PASS	alt/alt	A/G	26	0	0	.	ref/ref
121	Ccdc70	coiled-coil domain containing 70	NON_SYNONYMOUS_CODING	MODERATE	gAa/gGa	E52G	ENSMUST00000017193	.	.	chr8	23083822	A/G	1	60	0.984	PASS	alt/alt	A/G	37	0	0	.	ref/ref
122	Acsl1	acyl-CoA synthetase long-chain family member 1	NON_SYNONYMOUS_CODING	MODERATE	Gtc/Ttc	V90F	ENSMUST00000135955	.	.	chr8	47591075	G/T	1	88	0.989	PASS	alt/alt	G/T	47	0	0	.	ref/ref
123	Npy5r	neuropeptide Y receptor Y5	SYNONYMOUS_CODING	LOW	cgT/cgC	R374	ENSMUST00000070810	.	.	chr8	69204917	A/G	0	68	1	PASS	alt/alt	A/G	65	0	0	.	ref/ref
124	Nlrc5	NLR family, CARD domain containing 5	EXON	MODIFIER	.	.	ENSMUST00000053085	.	.	chr8	97050028	T/G	0	51	1	PASS	alt/alt	T/G	32	0	0	.	ref/ref
125	Gpr114	G protein-coupled receptor 114	NON_SYNONYMOUS_CODING	MODERATE	Cag/Aag	Q394K	ENSMUST00000074570	.	.	chr8	97462545	C/A	0	51	1	PASS	alt/alt	C/A	56	0	0	.	ref/ref
126	Pdpr	pyruvate dehydrogenase phosphatase regulatory subunit	NON_SYNONYMOUS_CODING	MODERATE	aTc/aAc	I257N	ENSMUST00000039333	.	.	chr8	113639067	T/A	0	31	1	PASS	alt/alt	T/A	25	0	0	.	ref/ref
127	Zc3h18	zinc finger CCCH-type containing 18	NON_SYNONYMOUS_CODING	MODERATE	Tcc/Acc	S241T	ENSMUST00000176629	.	.	chr8	124911637	T/A	0	189	1	PASS	alt/alt	T/A	90	0	0	.	ref/ref
127	Gm20388	.	INTRON	MODIFIER	.	.	ENSMUST00000127664	.	.	chr8	124911637	T/A	0	189	1	PASS	alt/alt	T/A	90	0	0	.	ref/ref
128	BC021891	cDNA sequence BC021891	NON_SYNONYMOUS_CODING	MODERATE	cCc/cTc	P762L	ENSMUST00000034316	.	.	chr8	128465861	C/T	0	25	1	PASS	alt/alt	C/T	20	0	0	.	ref/ref
129	Pdgfd	platelet-derived growth factor, D polypeptide	INTRON	MODIFIER	.	.	ENSMUST00000116645	.	.	chr9	6376836	G/T	0	29	1	PASS	alt/alt	G/T	20	0	0	.	ref/ref
130	Gm6484	predicted gene 6484	DOWNSTREAM	MODIFIER	.	.	ENSMUST00000058777	.	.	chr9	21643341	G/A,T	1	24,29	0.981	PASS	alt/alt	G/A,T	41	1	0.024	.	ref/ref
130	Dock6	dedicator of cytokinesis 6	NON_SYNONYMOUS_CODING	MODERATE	gaC/gaA	D497E	ENSMUST00000049745	.	.	chr9	21643341	G/A,T	1	24,29	0.981	PASS	alt/alt	G/A,T	41	1	0.024	.	ref/ref
131	Acp5	acid phosphatase 5, tartrate resistant	SYNONYMOUS_CODING	LOW	gcC/gcT	A83	ENSMUST00000069330	.	.	chr9	21934325	G/A	0	51	1	PASS	alt/alt	G/A	41	0	0	.	ref/ref
132	Olfr954	olfactory receptor 954	NON_SYNONYMOUS_CODING	MODERATE	tAt/tGt	Y281C	ENSMUST00000080329	.	.	chr9	39269859	A/G	1	243	0.996	PASS	alt/alt	A/G	198	0	0	.	ref/ref
133	Zfp280d	zinc finger protein 280D	NON_SYNONYMOUS_CODING	MODERATE	cGt/cAt	R189H	ENSMUST00000062088	.	.	chr9	72159915	G/A	1	93	0.989	PASS	alt/alt	G/A	91	0	0	.	ref/ref
134	Col12a1	collagen, type XII, alpha 1	INTRON	MODIFIER	.	.	ENSMUST00000121227	.	.	chr9	79460703	A/G	0	73	1	PASS	alt/alt	A/G	39	0	0	.	ref/ref
135	Rbm6	RNA binding motif protein 6	INTRON	MODIFIER	.	.	ENSMUST00000112323	.	.	chr9	107690718	A/G	2	132	0.985	PASS	alt/alt	A/G	81	0	0	.	ref/ref
136	Scn5a	sodium channel, voltage-gated, type V, alpha	NON_SYNONYMOUS_CODING	MODERATE	tTc/tAc	F103Y	ENSMUST00000065196	.	.	chr9	119469464	A/T	0	32	1	PASS	alt/alt	A/T	22	0	0	.	ref/ref
137	SNORA73	.	DOWNSTREAM	MODIFIER	.	.	ENSMUST00000082446	.	.	chr9	120040021	C/T	1	69	0.986	PASS	alt/alt	C/T	50	0	0	.	ref/ref
137	Rpsa	ribosomal protein SA	INTRON	MODIFIER	.	.	ENSMUST00000035105	.	.	chr9	120040021	C/T	1	69	0.986	PASS	alt/alt	C/T	50	0	0	.	ref/ref
137	Snora62	small nucleolar RNA, H/ACA box 62	DOWNSTREAM	MODIFIER	.	.	ENSMUST00000082991	.	.	chr9	120040021	C/T	1	69	0.986	PASS	alt/alt	C/T	50	0	0	.	ref/ref
137	SNORA62	.	DOWNSTREAM	MODIFIER	.	.	ENSMUST00000083107	.	.	chr9	120040021	C/T	1	69	0.986	PASS	alt/alt	C/T	50	0	0	.	ref/ref
138	Utrn	utrophin	NON_SYNONYMOUS_CODING	MODERATE	Tca/Cca	S3190P	ENSMUST00000076817	.	.	chr10	12135004	A/G	0	41	1	PASS	alt/alt	A/G	46	0	0	.	ref/ref
139	Phactr2	phosphatase and actin regulator 2	SYNONYMOUS_CODING	LOW	tcT/tcC	S214	ENSMUST00000079698	.	.	chr10	12973489	A/G	0	101	1	PASS	alt/alt	A/G	71	0	0	.	ref/ref
140	D10Bwg1379e	DNA segment, Chr 10, Brigham & Women's Genetics 1379 expressed	NON_SYNONYMOUS_CODING	MODERATE	aCc/aTc	T123I	ENSMUST00000019999	.	.	chr10	18397683	G/A	0	89	1	PASS	alt/alt	G/A	71	0	0	.	ref/ref
141	Hace1	HECT domain and ankyrin repeat containing, E3 ubiquitin protein ligase 1	NON_SYNONYMOUS_CODING	MODERATE	Gat/Tat	D34Y	ENSMUST00000131568	.	.	chr10	45309321	G/T	0	20	1	PASS	alt/alt	G/T	19	0	0	.	ref/ref
142	Rtdr1	rhabdoid tumor deletion region gene 1	INTRON	MODIFIER	.	.	ENSMUST00000009214	.	.	chr10	74420557	C/A,T	1	57,42	0.99	PASS	alt/alt	C/A,T	77	0	0	.	ref/ref
143	Scamp4	secretory carrier membrane protein 4	INTRON	MODIFIER	.	.	ENSMUST00000079883	.	.	chr10	80071531	C/T	0	39	1	PASS	alt/alt	C/T	31	0	0	.	ref/ref
143	Adat3	adenosine deaminase, tRNA-specific 3	DOWNSTREAM	MODIFIER	.	.	ENSMUST00000038411	.	.	chr10	80071531	C/T	0	39	1	PASS	alt/alt	C/T	31	0	0	.	ref/ref
144	Uhrf1bp1l	UHRF1 (ICBP90) binding protein 1-like	SYNONYMOUS_CODING	LOW	ctT/ctA	L374	ENSMUST00000171648	.	.	chr10	89254205	T/A	0	67	1	PASS	alt/alt	T/A	51	0	0	.	ref/ref
145	Apaf1	apoptotic peptidase activating factor 1	NON_SYNONYMOUS_CODING	MODERATE	Gtt/Att	V157I	ENSMUST00000162618	.	.	chr10	90540303	C/T	2	40	0.952	PASS	alt/alt	C/T	31	0	0	.	ref/ref
146	Epyc	epiphycan	NON_SYNONYMOUS_CODING	MODERATE	Att/Ttt	I49F	ENSMUST00000020094	.	.	chr10	97112478	A/T	1	75	0.987	PASS	alt/alt	A/T	38	0	0	.	ref/ref
147	Nav3	neuron navigator 3	INTRON	MODIFIER	.	.	ENSMUST00000161582	.	.	chr10	109260246	A/T	1	146	0.993	PASS	alt/alt	A/T	111	0	0	.	ref/ref
148	Itga7	integrin alpha 7	NON_SYNONYMOUS_CODING	MODERATE	Atc/Ctc	I658L	ENSMUST00000076079	.	.	chr10	128383427	A/C	1	91	0.989	PASS	alt/alt	A/C	82	0	0	.	ref/ref
148	U6	.	DOWNSTREAM	MODIFIER	.	.	ENSMUST00000158143	.	.	chr10	128383427	A/C	1	91	0.989	PASS	alt/alt	A/C	82	0	0	.	ref/ref
149	Olfr799	olfactory receptor 799	NON_SYNONYMOUS_CODING	MODERATE	cTg/cAg	L12Q	ENSMUST00000071126	.	.	chr10	129084220	T/A	3	167	0.982	PASS	alt/alt	T/A	101	0	0	.	ref/ref
150	Abca13	ATP-binding cassette, sub-family A (ABC1), member 13	SYNONYMOUS_CODING	LOW	Agg/Cgg	R2154	ENSMUST00000109684	.	.	chr11	9194601	A/C	2	86	0.977	PASS	alt/alt	A/C	51	0	0	.	ref/ref
151	Abca13	ATP-binding cassette, sub-family A (ABC1), member 13	SYNONYMOUS_CODING	LOW	gaT/gaC	D4764	ENSMUST00000042740	.	.	chr11	9515672	T/C	0	62	1	PASS	alt/alt	T/C	64	0	0	.	ref/ref
152	Cct4	chaperonin containing Tcp1, subunit 4 (delta)	INTRON	MODIFIER	.	.	ENSMUST00000020562	.	.	chr11	22897004	G/T	1	36	0.973	PASS	alt/alt	G/T	21	0	0	.	ref/ref
153	Mprip	myosin phosphatase Rho interacting protein	SYNONYMOUS_CODING	LOW	aaC/aaT	N1315	ENSMUST00000116370	.	.	chr11	59574241	C/T	0	38	1	PASS	alt/alt	C/T	30	0	0	.	ref/ref
154	Rai1	retinoic acid induced 1	NON_SYNONYMOUS_CODING	MODERATE	Tca/Cca	S1085P	ENSMUST00000090806	.	.	chr11	60001866	T/C	2	70	0.972	PASS	alt/alt	T/C	53	0	0	.	ref/ref
155	Myh3	myosin, heavy polypeptide 3, skeletal muscle, embryonic	INTRON	MODIFIER	.	.	ENSMUST00000007301	.	.	chr11	66915573	T/A	1	67	0.985	PASS	alt/alt	T/A	38	0	0	.	ref/ref
156	Mink1	misshapen-like kinase 1 (zebrafish)	NON_SYNONYMOUS_CODING	MODERATE	Cat/Tat	H137Y	ENSMUST00000163251	.	.	chr11	70415478	C/T	0	109	1	PASS	alt/alt	C/T	81	0	0	.	ref/ref
157	Prpf8	pre-mRNA processing factor 8	DOWNSTREAM	MODIFIER	.	.	ENSMUST00000100843	.	.	chr11	75327563	T/A	3	176	0.983	PASS	alt/alt	T/A	136	0	0	.	ref/ref
157	Scarf1	scavenger receptor class F, member 1	NON_SYNONYMOUS_CODING	MODERATE	aTc/aAc	I53N	ENSMUST00000071964	.	.	chr11	75327563	T/A	3	176	0.983	PASS	alt/alt	T/A	136	0	0	.	ref/ref
157	Rilp	Rab interacting lysosomal protein	DOWNSTREAM	MODIFIER	.	.	ENSMUST00000042972	.	.	chr11	75327563	T/A	3	176	0.983	PASS	alt/alt	T/A	136	0	0	.	ref/ref
158	Timm22	translocase of inner mitochondrial membrane 22	UTR_5_PRIME	MODIFIER	.	.	ENSMUST00000120699	.	.	chr11	76220537	T/A,G	0	51,50	1	PASS	alt/alt	T/A,G	73	0	0	.	ref/ref
159	Suz12	suppressor of zeste 12 homolog (Drosophila)	NON_SYNONYMOUS_CODING	MODERATE	gTg/gCg	V585A	ENSMUST00000163272	.	.	chr11	79843531	T/C	0	37	1	PASS	alt/alt	T/C	21	0	0	.	ref/ref
159	Gm16706	.	UPSTREAM	MODIFIER	.	.	ENSMUST00000141891	.	.	chr11	79843531	T/C	0	37	1	PASS	alt/alt	T/C	21	0	0	.	ref/ref
160	Acaca	acetyl-Coenzyme A carboxylase alpha	NON_SYNONYMOUS_CODING	MODERATE	Tct/Act	S20T	ENSMUST00000048719	.	.	chr11	84006600	T/A	1	81	0.988	PASS	alt/alt	T/A	83	0	0	.	ref/ref
161	Brip1	BRCA1 interacting protein C-terminal helicase 1	SYNONYMOUS_CODING	LOW	ttG/ttA	L419	ENSMUST00000100673	.	.	chr11	85959567	C/T	2	43	0.956	PASS	alt/alt	C/T	30	0	0	.	ref/ref
162	Mks1	Meckel syndrome, type 1	INTRON	MODIFIER	.	.	ENSMUST00000038196	.	.	chr11	87669133	T/C	3	192	0.985	PASS	alt/alt	T/C	187	0	0	.	ref/ref
163	Cdc6	cell division cycle 6	NON_SYNONYMOUS_CODING	MODERATE	agT/agA	S129R	ENSMUST00000092706	.	.	chr11	98771706	T/A	0	20	1	PASS	alt/alt	T/A	18	0	0	.	ref/ref
164	Krt9	keratin 9	NON_SYNONYMOUS_CODING	MODERATE	Act/Gct	T431A	ENSMUST00000059707	.	.	chr11	100050942	T/C	0	80	1	PASS	alt/alt	T/C	75	0	0	.	ref/ref
165	Brca1	breast cancer 1	NON_SYNONYMOUS_CODING	MODERATE	aCc/aTc	T1801I	ENSMUST00000017290	.	.	chr11	101351118	G/A	1	42	0.977	PASS	alt/alt	G/A	38	0	0	.	ref/ref
166	Cacng5	calcium channel, voltage-dependent, gamma subunit 5	INTRON	MODIFIER	.	.	ENSMUST00000039071	.	.	chr11	107742885	T/C	0	61	1	PASS	alt/alt	T/C	38	0	0	.	ref/ref
167	Abca8b	ATP-binding cassette, sub-family A (ABC1), member 8b	INTRON	MODIFIER	.	.	ENSMUST00000106669	.	.	chr11	109836285	G/A	0	31	1	PASS	alt/alt	G/A	17	0	0	.	ref/ref
168	Tnrc6c	trinucleotide repeat containing 6C	SYNONYMOUS_CODING	LOW	ggT/ggA	G1371	ENSMUST00000138299	.	.	chr11	117616661	T/A	0	82	1	PASS	alt/alt	T/A	72	0	0	.	ref/ref
169	2410002I01Rik	.	NON_SYNONYMOUS_CODING	MODERATE	gAg/gGg	E271G	ENSMUST00000106225	.	.	chr11	119954731	T/C	0	172	1	PASS	alt/alt	T/C	117	0	0	.	ref/ref
170	Vipar	.	NON_SYNONYMOUS_CODING	MODERATE	aCg/aTg	T314M	ENSMUST00000021426	.	.	chr12	88587122	G/A	2	149	0.987	PASS	alt/alt	G/A	126	0	0	.	ref/ref
171	BC022687	cDNA sequence BC022687	STOP_GAINED	HIGH	Aag/Tag	K304*	ENSMUST00000037014	.	.	chr12	114053865	A/T	0	52	1	PASS	alt/alt	A/T	34	0	0	.	ref/ref
171	Cdca4	cell division cycle associated 4	DOWNSTREAM	MODIFIER	.	.	ENSMUST00000062092	.	.	chr12	114053865	A/T	0	52	1	PASS	alt/alt	A/T	34	0	0	.	ref/ref
172	Mtr	5-methyltetrahydrofolate-homocysteine methyltransferase	SPLICE_SITE_ACCEPTOR	HIGH	.	.	ENSMUST00000099856	.	.	chr13	12282673	T/C	0	80	1	PASS	alt/alt	T/C	54	0	0	.	ref/ref
173	Gpr98	G protein-coupled receptor 98	INTRON	MODIFIER	.	.	ENSMUST00000095585	.	.	chr13	81643030	T/G	0	123	1	PASS	alt/alt	T/G	76	0	0	.	ref/ref
174	Cmya5	cardiomyopathy associated 5	SYNONYMOUS_CODING	LOW	gaG/gaA	E1287	ENSMUST00000062122	.	.	chr13	93864673	C/T	2	120	0.984	PASS	alt/alt	C/T	78	0	0	.	ref/ref
175	Pde4d	phosphodiesterase 4D, cAMP specific	NON_SYNONYMOUS_CODING	MODERATE	gTt/gCt	V480A	ENSMUST00000117879	.	.	chr13	110741476	T/C	0	48	1	PASS	alt/alt	T/C	36	0	0	.	ref/ref
176	Nid2	nidogen 2	SYNONYMOUS_CODING	LOW	ggA/ggG	G402	ENSMUST00000022340	.	.	chr14	20587867	A/G	1	117	0.992	PASS	alt/alt	A/G	77	0	0	.	ref/ref
177	Olfr739	olfactory receptor 739	SYNONYMOUS_CODING	LOW	ccA/ccT	P285	ENSMUST00000075261	.	.	chr14	51045050	A/T	0	174	1	PASS	alt/alt	A/T	133	0	0	.	ref/ref
178	Xpo4	exportin 4	NON_SYNONYMOUS_CODING	MODERATE	Tcc/Ccc	S1009P	ENSMUST00000089482	.	.	chr14	58205439	A/G	0	25	1	PASS	alt/alt	A/G	38	0	0	.	ref/ref
179	Slitrk1	SLIT and NTRK-like family, member 1	NON_SYNONYMOUS_CODING	MODERATE	Gaa/Aaa	E90K	ENSMUST00000100322	.	.	chr14	109312227	C/T	0	66	1	PASS	alt/alt	C/T	50	0	0	.	ref/ref
180	Abcc4	ATP-binding cassette, sub-family C (CFTR/MRP), member 4	NON_SYNONYMOUS_CODING	MODERATE	Gat/Aat	D330N	ENSMUST00000166646	.	.	chr14	119018161	C/T	0	82	1	PASS	alt/alt	C/T	71	0	0	.	ref/ref
181	C7	complement component 7	NON_SYNONYMOUS_CODING	MODERATE	Tct/Gct	S205A	ENSMUST00000110689	.	.	chr15	4984305	A/C	0	25	1	PASS	alt/alt	A/C	32	0	0	.	ref/ref
181	U6	.	UPSTREAM	MODIFIER	.	.	ENSMUST00000083780	.	.	chr15	4984305	A/C	0	25	1	PASS	alt/alt	A/C	32	0	0	.	ref/ref
182	Capsl	calcyphosine-like	NON_SYNONYMOUS_CODING	MODERATE	aAt/aGt	N150S	ENSMUST00000042360	.	.	chr15	9392479	A/G	0	24	1	PASS	alt/alt	A/G	15	0	0	.	ref/ref
183	Cct5	chaperonin containing Tcp1, subunit 5 (epsilon)	UPSTREAM	MODIFIER	.	.	ENSMUST00000161266	.	.	chr15	31535972	A/T	0	10	1	PASS	alt/alt	A/T	3	0	0	.	ref/ref
183	Fam173b	family with sequence similarity 173, member B	INTRON	MODIFIER	.	.	ENSMUST00000042702	.	.	chr15	31535972	A/T	0	10	1	PASS	alt/alt	A/T	3	0	0	.	ref/ref
184	Cyth4	cytohesin 4	INTRON	MODIFIER	.	.	ENSMUST00000109713	.	.	chr15	78450906	A/T	1	116	0.991	PASS	alt/alt	A/T	93	0	0	.	ref/ref
185	Pick1	protein interacting with C kinase 1	NON_SYNONYMOUS_CODING	MODERATE	Cct/Act	P431T	ENSMUST00000053926	.	.	chr15	79086223	C/A	2	224	0.991	PASS	alt/alt	C/A	149	0	0	.	ref/ref
185	Slc16a8	solute carrier family 16 (monocarboxylic acid transporters), member 8	UPSTREAM	MODIFIER	.	.	ENSMUST00000039752	.	.	chr15	79086223	C/A	2	224	0.991	PASS	alt/alt	C/A	149	0	0	.	ref/ref
185	Gm17209	.	EXON	MODIFIER	.	.	ENSMUST00000170221	.	.	chr15	79086223	C/A	2	224	0.991	PASS	alt/alt	C/A	149	0	0	.	ref/ref
185	Baiap2l2	BAI1-associated protein 2-like 2	DOWNSTREAM	MODIFIER	.	.	ENSMUST00000018270	.	.	chr15	79086223	C/A	2	224	0.991	PASS	alt/alt	C/A	149	0	0	.	ref/ref
186	Plxnb2	plexin B2	INTRON	MODIFIER	.	.	ENSMUST00000109330	.	.	chr15	88996742	A/T	0	29	1	PASS	alt/alt	A/T	29	0	0	.	ref/ref
187	Miox	myo-inositol oxygenase	NON_SYNONYMOUS_CODING	MODERATE	ttC/ttA	F93L	ENSMUST00000023282	.	.	chr15	89166020	C/A	0	164	1	PASS	alt/alt	C/A	142	0	0	.	ref/ref
188	Slc38a2	solute carrier family 38, member 2	NON_SYNONYMOUS_CODING	MODERATE	Tac/Cac	Y217H	ENSMUST00000023099	.	.	chr15	96523768	A/G	0	66	1	PASS	alt/alt	A/G	41	0	0	.	ref/ref
189	Snord66	small nucleolar RNA, C/D box 66	DOWNSTREAM	MODIFIER	.	.	ENSMUST00000104051	.	.	chr16	20688793	T/C	1	66	0.985	PASS	alt/alt	T/C	50	0	0	.	ref/ref
189	Fam131a	family with sequence similarity 131, member A	UPSTREAM	MODIFIER	.	.	ENSMUST00000118919	.	.	chr16	20688793	T/C	1	66	0.985	PASS	alt/alt	T/C	50	0	0	.	ref/ref
189	Eif4g1	eukaryotic translation initiation factor 4, gamma 1	INTRON	MODIFIER	.	.	ENSMUST00000115457	.	.	chr16	20688793	T/C	1	66	0.985	PASS	alt/alt	T/C	50	0	0	.	ref/ref
190	Muc20	mucin 20	UTR_3_PRIME	MODIFIER	.	.	ENSMUST00000115116	.	.	chr16	32778877	T/A	5	243	0.98	PASS	alt/alt	T/A	181	0	0	.	ref/ref
190	Muc4	mucin 4	NON_SYNONYMOUS_CODING	MODERATE	Tcc/Acc	S3264T	ENSMUST00000096106	.	.	chr16	32778877	T/A	5	243	0.98	PASS	alt/alt	T/A	181	0	0	.	ref/ref
191	Gramd1c	GRAM domain containing 1C	SYNONYMOUS_CODING	LOW	ctG/ctA	L141	ENSMUST00000036174	.	.	chr16	43997891	C/A,T	0	17,10	1	PASS	alt/alt	C/A,T	13	0	0	.	ref/ref
192	Dzip3	DAZ interacting protein 3, zinc finger	NON_SYNONYMOUS_CODING	MODERATE	Gtg/Atg	V1070M	ENSMUST00000121869	.	.	chr16	48928477	C/T	1	64	0.985	PASS	alt/alt	C/T	30	0	0	.	ref/ref
193	Olfr204	olfactory receptor 204	NON_SYNONYMOUS_CODING	MODERATE	aTa/aAa	I156K	ENSMUST00000072517	.	.	chr16	59314765	A/T	2	188	0.989	PASS	alt/alt	A/T	104	0	0	.	ref/ref
194	Adamts5	a disintegrin-like and metallopeptidase (reprolysin type) with thrombospondin type 1 motif, 5 (aggrecanase-2)	SYNONYMOUS_CODING	LOW	tgT/tgC	C731	ENSMUST00000023611	.	.	chr16	85866897	A/G	0	50	1	PASS	alt/alt	A/G	31	0	0	.	ref/ref
195	Prdm15	PR domain containing 15	SYNONYMOUS_CODING	LOW	gcC/gcT	A328	ENSMUST00000121584	.	.	chr16	98039848	G/A	1	177	0.994	PASS	alt/alt	G/A	138	0	0	.	ref/ref
196	Vmn2r97	vomeronasal 2, receptor 97	NON_SYNONYMOUS_CODING	MODERATE	agA/agT	R112S	ENSMUST00000168710	.	.	chr17	19065144	A/T	8	231	0.967	PASS	alt/alt	A/T	182	0	0	.	ref/ref
197	Baiap3	BAI1-associated protein 3	SPLICE_SITE_DONOR	HIGH	.	.	ENSMUST00000056357	.	.	chr17	25388675	A/C,G	1	31,13	0.978	PASS	alt/alt	A/C,G	32	1	0.03	.	ref/ref
198	Itpr3	inositol 1,4,5-triphosphate receptor 3	NON_SYNONYMOUS_CODING	MODERATE	gAc/gTc	D12V	ENSMUST00000049308	.	.	chr17	27194565	A/T	1	75	0.987	PASS	alt/alt	A/T	66	0	0	.	ref/ref
199	Umodl1	uromodulin-like 1	INTRON	MODIFIER	.	.	ENSMUST00000066981	.	.	chr17	31103533	G/A	1	65	0.985	PASS	alt/alt	G/A	34	0	0	.	ref/ref
199	AC165951.1	.	UPSTREAM	MODIFIER	.	.	ENSMUST00000174990	.	.	chr17	31103533	G/A	1	65	0.985	PASS	alt/alt	G/A	34	0	0	.	ref/ref
200	Gm9705	predicted gene 9705	INTRON	MODIFIER	.	.	ENSMUST00000077639	.	.	chr17	32768237	T/C	12	234	0.951	PASS	alt/alt	T/C	328	0	0	.	ref/ref
201	Tnxb	tenascin XB	SYNONYMOUS_CODING	LOW	ggC/ggG	G507	ENSMUST00000055067	.	.	chr17	34809150	C/G,T	1	48,46	0.989	PASS	alt/alt	C/G,T	78	0	0	.	ref/ref
202	Hspa1l	heat shock protein 1-like	DOWNSTREAM	MODIFIER	.	.	ENSMUST00000007248	.	.	chr17	35119206	T/A	4	213	0.982	PASS	alt/alt	T/A	174	0	0	.	ref/ref
202	Gm10501	predicted gene 10501	UPSTREAM	MODIFIER	.	.	ENSMUST00000151136	.	.	chr17	35119206	T/A	4	213	0.982	PASS	alt/alt	T/A	174	0	0	.	ref/ref
202	Lsm2	LSM2 homolog, U6 small nuclear RNA associated (S. cerevisiae)	NON_SYNONYMOUS_CODING	MODERATE	gTg/gAg	V2E	ENSMUST00000007266	.	.	chr17	35119206	T/A	4	213	0.982	PASS	alt/alt	T/A	174	0	0	.	ref/ref
203	Cchcr1	coiled-coil alpha-helical rod protein 1	NON_SYNONYMOUS_CODING	MODERATE	Cgc/Agc	R660S	ENSMUST00000045956	.	.	chr17	35667158	C/A,T	0	22,29	1	PASS	alt/alt	C/A,T	38	0	0	.	ref/ref
203	Psors1c2	psoriasis susceptibility 1 candidate 2 (human)	UPSTREAM	MODIFIER	.	.	ENSMUST00000025273	.	.	chr17	35667158	C/A,T	0	22,29	1	PASS	alt/alt	C/A,T	38	0	0	.	ref/ref
204	Tdrd6	tudor domain containing 6	SYNONYMOUS_CODING	LOW	gtG/gtA	V342	ENSMUST00000166046	.	.	chr17	43766079	C/A,T	2	63,42	0.981	PASS	alt/alt	C/A,T	90	0	0	.	ref/ref
205	Rbbp8	retinoblastoma binding protein 8	INTRON	MODIFIER	.	.	ENSMUST00000047322	.	.	chr18	11881073	T/C	0	26	1	PASS	alt/alt	T/C	18	0	0	.	ref/ref
206	Asxl3	additional sex combs like 3 (Drosophila)	NON_SYNONYMOUS_CODING	MODERATE	gaC/gaA	D333E	ENSMUST00000120223	.	.	chr18	22674455	C/A,T	1	47,21	0.986	PASS	alt/alt	C/A,T	42	0	0	.	ref/ref
207	Csf1r	colony stimulating factor 1 receptor	INTRON	MODIFIER	.	.	ENSMUST00000091885	.	.	chr18	61269535	C/T	0	133	1	PASS	alt/alt	C/T	119	0	0	.	ref/ref
208	Rin1	Ras and Rab interactor 1	UPSTREAM	MODIFIER	.	.	ENSMUST00000025818	.	.	chr19	5046396	T/A	0	99	1	PASS	alt/alt	T/A	77	0	0	.	ref/ref
208	Brms1	breast cancer metastasis-suppressor 1	STOP_GAINED	HIGH	tTg/tAg	L78*	ENSMUST00000167503	.	.	chr19	5046396	T/A	0	99	1	PASS	alt/alt	T/A	77	0	0	.	ref/ref
209	Fermt3	fermitin family homolog 3 (Drosophila)	NON_SYNONYMOUS_CODING	MODERATE	agA/agT	R107S	ENSMUST00000040772	.	.	chr19	7089180	T/A	2	71	0.973	PASS	alt/alt	T/A	48	0	0	.	ref/ref
210	D19Bwg1357e	DNA segment, Chr 19, Brigham & Women's Genetics 1357 expressed	SYNONYMOUS_CODING	LOW	Ctg/Ttg	L642	ENSMUST00000076219	.	.	chr19	27464694	G/A	2	44	0.957	PASS	alt/alt	G/A	34	0	0	.	ref/ref
211	Lipf	lipase, gastric	NON_SYNONYMOUS_CODING	MODERATE	Act/Gct	T39A	ENSMUST00000025680	.	.	chr19	34039276	A/G	0	70	1	PASS	alt/alt	A/G	46	0	0	.	ref/ref
212	Cox15	cytochrome c oxidase assembly protein 15	NON_SYNONYMOUS_CODING	MODERATE	cTc/cAc	L343H	ENSMUST00000112049	.	.	chr19	43812609	A/T	3	92	0.968	PASS	alt/alt	A/T	76	0	0	.	ref/ref
212	Entpd7	ectonucleoside triphosphate diphosphohydrolase 7	DOWNSTREAM	MODIFIER	.	.	ENSMUST00000081079	.	.	chr19	43812609	A/T	3	92	0.968	PASS	alt/alt	A/T	76	0	0	.	ref/ref
213	Wnt8b	wingless related MMTV integration site 8b	UTR_5_PRIME	MODIFIER	.	.	ENSMUST00000041163	.	.	chr19	44568007	A/C	2	133	0.985	PASS	alt/alt	A/C	88	0	0	.	ref/ref
214	Wdr96	WD repeat domain 96	SYNONYMOUS_CODING	LOW	Ttg/Ctg	L1372	ENSMUST00000160247	.	.	chr19	47822427	A/G	1	85	0.988	PASS	alt/alt	A/G	74	0	0	.	ref/ref
215	Slc35a2	solute carrier family 35 (UDP-galactose transporter), member A2	UPSTREAM	MODIFIER	.	.	ENSMUST00000096514	.	.	chrX	7459645	C/T	1	162	0.994	PASS	alt/alt	C/T	155	0	0	.	ref/ref
215	Pim2	proviral integration site 2	UTR_3_PRIME	MODIFIER	.	.	ENSMUST00000033495	.	.	chrX	7459645	C/T	1	162	0.994	PASS	alt/alt	C/T	155	0	0	.	ref/ref
216	Gm14798	.	DOWNSTREAM	MODIFIER	.	.	ENSMUST00000139695	.	.	chrX	91347628	A/T	2	247	0.992	PASS	alt/alt	A/T	226	0	0	.	ref/ref
216	Zfx	zinc finger protein X-linked	SPLICE_SITE_DONOR	HIGH	.	.	ENSMUST00000137853	.	.	chrX	91347628	A/T	2	247	0.992	PASS	alt/alt	A/T	226	0	0	.	ref/ref
217	Zmym3	zinc finger, MYM-type 3	NON_SYNONYMOUS_CODING	MODERATE	aTg/aCg	M866T	ENSMUST00000120107	.	.	chrX	98607233	A/G	1	193	0.995	PASS	alt/alt	A/G	156	0	0	.	ref/ref
218	Magee1	melanoma antigen, family E, 1	NON_SYNONYMOUS_CODING	MODERATE	gGt/gTt	G720V	ENSMUST00000168896	.	.	chrX	102318159	G/T	2	111	0.982	PASS	alt/alt	G/T	77	0	0	.	ref/ref
219	Lpar4	lysophosphatidic acid receptor 4	UTR_3_PRIME	MODIFIER	.	.	ENSMUST00000060576	.	.	chrX	104127366	G/T	0	18	1	PASS	alt/alt	G/T	20	0	0	.	ref/ref
220	Ofd1	oral-facial-digital syndrome 1 gene homolog (human)	INTRON	MODIFIER	.	.	ENSMUST00000049501	.	.	chrX	162851322	A/C	2	99	0.98	PASS	alt/alt	A/C	61	0	0	.	ref/ref

## Sheet: Table S2
Table S2 Detailed lists of mutations identified by WES (clone B5-1).
Variation no.	Gene symbol	Gene name	Effect	Impact	Codon change	Amino acid change	Transcript	rsID	dbSNP build	Chromosome	Position	Mutant Ref/Alt	Mutant Ref depth	Mutant Alt depth	Mutant Alt freq	Mutant filter	Mutant genotype	Control Ref/Alt	Control Ref depth	Control Alt depth	Control Alt freq	Control filter	Control genotype
1	4931408C20Rik	RIKEN cDNA 4931408C20 gene	NON_SYNONYMOUS_CODING	MODERATE	cAg/cTg	Q1166L	ENSMUST00000097801	.	.	chr1	26739446	T/A	1	138	0.993	PASS	alt/alt	T/A	132	0	0	.	ref/ref
2	Tsga10	testis specific 10	INTRON	MODIFIER	.	.	ENSMUST00000088072	.	.	chr1	37818260	C/A	0	131	1	PASS	alt/alt	C/A	87	0	0	.	ref/ref
3	Ankrd44	ankyrin repeat domain 44	NON_SYNONYMOUS_CODING	MODERATE	gAt/gTt	D949V	ENSMUST00000044359	.	.	chr1	54710626	T/A	2	127	0.984	PASS	alt/alt	T/A	119	0	0	.	ref/ref
4	Prkag3	protein kinase, AMP-activated, gamma 3 non-catatlytic subunit	INTRON	MODIFIER	.	.	ENSMUST00000113672	.	.	chr1	74792401	C/T	1	84	0.988	PASS	alt/alt	C/T	44	0	0	.	ref/ref
5	Itm2c	integral membrane protein 2C	SYNONYMOUS_CODING	LOW	tcC/tcT	S108	ENSMUST00000027425	.	.	chr1	87801845	C/T	2	234	0.992	PASS	alt/alt	C/T	159	0	0	.	ref/ref
6	Inpp5d	inositol polyphosphate-5-phosphatase D	SYNONYMOUS_CODING	LOW	ccT/ccA	P635	ENSMUST00000170300	.	.	chr1	89609856	T/A	0	39	1	PASS	alt/alt	T/A	35	0	0	.	ref/ref
7	Ugt1a8	UDP glucuronosyltransferase 1 family, polypeptide A8	NON_SYNONYMOUS_CODING	MODERATE	tCt/tTt	S80F	ENSMUST00000113139	.	.	chr1	89984680	C/T	1	129	0.992	PASS	alt/alt	C/T	91	0	0	.	ref/ref
7	Ugt1a9	UDP glucuronosyltransferase 1 family, polypeptide A9	INTRON	MODIFIER	.	.	ENSMUST00000073772	.	.	chr1	89984680	C/T	1	129	0.992	PASS	alt/alt	C/T	91	0	0	.	ref/ref
7	Ugt1a10	UDP glycosyltransferase 1 family, polypeptide A10	INTRON	MODIFIER	.	.	ENSMUST00000138182	.	.	chr1	89984680	C/T	1	129	0.992	PASS	alt/alt	C/T	91	0	0	.	ref/ref
7	Gm20528	.	INTRON	MODIFIER	.	.	ENSMUST00000173165	.	.	chr1	89984680	C/T	1	129	0.992	PASS	alt/alt	C/T	91	0	0	.	ref/ref
8	Rab17	RAB17, member RAS oncogene family	INTRON	MODIFIER	.	.	ENSMUST00000130042	.	.	chr1	92860704	G/A	3	212	0.986	PASS	alt/alt	G/A	135	0	0	.	ref/ref
9	Kif1a	kinesin family member 1A	INTRON	MODIFIER	.	.	ENSMUST00000168448	.	.	chr1	94921326	T/A	1	79	0.988	PASS	alt/alt	T/A	51	0	0	.	ref/ref
10	Xpr1	xenotropic and polytropic retrovirus receptor 1	NON_SYNONYMOUS_CODING	MODERATE	Cct/Tct	P475S	ENSMUST00000111774	.	.	chr1	157154830	G/A	0	26	1	PASS	alt/alt	G/A	28	0	0	.	ref/ref
11	BC055324	cDNA sequence BC055324	UPSTREAM	MODIFIER	.	.	ENSMUST00000111491	.	.	chr1	165927348	T/A	1	59	0.983	PASS	alt/alt	T/A	32	0	0	.	ref/ref
11	2810422O20Rik	.	UTR_3_PRIME	MODIFIER	.	.	ENSMUST00000045694	.	.	chr1	165927348	T/A	1	59	0.983	PASS	alt/alt	T/A	32	0	0	.	ref/ref
12	Ly9	lymphocyte antigen 9	NON_SYNONYMOUS_CODING	MODERATE	Gtc/Atc	V245I	ENSMUST00000004827	.	.	chr1	173531119	C/T	1	90	0.989	PASS	alt/alt	C/T	83	0	0	.	ref/ref
13	Cnih3	cornichon homolog 3 (Drosophila)	UTR_5_PRIME	MODIFIER	.	.	ENSMUST00000162685	.	.	chr1	183283529	T/A	0	122	1	PASS	alt/alt	T/A	113	0	0	.	ref/ref
14	Bend7	BEN domain containing 7	NON_SYNONYMOUS_CODING	MODERATE	Tcc/Ccc	S99P	ENSMUST00000115022	.	.	chr2	4665414	T/C	0	35	1	PASS	alt/alt	T/C	16	0	0	.	ref/ref
15	Arhgap21	Rho GTPase activating protein 21	NON_SYNONYMOUS_CODING	MODERATE	Aca/Gca	T1369A	ENSMUST00000173194	.	.	chr2	20776589	T/C	0	60	1	PASS	alt/alt	T/C	61	0	0	.	ref/ref
16	Sec16a	SEC16 homolog A (S. cerevisiae)	SYNONYMOUS_CODING	LOW	ccG/ccA	P2060	ENSMUST00000091252	.	.	chr2	26276936	C/T	0	150	1	PASS	alt/alt	C/T	127	0	0	.	ref/ref
17	Zdhhc12	zinc finger, DHHC domain containing 12	DOWNSTREAM	MODIFIER	.	.	ENSMUST00000102865	.	.	chr2	29945527	G/A	0	100	1	PASS	alt/alt	G/A	94	0	0	.	ref/ref
17	Pkn3	protein kinase N3	INTRON	MODIFIER	.	.	ENSMUST00000045246	.	.	chr2	29945527	G/A	0	100	1	PASS	alt/alt	G/A	94	0	0	.	ref/ref
18	Lrrc8a	leucine rich repeat containing 8A	NON_SYNONYMOUS_CODING	MODERATE	gTc/gGc	V60G	ENSMUST00000095078	.	.	chr2	30110874	T/G	0	223	1	PASS	alt/alt	T/G	123	0	0	.	ref/ref
19	Lrrc8a	leucine rich repeat containing 8A	INTRON	MODIFIER	.	.	ENSMUST00000095078	.	.	chr2	30112887	T/C	1	69	0.986	PASS	alt/alt	T/C	55	0	0	.	ref/ref
20	Hmcn2	hemicentin 2	SYNONYMOUS_CODING	LOW	gaC/gaT	D1509	ENSMUST00000113532	.	.	chr2	31240751	C/T	1	30	0.968	PASS	alt/alt	C/T	18	0	0	.	ref/ref
21	Gsn	gelsolin	SYNONYMOUS_CODING	LOW	aaC/aaT	N171	ENSMUST00000142324	.	.	chr2	35146014	C/T	0	206	1	PASS	alt/alt	C/T	157	0	0	.	ref/ref
22	Rif1	Rap1 interacting factor 1 homolog (yeast)	NON_SYNONYMOUS_CODING	MODERATE	gaT/gaG	D2165E	ENSMUST00000112692	.	.	chr2	51971818	T/G	0	106	1	PASS	alt/alt	T/G	107	0	0	.	ref/ref
23	March7	.	NON_SYNONYMOUS_CODING	MODERATE	Tca/Cca	S563P	ENSMUST00000067542	.	.	chr2	60074881	T/C	2	94	0.979	PASS	alt/alt	T/C	90	0	0	.	ref/ref
24	Ttn	titin	NON_SYNONYMOUS_CODING	MODERATE	Gga/Aga	G14069R	ENSMUST00000111846	.	.	chr2	76628104	C/T	0	70	1	PASS	alt/alt	C/T	60	0	0	.	ref/ref
24	Gm13938	.	DOWNSTREAM	MODIFIER	.	.	ENSMUST00000156809	.	.	chr2	76628104	C/T	0	70	1	PASS	alt/alt	C/T	60	0	0	.	ref/ref
25	Ttn	titin	INTRON	MODIFIER	.	.	ENSMUST00000011934	.	.	chr2	76770181	G/T	0	32	1	PASS	alt/alt	G/T	19	0	0	.	ref/ref
26	Clp1	CLP1, cleavage and polyadenylation factor I subunit	NON_SYNONYMOUS_CODING	MODERATE	Gat/Aat	D298N	ENSMUST00000028475	.	.	chr2	84564089	C/T	0	103	1	PASS	alt/alt	C/T	81	0	0	.	ref/ref
27	4833423E24Rik	RIKEN cDNA 4833423E24 gene	INTRON	MODIFIER	.	.	ENSMUST00000099923	.	.	chr2	85325763	A/T	1	32	0.97	PASS	alt/alt	A/T	22	0	0	.	ref/ref
28	Olfr1089	olfactory receptor 1089	NON_SYNONYMOUS_CODING	MODERATE	Tct/Act	S116T	ENSMUST00000099876	.	.	chr2	86573422	A/T	0	81	1	PASS	alt/alt	A/T	75	0	0	.	ref/ref
29	Olfr1145	olfactory receptor 1145	NON_SYNONYMOUS_CODING	MODERATE	tAt/tTt	Y149F	ENSMUST00000090707	.	.	chr2	87650424	A/T	2	133	0.985	PASS	alt/alt	A/T	118	1	0.008	.	ref/ref
29	Olfr1144-ps1	olfactory receptor 1144, pseudogene 1	UPSTREAM	MODIFIER	.	.	ENSMUST00000079448	.	.	chr2	87650424	A/T	2	133	0.985	PASS	alt/alt	A/T	118	1	0.008	.	ref/ref
30	Olfr1221	olfactory receptor 1221	SYNONYMOUS_CODING	LOW	tcT/tcC	S308	ENSMUST00000099795	.	.	chr2	88951744	A/G	0	50	1	PASS	alt/alt	A/G	39	0	0	.	ref/ref
30	Gm13764	predicted gene 13764	DOWNSTREAM	MODIFIER	.	.	ENSMUST00000143255	.	.	chr2	88951744	A/G	0	50	1	PASS	alt/alt	A/G	39	0	0	.	ref/ref
31	Ptpmt1	protein tyrosine phosphatase, mitochondrial 1	EXON	MODIFIER	.	.	ENSMUST00000155621	.	.	chr2	90751311	C/T	1	47	0.979	PASS	alt/alt	C/T	23	0	0	.	ref/ref
31	Kbtbd4	kelch repeat and BTB (POZ) domain containing 4	INTRON	MODIFIER	.	.	ENSMUST00000155372	.	.	chr2	90751311	C/T	1	47	0.979	PASS	alt/alt	C/T	23	0	0	.	ref/ref
32	Tmco5	transmembrane and coiled-coil domains 5	NON_SYNONYMOUS_CODING	MODERATE	cTc/cGc	L51R	ENSMUST00000155470	.	.	chr2	116706088	T/G	0	26	1	PASS	alt/alt	T/G	20	0	0	.	ref/ref
32	Gm13990	.	UPSTREAM	MODIFIER	.	.	ENSMUST00000151391	.	.	chr2	116706088	T/G	0	26	1	PASS	alt/alt	T/G	20	0	0	.	ref/ref
33	Pla2g4e	phospholipase A2, group IVE	INTRON	MODIFIER	.	.	ENSMUST00000090071	.	.	chr2	120025930	GTGTA/G	1	15	0.938	PASS	alt/alt	GTGTA/G	10	0	0	.	ref/ref
34	Cdc25b	cell division cycle 25B	SYNONYMOUS_CODING	LOW	acT/acC	T531	ENSMUST00000079857	rs33212270	.	chr2	131023045	T/C	2	118	0.983	PASS	alt/alt	T/C	76	0	0	.	ref/ref
35	Mylk2	myosin, light polypeptide kinase 2, skeletal muscle	SYNONYMOUS_CODING	LOW	aaG/aaA	K221	ENSMUST00000028970	.	.	chr2	152739316	G/A	1	63	0.984	PASS	alt/alt	G/A	30	0	0	.	ref/ref
36	Tox2	TOX high mobility group box family member 2	UTR_5_PRIME	MODIFIER	.	.	ENSMUST00000128999	.	.	chr2	163030291	G/A	1	131	0.992	PASS	alt/alt	G/A	76	0	0	.	ref/ref
37	Dpm1	dolichol-phosphate (beta-D) mannosyltransferase 1	NON_SYNONYMOUS_CODING	MODERATE	cGa/cTa	R147L	ENSMUST00000154111	.	.	chr2	168043235	C/A	2	244	0.992	PASS	alt/alt	C/A	250	0	0	.	ref/ref
37	RP23-391M18.7.1	.	EXON	MODIFIER	.	.	ENSMUST00000138667	.	.	chr2	168043235	C/A	2	244	0.992	PASS	alt/alt	C/A	250	0	0	.	ref/ref
38	Zfp64	zinc finger protein 64	NON_SYNONYMOUS_CODING	MODERATE	Ggg/Agg	G492R	ENSMUST00000087971	.	.	chr2	168751717	C/T	2	152	0.987	PASS	alt/alt	C/T	137	0	0	.	ref/ref
39	Birc7	baculoviral IAP repeat-containing 7 (livin)	DOWNSTREAM	MODIFIER	.	.	ENSMUST00000108875	.	.	chr2	180670183	T/C	0	185	1	PASS	alt/alt	T/C	137	0	0	.	ref/ref
39	Nkain4	Na+/K+ transporting ATPase interacting 4	INTRON	MODIFIER	.	.	ENSMUST00000108873	.	.	chr2	180670183	T/C	0	185	1	PASS	alt/alt	T/C	137	0	0	.	ref/ref
40	Kcnq2	potassium voltage-gated channel, subfamily Q, member 2	STOP_GAINED	HIGH	Aag/Tag	K492*	ENSMUST00000129695	.	.	chr2	180816465	T/A	0	67	1	PASS	alt/alt	T/A	42	0	0	.	ref/ref
41	Gm9733	predicted gene 9733	SYNONYMOUS_CODING	LOW	ctT/ctA	L163	ENSMUST00000108361	.	.	chr3	15296600	A/T	0	77	1	PASS	alt/alt	A/T	51	0	0	.	ref/ref
42	Setd7	SET domain containing (lysine methyltransferase) 7	STOP_GAINED	HIGH	taT/taA	Y353*	ENSMUST00000037141	.	.	chr3	51325271	A/T	2	109	0.982	PASS	alt/alt	A/T	111	0	0	.	ref/ref
43	RP24-201C14.10.1	.	DOWNSTREAM	MODIFIER	.	.	ENSMUST00000177363	.	.	chr3	96067007	G/A	1	216	0.995	PASS	alt/alt	G/A	144	0	0	.	ref/ref
43	Hist2h4	histone cluster 2, H4	NON_SYNONYMOUS_CODING	MODERATE	aCc/aTc	T74I	ENSMUST00000171473	.	.	chr3	96067007	G/A	1	216	0.995	PASS	alt/alt	G/A	144	0	0	.	ref/ref
44	Col11a1	collagen, type XI, alpha 1	INTRON	MODIFIER	.	.	ENSMUST00000029586	.	.	chr3	113911314	G/A	1	53	0.981	PASS	alt/alt	G/A	31	0	0	.	ref/ref
45	Abca4	ATP-binding cassette, sub-family A (ABC1), member 4	NON_SYNONYMOUS_CODING	MODERATE	cCt/cTt	P1302L	ENSMUST00000013995	.	.	chr3	121837962	C/T	0	139	1	PASS	alt/alt	C/T	86	0	0	.	ref/ref
46	Npnt	nephronectin	NON_SYNONYMOUS_CODING	MODERATE	aCa/aTa	T189I	ENSMUST00000117456	.	.	chr3	132567903	G/A	0	69	1	PASS	alt/alt	G/A	59	0	0	.	ref/ref
47	Gba2	glucosidase beta 2	NON_SYNONYMOUS_CODING	MODERATE	gCa/gTa	A490V	ENSMUST00000030189	.	.	chr4	43582447	G/A	2	125	0.984	PASS	alt/alt	G/A	86	0	0	.	ref/ref
47	Creb3	cAMP responsive element binding protein 3	DOWNSTREAM	MODIFIER	.	.	ENSMUST00000102944	.	.	chr4	43582447	G/A	2	125	0.984	PASS	alt/alt	G/A	86	0	0	.	ref/ref
48	Igfbpl1	insulin-like growth factor binding protein-like 1	NON_SYNONYMOUS_CODING	MODERATE	Aag/Gag	K171E	ENSMUST00000044297	.	.	chr4	45829185	T/C	1	53	0.981	PASS	alt/alt	T/C	30	0	0	.	ref/ref
49	Col15a1	collagen, type XV, alpha 1	INTRON	MODIFIER	.	.	ENSMUST00000082303	.	.	chr4	47292976	T/C	1	90	0.989	PASS	alt/alt	T/C	63	0	0	.	ref/ref
50	Cylc2	cylicin, basic protein of sperm head cytoskeleton 2	NON_SYNONYMOUS_CODING	MODERATE	aAg/aGg	K257R	ENSMUST00000041392	.	.	chr4	51242301	A/G	6	125	0.954	PASS	alt/alt	A/G	94	0	0	.	ref/ref
51	Col27a1	collagen, type XXVII, alpha 1	NON_SYNONYMOUS_CODING	MODERATE	Ggt/Tgt	G1592C	ENSMUST00000036300	.	.	chr4	62986219	G/T	1	119	0.992	PASS	alt/alt	G/T	85	0	0	.	ref/ref
52	Col27a1	collagen, type XXVII, alpha 1	SYNONYMOUS_CODING	LOW	agG/agA	R1594	ENSMUST00000036300	.	.	chr4	62986227	G/A	1	121	0.992	PASS	alt/alt	G/A	84	0	0	.	ref/ref
53	Ak4	adenylate kinase 4	INTRON	MODIFIER	.	.	ENSMUST00000102780	.	.	chr4	101092190	G/A	0	30	1	PASS	alt/alt	G/A	8	0	0	.	ref/ref
54	Kdm4a	lysine (K)-specific demethylase 4A	SYNONYMOUS_CODING	LOW	agC/agT	S641	ENSMUST00000050288	.	.	chr4	117821404	G/A	0	62	1	PASS	alt/alt	G/A	59	0	0	.	ref/ref
55	Kcnq4	potassium voltage-gated channel, subfamily Q, member 4	SYNONYMOUS_CODING	LOW	caA/caG	Q388	ENSMUST00000030376	.	.	chr4	120383959	T/C	1	88	0.989	PASS	alt/alt	T/C	47	0	0	.	ref/ref
56	Grik3	glutamate receptor, ionotropic, kainate 3	INTRON	MODIFIER	.	.	ENSMUST00000030676	.	.	chr4	125333643	C/T	0	24	1	PASS	alt/alt	C/T	26	0	0	.	ref/ref
57	2610002D18Rik	.	UPSTREAM	MODIFIER	.	.	ENSMUST00000105866	.	.	chr4	134063269	T/A	0	108	1	PASS	alt/alt	T/A	74	0	0	.	ref/ref
57	Paqr7	progestin and adipoQ receptor family member VII	NON_SYNONYMOUS_CODING	MODERATE	cTg/cAg	L174Q	ENSMUST00000136171	.	.	chr4	134063269	T/A	0	108	1	PASS	alt/alt	T/A	74	0	0	.	ref/ref
58	Rcan3	regulator of calcineurin 3	SYNONYMOUS_CODING	LOW	ccA/ccT	P139	ENSMUST00000156635	.	.	chr4	134974419	T/A	0	74	1	PASS	alt/alt	T/A	51	0	0	.	ref/ref
58	Mir700	microRNA 700	UPSTREAM	MODIFIER	.	.	ENSMUST00000102169	.	.	chr4	134974419	T/A	0	74	1	PASS	alt/alt	T/A	51	0	0	.	ref/ref
59	Grhl3	grainyhead-like 3 (Drosophila)	INTRON	MODIFIER	.	.	ENSMUST00000105855	.	.	chr4	135107906	T/C	0	244	1	PASS	alt/alt	T/C	267	1	0.004	.	ref/ref
60	Hspg2	perlecan (heparan sulfate proteoglycan 2)	INTRON	MODIFIER	.	.	ENSMUST00000168109	.	.	chr4	137087227	C/T	2	106	0.981	PASS	alt/alt	C/T	84	0	0	.	ref/ref
61	Eif4g3	eukaryotic translation initiation factor 4 gamma, 3	INTRON	MODIFIER	.	.	ENSMUST00000140796	.	.	chr4	137726957	T/G	1	12	0.923	PASS	alt/alt	T/G	8	0	0	.	ref/ref
62	Hp1bp3	heterochromatin protein 1, binding protein 3	INTRON	MODIFIER	.	.	ENSMUST00000137851	.	.	chr4	137784730	T/A	0	36	1	PASS	alt/alt	T/A	25	0	0	.	ref/ref
63	Ptchd2	patched domain containing 2	NON_SYNONYMOUS_CODING	MODERATE	cAc/cGc	H896R	ENSMUST00000047720	.	.	chr4	147625101	T/C	1	27	0.964	PASS	alt/alt	T/C	21	0	0	.	ref/ref
64	Tmem201	transmembrane protein 201	SYNONYMOUS_CODING	LOW	ggA/ggG	G467	ENSMUST00000054459	.	.	chr4	149093685	T/C	0	69	1	PASS	alt/alt	T/C	60	0	0	.	ref/ref
65	Plch2	phospholipase C, eta 2	INTRON	MODIFIER	.	.	ENSMUST00000176194	.	.	chr4	154366993	G/A	0	133	1	PASS	alt/alt	G/A	100	0	0	.	ref/ref
66	Abcb4	ATP-binding cassette, sub-family B (MDR/TAP), member 4	SYNONYMOUS_CODING	LOW	ctG/ctA	L1230	ENSMUST00000003717	.	.	chr5	8959034	G/A	2	145	0.986	PASS	alt/alt	G/A	116	0	0	.	ref/ref
67	Sorcs2	sortilin-related VPS10 domain containing receptor 2	NON_SYNONYMOUS_CODING	MODERATE	Tat/Aat	Y208N	ENSMUST00000037370	.	.	chr5	36496498	A/T	0	51	1	PASS	alt/alt	A/T	30	0	0	.	ref/ref
68	Evc	Ellis van Creveld gene syndrome	NON_SYNONYMOUS_CODING	MODERATE	Ctt/Ttt	L240F	ENSMUST00000031005	.	.	chr5	37715021	G/A	1	34	0.971	PASS	alt/alt	G/A	24	0	0	.	ref/ref
69	Clnk	cytokine-dependent hematopoietic cell linker	INTRON	MODIFIER	.	.	ENSMUST00000041030	.	.	chr5	39144050	A/G	1	21	0.955	PASS	alt/alt	A/G	18	0	0	.	ref/ref
69	1700021O21Rik	RIKEN cDNA 1700021O21 gene	DOWNSTREAM	MODIFIER	.	.	ENSMUST00000114080	.	.	chr5	39144050	A/G	1	21	0.955	PASS	alt/alt	A/G	18	0	0	.	ref/ref
70	Rell1	RELT-like 1	INTRON	MODIFIER	.	.	ENSMUST00000154169	.	.	chr5	64315925	A/G	1	88	0.989	PASS	alt/alt	A/G	61	0	0	.	ref/ref
70	Gm15819	.	INTRON	MODIFIER	.	.	ENSMUST00000153089	.	.	chr5	64315925	A/G	1	88	0.989	PASS	alt/alt	A/G	61	0	0	.	ref/ref
71	Gabrb1	gamma-aminobutyric acid (GABA) A receptor, subunit beta 1	NON_SYNONYMOUS_CODING	MODERATE	aGc/aAc	S409N	ENSMUST00000031122	.	.	chr5	72527849	G/A	1	61	0.984	PASS	alt/alt	G/A	34	0	0	.	ref/ref
72	Smr2	submaxillary gland androgen regulated protein 2	SYNONYMOUS_CODING	LOW	ggC/ggA	G25	ENSMUST00000065201	.	.	chr5	88537564	C/A	0	95	1	PASS	alt/alt	C/A	70	0	0	.	ref/ref
72	Gm11116	.	DOWNSTREAM	MODIFIER	.	.	ENSMUST00000113257	.	.	chr5	88537564	C/A	0	95	1	PASS	alt/alt	C/A	70	0	0	.	ref/ref
73	Cdkl2	cyclin-dependent kinase-like 2 (CDC2-related kinase)	INTRON	MODIFIER	.	.	ENSMUST00000069937	.	.	chr5	92446370	A/T	0	84	1	PASS	alt/alt	A/T	61	0	0	.	ref/ref
73	Gm15710	predicted gene 15710	INTRON	MODIFIER	.	.	ENSMUST00000170136	.	.	chr5	92446370	A/T	0	84	1	PASS	alt/alt	A/T	61	0	0	.	ref/ref
74	Shroom3	shroom family member 3	EXON	MODIFIER	.	.	ENSMUST00000172752	.	.	chr5	93391410	C/T	0	49	1	PASS	alt/alt	C/T	58	0	0	.	ref/ref
75	Sec31a	Sec31 homolog A (S. cerevisiae)	START_GAINED	LOW	.	.	ENSMUST00000112918	.	.	chr5	100812886	A/G	0	120	1	PASS	alt/alt	A/G	93	0	0	.	ref/ref
76	Rph3a	rabphilin 3A	NON_SYNONYMOUS_CODING	MODERATE	gTg/gAg	V543E	ENSMUST00000079204	.	.	chr5	121396469	A/T	0	68	1	PASS	alt/alt	A/T	57	1	0.017	.	ref/ref
77	Rph3a	rabphilin 3A	SYNONYMOUS_CODING	LOW	ctG/ctA	L542	ENSMUST00000079204	.	.	chr5	121396471	C/T	0	71	1	PASS	alt/alt	C/T	58	1	0.017	.	ref/ref
78	Tmem116	transmembrane protein 116	INTRON	MODIFIER	.	.	ENSMUST00000111794	.	.	chr5	121950984	G/A	1	54	0.982	PASS	alt/alt	G/A	28	0	0	.	ref/ref
78	Adam1b	a disintegrin and metallopeptidase domain 1b	NON_SYNONYMOUS_CODING	MODERATE	aCt/aTt	T669I	ENSMUST00000079368	.	.	chr5	121950984	G/A	1	54	0.982	PASS	alt/alt	G/A	28	0	0	.	ref/ref
79	Ncor2	nuclear receptor co-repressor 2	NON_SYNONYMOUS_CODING	MODERATE	gTc/gCc	V153A	ENSMUST00000134404	.	.	chr5	125528898	A/G	1	85	0.988	PASS	alt/alt	A/G	62	0	0	.	ref/ref
80	Sdk1	sidekick homolog 1 (chicken)	NON_SYNONYMOUS_CODING	MODERATE	Gtg/Atg	V1236M	ENSMUST00000074546	.	.	chr5	142595582	G/A	0	36	1	PASS	alt/alt	G/A	26	0	0	.	ref/ref
81	Dfna5	deafness, autosomal dominant 5 (human)	INTRON	MODIFIER	.	.	ENSMUST00000165099	.	.	chr6	50144741	A/G	0	111	1	PASS	alt/alt	A/G	68	0	0	.	ref/ref
81	Mpp6	membrane protein, palmitoylated 6 (MAGUK p55 subfamily member 6)	INTRON	MODIFIER	.	.	ENSMUST00000036236	.	.	chr6	50144741	A/G	0	111	1	PASS	alt/alt	A/G	68	0	0	.	ref/ref
82	Igkv3-3	immunoglobulin kappa variable 3-3	EXON	MODIFIER	.	.	ENSMUST00000103402	.	.	chr6	70637494	A/C	0	216	1	PASS	alt/alt	A/C	170	1	0.006	.	ref/ref
83	Dnahc6	dynein, axonemal, heavy chain 6	NON_SYNONYMOUS_CODING	MODERATE	ttT/ttA	F1936L	ENSMUST00000114040	.	.	chr6	73073849	A/T	0	53	1	PASS	alt/alt	A/T	32	0	0	.	ref/ref
84	Dysf	dysferlin	INTRON	MODIFIER	.	.	ENSMUST00000113818	.	.	chr6	84090711	C/T	0	78	1	PASS	alt/alt	C/T	67	0	0	.	ref/ref
85	Fbln2	fibulin 2	INTRON	MODIFIER	.	.	ENSMUST00000113498	.	.	chr6	91204622	G/A	2	76	0.974	PASS	alt/alt	G/A	56	0	0	.	ref/ref
86	Suclg2	succinate-Coenzyme A ligase, GDP-forming, beta subunit	INTRON	MODIFIER	.	.	ENSMUST00000091500	.	.	chr6	95544620	G/A	2	48	0.96	PASS	alt/alt	G/A	37	0	0	.	ref/ref
87	Tmem111	.	INTRON	MODIFIER	.	.	ENSMUST00000032425	.	.	chr6	113472294	G/A	0	36	1	PASS	alt/alt	G/A	31	0	0	.	ref/ref
88	RP23-329D14.2.1	.	UPSTREAM	MODIFIER	.	.	ENSMUST00000177251	.	.	chr6	120460295	A/C	0	53	1	PASS	alt/alt	A/C	41	0	0	.	ref/ref
88	Cecr5	cat eye syndrome chromosome region, candidate 5	NON_SYNONYMOUS_CODING	MODERATE	gTg/gGg	V373G	ENSMUST00000075303	.	.	chr6	120460295	A/C	0	53	1	PASS	alt/alt	A/C	41	0	0	.	ref/ref
89	Mical3	microtubule associated monooxygenase, calponin and LIM domain containing 3	INTRON	MODIFIER	.	.	ENSMUST00000088567	.	.	chr6	120981180	A/T	0	101	1	PASS	alt/alt	A/T	71	0	0	.	ref/ref
90	Mical3	microtubule associated monooxygenase, calponin and LIM domain containing 3	INTRON	MODIFIER	.	.	ENSMUST00000088567	.	.	chr6	120981183	T/G	0	98	1	PASS	alt/alt	T/G	72	0	0	.	ref/ref
91	Kcna1	potassium voltage-gated channel, shaker-related subfamily, member 1	NON_SYNONYMOUS_CODING	MODERATE	Tgg/Agg	W231R	ENSMUST00000055168	.	.	chr6	126592683	A/T	0	88	1	PASS	alt/alt	A/T	42	0	0	.	ref/ref
92	Tas2r121	taste receptor, type 2, member 121	NON_SYNONYMOUS_CODING	MODERATE	Caa/Aaa	Q158K	ENSMUST00000095395	.	.	chr6	132650554	G/T	2	140	0.986	PASS	alt/alt	G/T	86	0	0	.	ref/ref
93	Slco1c1	solute carrier organic anion transporter family, member 1c1	NON_SYNONYMOUS_CODING	MODERATE	Gtg/Ttg	V231L	ENSMUST00000032362	.	.	chr6	141493259	G/T	1	119	0.992	PASS	alt/alt	G/T	74	0	0	.	ref/ref
94	Bicd1	bicaudal D homolog 1 (Drosophila)	SYNONYMOUS_CODING	LOW	caG/caA	Q332	ENSMUST00000111513	.	.	chr6	149460630	G/A	1	71	0.986	PASS	alt/alt	G/A	67	0	0	.	ref/ref
95	Fam71e2	family with sequence similarity 71, member E2	SYNONYMOUS_CODING	LOW	ctG/ctA	L475	ENSMUST00000068750	.	.	chr7	4709568	C/T	0	101	1	PASS	alt/alt	C/T	51	0	0	.	ref/ref
95	Cox6b2	cytochrome c oxidase subunit VIb polypeptide 2	UPSTREAM	MODIFIER	.	.	ENSMUST00000063324	.	.	chr7	4709568	C/T	0	101	1	PASS	alt/alt	C/T	51	0	0	.	ref/ref
96	Ceacam3	carcinoembryonic antigen-related cell adhesion molecule 3	NON_SYNONYMOUS_CODING	MODERATE	Atg/Gtg	M426V	ENSMUST00000065540	.	.	chr7	17748443	A/G	2	181	0.989	PASS	alt/alt	A/G	142	0	0	.	ref/ref
97	Six5	sine oculis-related homeobox 5	UPSTREAM	MODIFIER	.	.	ENSMUST00000049454	.	.	chr7	19677622	C/A	0	182	1	PASS	alt/alt	C/A	139	2	0.014	.	ref/ref
97	Dmpk	dystrophia myotonica-protein kinase	EXON	MODIFIER	.	.	ENSMUST00000143938	.	.	chr7	19677622	C/A	0	182	1	PASS	alt/alt	C/A	139	2	0.014	.	ref/ref
98	Klc3	kinesin light chain 3	DOWNSTREAM	MODIFIER	.	.	ENSMUST00000108457	.	.	chr7	19978773	C/T	1	116	0.991	PASS	alt/alt	C/T	89	0	0	.	ref/ref
98	Ercc2	excision repair cross-complementing rodent repair deficiency, complementation group 2	INTRON	MODIFIER	.	.	ENSMUST00000108461	.	.	chr7	19978773	C/T	1	116	0.991	PASS	alt/alt	C/T	89	0	0	.	ref/ref
98	Gm17574	.	UPSTREAM	MODIFIER	.	.	ENSMUST00000165586	.	.	chr7	19978773	C/T	1	116	0.991	PASS	alt/alt	C/T	89	0	0	.	ref/ref
99	Gm16737	.	UPSTREAM	MODIFIER	.	.	ENSMUST00000131646	.	.	chr7	25425494	C/T	0	109	1	PASS	alt/alt	C/T	83	0	0	.	ref/ref
99	Lypd3	Ly6/Plaur domain containing 3	SYNONYMOUS_CODING	LOW	gaC/gaT	D322	ENSMUST00000080718	.	.	chr7	25425494	C/T	0	109	1	PASS	alt/alt	C/T	83	0	0	.	ref/ref
100	Itpkc	inositol 1,4,5-trisphosphate 3-kinase C	NON_SYNONYMOUS_CODING	MODERATE	gGc/gAc	G221D	ENSMUST00000003850	.	.	chr7	28012845	C/T	2	104	0.981	PASS	alt/alt	C/T	68	0	0	.	ref/ref
101	9530053A07Rik	RIKEN cDNA 9530053A07 gene	NON_SYNONYMOUS_CODING	MODERATE	aAg/aTg	K980M	ENSMUST00000059886	.	.	chr7	28931842	A/T	1	55	0.982	PASS	alt/alt	A/T	47	0	0	.	ref/ref
102	Haus5	HAUS augmin-like complex, subunit 5	EXON	MODIFIER	.	.	ENSMUST00000132982	.	.	chr7	31439087	A/G	3	247	0.988	PASS	alt/alt	A/G	194	0	0	.	ref/ref
102	Rbm42	RNA binding motif protein 42	UPSTREAM	MODIFIER	.	.	ENSMUST00000108141	.	.	chr7	31439087	A/G	3	247	0.988	PASS	alt/alt	A/G	194	0	0	.	ref/ref
102	Gm17478	.	DOWNSTREAM	MODIFIER	.	.	ENSMUST00000097468	.	.	chr7	31439087	A/G	3	247	0.988	PASS	alt/alt	A/G	194	0	0	.	ref/ref
103	Cebpa	CCAAT/enhancer binding protein (C/EBP), alpha	NON_SYNONYMOUS_CODING	MODERATE	Ccg/Tcg	P223S	ENSMUST00000042985	.	.	chr7	35905104	C/T	0	13	1	PASS	alt/alt	C/T	4	0	0	.	ref/ref
104	Rhpn2	rhophilin, Rho GTPase binding protein 2	NON_SYNONYMOUS_CODING	MODERATE	gAt/gGt	D140G	ENSMUST00000032705	.	.	chr7	36155756	A/G	0	19	1	PASS	alt/alt	A/G	26	0	0	.	ref/ref
105	Klk15	kallikrein related-peptidase 15	NON_SYNONYMOUS_CODING	MODERATE	aGa/aAa	R127K	ENSMUST00000068625	.	.	chr7	51193899	G/A	0	173	1	PASS	alt/alt	G/A	110	2	0.018	.	ref/ref
106	Rpl14-ps1	ribosomal protein L14, pseudogene 1	DOWNSTREAM	MODIFIER	.	.	ENSMUST00000026901	.	.	chr7	52582081	G/A	1	110	0.991	PASS	alt/alt	G/A	65	0	0	.	ref/ref
106	Trpm4	transient receptor potential cation channel, subfamily M, member 4	SYNONYMOUS_CODING	LOW	gaC/gaT	D217	ENSMUST00000042194	.	.	chr7	52582081	G/A	1	110	0.991	PASS	alt/alt	G/A	65	0	0	.	ref/ref
107	Rgma	RGM domain family, member A	NON_SYNONYMOUS_CODING	MODERATE	Gtg/Atg	V57M	ENSMUST00000128471	.	.	chr7	80554204	G/A	0	34	1	PASS	alt/alt	G/A	19	0	0	.	ref/ref
108	Adamtsl3	ADAMTS-like 3	NON_SYNONYMOUS_CODING	MODERATE	aAg/aGg	K1R	ENSMUST00000094237	.	.	chr7	89722404	A/G	0	47	1	PASS	alt/alt	A/G	45	0	0	.	ref/ref
109	Olfr301	olfactory receptor 301	NON_SYNONYMOUS_CODING	MODERATE	tAc/tGc	Y33C	ENSMUST00000174362	.	.	chr7	93560971	A/G	1	200	0.995	PASS	alt/alt	A/G	148	1	0.007	.	ref/ref
110	Clpb	ClpB caseinolytic peptidase B	EXON	MODIFIER	.	.	ENSMUST00000150355	.	.	chr7	108934930	C/T	2	184	0.989	PASS	alt/alt	C/T	115	0	0	.	ref/ref
111	Mrvi1	MRV integration site 1	SPLICE_SITE_DONOR	HIGH	.	.	ENSMUST00000154466	.	.	chr7	118072990	A/T	0	78	1	PASS	alt/alt	A/T	82	0	0	.	ref/ref
112	Arntl	aryl hydrocarbon receptor nuclear translocator-like	INTRON	MODIFIER	.	.	ENSMUST00000106637	.	.	chr7	120385452	C/T	2	203	0.99	PASS	alt/alt	C/T	132	0	0	.	ref/ref
113	Arntl	aryl hydrocarbon receptor nuclear translocator-like	INTRON	MODIFIER	.	.	ENSMUST00000106637	.	.	chr7	120385994	C/T	0	115	1	PASS	alt/alt	C/T	51	0	0	.	ref/ref
114	Arl6ip1	ADP-ribosylation factor-like 6 interacting protein 1	SYNONYMOUS_CODING	LOW	caC/caT	H156	ENSMUST00000032888	.	.	chr7	125264700	G/A	0	36	1	PASS	alt/alt	G/A	24	0	0	.	ref/ref
114	Rps15a	ribosomal protein S15A	UPSTREAM	MODIFIER	.	.	ENSMUST00000131374	.	.	chr7	125264700	G/A	0	36	1	PASS	alt/alt	G/A	24	0	0	.	ref/ref
115	Usp31	ubiquitin specific peptidase 31	NON_SYNONYMOUS_CODING	MODERATE	Gct/Act	A1110T	ENSMUST00000046929	.	.	chr7	128792405	C/T	1	38	0.974	PASS	alt/alt	C/T	34	0	0	.	ref/ref
116	Eif3c	eukaryotic translation initiation factor 3, subunit C	SYNONYMOUS_CODING	LOW	aaT/aaC	N459	ENSMUST00000032992	.	.	chr7	133700706	A/G	0	96	1	PASS	alt/alt	A/G	65	0	0	.	ref/ref
117	Spn	sialophorin	NON_SYNONYMOUS_CODING	MODERATE	cTg/cCg	L353P	ENSMUST00000049931	.	.	chr7	134279790	A/G	1	132	0.992	PASS	alt/alt	A/G	91	0	0	.	ref/ref
118	Htra1	HtrA serine peptidase 1	INTRON	MODIFIER	.	.	ENSMUST00000006367	.	.	chr7	138127131	G/A	1	94	0.989	PASS	alt/alt	G/A	69	0	0	.	ref/ref
118	Fgfr2	fibroblast growth factor receptor 2	INTRON	MODIFIER	.	.	ENSMUST00000124096	.	.	chr7	138127131	G/A	1	94	0.989	PASS	alt/alt	G/A	69	0	0	.	ref/ref
119	Glrx3	glutaredoxin 3	INTRON	MODIFIER	.	.	ENSMUST00000064404	.	.	chr7	144654725	C/T	4	221	0.982	PASS	alt/alt	C/T	267	0	0	.	ref/ref
120	Grk1	G protein-coupled receptor kinase 1	INTRON	MODIFIER	.	.	ENSMUST00000033827	.	.	chr8	13407793	G/T	0	83	1	PASS	alt/alt	G/T	60	0	0	.	ref/ref
121	Atp7b	ATPase, Cu++ transporting, beta polypeptide	UPSTREAM	MODIFIER	.	.	ENSMUST00000006742	.	.	chr8	23175514	T/A	0	96	1	PASS	alt/alt	T/A	70	0	0	.	ref/ref
121	Alg11	asparagine-linked glycosylation 11 (alpha-1,2-mannosyltransferase)	NON_SYNONYMOUS_CODING	MODERATE	aaT/aaA	N106K	ENSMUST00000072572	.	.	chr8	23175514	T/A	0	96	1	PASS	alt/alt	T/A	70	0	0	.	ref/ref
122	Chrna6	cholinergic receptor, nicotinic, alpha polypeptide 6	NON_SYNONYMOUS_CODING	MODERATE	Ggt/Agt	G289S	ENSMUST00000084019	.	.	chr8	28517410	C/T	1	78	0.987	PASS	alt/alt	C/T	50	0	0	.	ref/ref
123	Zdhhc2	zinc finger, DHHC domain containing 2	INTRON	MODIFIER	.	.	ENSMUST00000049389	.	.	chr8	41549507	T/C	0	59	1	PASS	alt/alt	T/C	65	0	0	.	ref/ref
124	Pdgfrl	platelet-derived growth factor receptor-like	SYNONYMOUS_CODING	LOW	ggT/ggA	G242	ENSMUST00000034004	.	.	chr8	42071108	T/A	2	187	0.989	PASS	alt/alt	T/A	111	0	0	.	ref/ref
125	Ufsp2	UFM1-specific peptidase 2	NON_SYNONYMOUS_CODING	MODERATE	Tcc/Acc	S315T	ENSMUST00000034051	.	.	chr8	47077237	T/A	0	75	1	PASS	alt/alt	T/A	56	0	0	.	ref/ref
126	Ankrd37	ankyrin repeat domain 37	DOWNSTREAM	MODIFIER	.	.	ENSMUST00000053558	.	.	chr8	47080924	G/A	0	33	1	PASS	alt/alt	G/A	25	0	0	.	ref/ref
126	Ufsp2	UFM1-specific peptidase 2	NON_SYNONYMOUS_CODING	MODERATE	Gtc/Atc	V403I	ENSMUST00000034051	.	.	chr8	47080924	G/A	0	33	1	PASS	alt/alt	G/A	25	0	0	.	ref/ref
126	Lrp2bp	Lrp2 binding protein	UPSTREAM	MODIFIER	.	.	ENSMUST00000110380	.	.	chr8	47080924	G/A	0	33	1	PASS	alt/alt	G/A	25	0	0	.	ref/ref
127	Cldn24	claudin 24	DOWNSTREAM	MODIFIER	.	.	ENSMUST00000079639	.	.	chr8	48909909	G/A	0	34	1	PASS	alt/alt	G/A	19	0	0	.	ref/ref
127	Wwc2	WW, C2 and coiled-coil domain containing 2	DOWNSTREAM	MODIFIER	.	.	ENSMUST00000057561	.	.	chr8	48909909	G/A	0	34	1	PASS	alt/alt	G/A	19	0	0	.	ref/ref
127	Cldn22	claudin 22	SYNONYMOUS_CODING	LOW	acG/acA	T9	ENSMUST00000038693	.	.	chr8	48909909	G/A	0	34	1	PASS	alt/alt	G/A	19	0	0	.	ref/ref
128	Odz3	.	SYNONYMOUS_CODING	LOW	ttA/ttG	L1791	ENSMUST00000110348	.	.	chr8	49321977	T/C	2	114	0.983	PASS	alt/alt	T/C	87	0	0	.	ref/ref
129	Ddx49	DEAD (Asp-Glu-Ala-Asp) box polypeptide 49	DOWNSTREAM	MODIFIER	.	.	ENSMUST00000008004	.	.	chr8	72815502	G/A	0	53	1	PASS	alt/alt	G/A	43	0	0	.	ref/ref
129	Homer3	homer homolog 3 (Drosophila)	SYNONYMOUS_CODING	LOW	caG/caA	Q293	ENSMUST00000140212	.	.	chr8	72815502	G/A	0	53	1	PASS	alt/alt	G/A	43	0	0	.	ref/ref
130	Pgls	6-phosphogluconolactonase	NON_SYNONYMOUS_CODING	MODERATE	Tcc/Ccc	S13P	ENSMUST00000034264	.	.	chr8	74116152	T/C	0	7	1	PASS	alt/alt	T/C	6	0	0	.	ref/ref
131	Zfp709	zinc finger protein 709	NON_SYNONYMOUS_CODING	MODERATE	Tcc/Acc	S168T	ENSMUST00000034259	.	.	chr8	74413132	T/A	0	21	1	PASS	alt/alt	T/A	24	0	0	.	ref/ref
132	Zfp423	zinc finger protein 423	NON_SYNONYMOUS_CODING	MODERATE	aCc/aTc	T573I	ENSMUST00000165770	.	.	chr8	90305521	G/A	1	88	0.989	PASS	alt/alt	G/A	60	0	0	.	ref/ref
133	Gm17642	.	INTRON	MODIFIER	.	.	ENSMUST00000166884	.	.	chr8	113411595	G/T	4	217	0.982	PASS	alt/alt	G/T	221	0	0	.	ref/ref
133	Fuk	fucokinase	NON_SYNONYMOUS_CODING	MODERATE	gCc/gAc	A654D	ENSMUST00000066419	.	.	chr8	113411595	G/T	4	217	0.982	PASS	alt/alt	G/T	221	0	0	.	ref/ref
134	Glg1	golgi apparatus protein 1	INTRON	MODIFIER	.	.	ENSMUST00000003404	.	.	chr8	113684477	T/C	0	77	1	PASS	alt/alt	T/C	64	0	0	.	ref/ref
135	Tmem231	transmembrane protein 231	UPSTREAM	MODIFIER	.	.	ENSMUST00000034429	.	.	chr8	114457715	G/A	0	31	1	PASS	alt/alt	G/A	21	0	0	.	ref/ref
135	.	.	INTERGENIC	MODIFIER	.	.	.	.	.	chr8	114457715	G/A	0	31	1	PASS	alt/alt	G/A	21	0	0	.	ref/ref
136	Trim67	tripartite motif-containing 67	INTRON	MODIFIER	.	.	ENSMUST00000041106	.	.	chr8	127348796	T/A	0	123	1	PASS	alt/alt	T/A	82	0	0	.	ref/ref
137	Dync2h1	dynein cytoplasmic 2 heavy chain 1	INTRON	MODIFIER	.	.	ENSMUST00000048417	.	.	chr9	7111419	T/C	3	76	0.962	PASS	alt/alt	T/C	47	0	0	.	ref/ref
138	Olfr851	olfactory receptor 851	NON_SYNONYMOUS_CODING	MODERATE	agC/agA	S152R	ENSMUST00000064582	.	.	chr9	19301649	C/A	2	133	0.985	PASS	alt/alt	C/A	100	0	0	.	ref/ref
139	Slc37a2	solute carrier family 37 (glycerol-3-phosphate transporter), member 2	SYNONYMOUS_CODING	LOW	aaC/aaT	N170	ENSMUST00000115068	.	.	chr9	37046733	G/A	2	242	0.992	PASS	alt/alt	G/A	179	0	0	.	ref/ref
140	Sorl1	sortilin-related receptor, LDLR class A repeats-containing	NON_SYNONYMOUS_CODING	MODERATE	Aag/Gag	K2052E	ENSMUST00000060989	.	.	chr9	41784461	T/C	0	46	1	PASS	alt/alt	T/C	37	0	0	.	ref/ref
141	Ift46	intraflagellar transport 46	INTRON	MODIFIER	.	.	ENSMUST00000002099	.	.	chr9	44594548	T/C	0	102	1	PASS	alt/alt	T/C	65	1	0.015	.	ref/ref
142	Sdhd	succinate dehydrogenase complex, subunit D, integral membrane protein	UPSTREAM	MODIFIER	.	.	ENSMUST00000000175	.	.	chr9	50415799	C/T	1	214	0.995	PASS	alt/alt	C/T	158	0	0	.	ref/ref
142	Timm8b	translocase of inner mitochondrial membrane 8B	DOWNSTREAM	MODIFIER	.	.	ENSMUST00000044051	.	.	chr9	50415799	C/T	1	214	0.995	PASS	alt/alt	C/T	158	0	0	.	ref/ref
142	AU019823	expressed sequence AU019823	NON_SYNONYMOUS_CODING	MODERATE	aGc/aAc	S177N	ENSMUST00000052006	.	.	chr9	50415799	C/T	1	214	0.995	PASS	alt/alt	C/T	158	0	0	.	ref/ref
143	Man2c1	mannosidase, alpha, class 2C, member 1	DOWNSTREAM	MODIFIER	.	.	ENSMUST00000034836	.	.	chr9	56992958	G/A	1	98	0.99	PASS	alt/alt	G/A	72	0	0	.	ref/ref
143	Gm16493	.	UPSTREAM	MODIFIER	.	.	ENSMUST00000105102	.	.	chr9	56992958	G/A	1	98	0.99	PASS	alt/alt	G/A	72	0	0	.	ref/ref
143	Neil1	nei endonuclease VIII-like 1 (E. coli)	SYNONYMOUS_CODING	LOW	gaC/gaT	D104	ENSMUST00000098692	.	.	chr9	56992958	G/A	1	98	0.99	PASS	alt/alt	G/A	72	0	0	.	ref/ref
144	Tln2	talin 2	STOP_GAINED	HIGH	Cag/Tag	Q1474*	ENSMUST00000039662	.	.	chr9	67152699	G/A	1	137	0.993	PASS	alt/alt	G/A	104	0	0	.	ref/ref
145	Bnip2	BCL2/adenovirus E1B interacting protein 2	NON_SYNONYMOUS_CODING	MODERATE	gTt/gAt	V299D	ENSMUST00000085393	.	.	chr9	69854873	T/A	0	238	1	PASS	alt/alt	T/A	222	0	0	.	ref/ref
146	Wdr72	WD repeat domain 72	SYNONYMOUS_CODING	LOW	tgT/tgC	C108	ENSMUST00000098564	.	.	chr9	73989821	T/C	0	58	1	PASS	alt/alt	T/C	32	0	0	.	ref/ref
147	Hcrtr2	hypocretin (orexin) receptor 2	SYNONYMOUS_CODING	LOW	gtG/gtT	V67	ENSMUST00000165287	.	.	chr9	76171111	C/A	0	11	1	PASS	alt/alt	C/A	9	0	0	.	ref/ref
148	Fam83b	family with sequence similarity 83, member B	SYNONYMOUS_CODING	LOW	gcC/gcA	A449	ENSMUST00000098546	.	.	chr9	76340280	G/T	2	133	0.985	PASS	alt/alt	G/T	75	0	0	.	ref/ref
149	Fam83b	family with sequence similarity 83, member B	NON_SYNONYMOUS_CODING	MODERATE	caA/caT	Q437H	ENSMUST00000098546	.	.	chr9	76340316	T/A	1	132	0.992	PASS	alt/alt	T/A	82	0	0	.	ref/ref
150	Snap91	synaptosomal-associated protein 91	INTRON	MODIFIER	.	.	ENSMUST00000074501	.	.	chr9	86671930	T/C	1	30	0.968	PASS	alt/alt	T/C	17	0	0	.	ref/ref
151	Tbx18	T-box18	INTRON	MODIFIER	.	.	ENSMUST00000034991	.	.	chr9	87608276	C/A	0	81	1	PASS	alt/alt	C/A	30	0	0	.	ref/ref
152	Ppp2r3a	protein phosphatase 2, regulatory subunit B'', alpha	DOWNSTREAM	MODIFIER	.	.	ENSMUST00000075941	.	.	chr9	101004014	C/T	0	43	1	PASS	alt/alt	C/T	26	0	0	.	ref/ref
152	Msl2	male-specific lethal 2 homolog (Drosophila)	NON_SYNONYMOUS_CODING	MODERATE	tCt/tTt	S419F	ENSMUST00000085177	.	.	chr9	101004014	C/T	0	43	1	PASS	alt/alt	C/T	26	0	0	.	ref/ref
153	Twf2	twinfilin, actin-binding protein, homolog 2 (Drosophila)	NON_SYNONYMOUS_CODING	MODERATE	aTc/aAc	I28N	ENSMUST00000024047	.	.	chr9	106109277	T/A	3	135	0.978	PASS	alt/alt	T/A	119	0	0	.	ref/ref
154	Bsn	bassoon	NON_SYNONYMOUS_CODING	MODERATE	tAc/tGc	Y2078C	ENSMUST00000035208	.	.	chr9	108014650	T/C	0	125	1	PASS	alt/alt	T/C	102	0	0	.	ref/ref
154	F630040L22Rik	RIKEN cDNA F630040L22 gene	INTRON	MODIFIER	.	.	ENSMUST00000123810	.	.	chr9	108014650	T/C	0	125	1	PASS	alt/alt	T/C	102	0	0	.	ref/ref
155	Celsr3	cadherin, EGF LAG seven-pass G-type receptor 3 (flamingo homolog, Drosophila)	NON_SYNONYMOUS_CODING	MODERATE	cTg/cAg	L627Q	ENSMUST00000024238	.	.	chr9	108730530	T/A	1	140	0.993	PASS	alt/alt	T/A	111	0	0	.	ref/ref
156	Dhx30	DEAH (Asp-Glu-Ala-His) box polypeptide 30	NON_SYNONYMOUS_CODING	MODERATE	gCa/gTa	A107V	ENSMUST00000127744	.	.	chr9	109999615	G/A	0	107	1	PASS	alt/alt	G/A	76	0	0	.	ref/ref
157	Xirp1	xin actin-binding repeat containing 1	NON_SYNONYMOUS_CODING	MODERATE	Gat/Aat	D377N	ENSMUST00000111635	.	.	chr9	119927805	C/T	1	91	0.989	PASS	alt/alt	C/T	63	1	0.016	.	ref/ref
158	Trak1	trafficking protein, kinesin binding 1	NON_SYNONYMOUS_CODING	MODERATE	gTg/gCg	V248A	ENSMUST00000045903	.	.	chr9	121354988	T/C	0	36	1	PASS	alt/alt	T/C	26	0	0	.	ref/ref
159	Syne1	spectrin repeat containing, nuclear envelope 1	NON_SYNONYMOUS_CODING	MODERATE	aaT/aaA	N1713K	ENSMUST00000056571	.	.	chr10	5019103	T/A	0	81	1	PASS	alt/alt	T/A	69	0	0	.	ref/ref
160	Il20ra	interleukin 20 receptor, alpha	STOP_GAINED	HIGH	Gag/Tag	E495*	ENSMUST00000020185	.	.	chr10	19479301	G/T	2	83	0.976	PASS	alt/alt	G/T	68	0	0	.	ref/ref
161	Tcf21	transcription factor 21	UPSTREAM	MODIFIER	.	.	ENSMUST00000049930	.	.	chr10	22543107	T/A	0	15	1	PASS	alt/alt	T/A	14	0	0	.	ref/ref
161	.	.	INTERGENIC	MODIFIER	.	.	.	.	.	chr10	22543107	T/A	0	15	1	PASS	alt/alt	T/A	14	0	0	.	ref/ref
162	Akap7	A kinase (PRKA) anchor protein 7	SYNONYMOUS_CODING	LOW	acT/acA	T114	ENSMUST00000095779	.	.	chr10	24999458	A/T	0	30	1	PASS	alt/alt	A/T	17	0	0	.	ref/ref
162	7SK	.	DOWNSTREAM	MODIFIER	.	.	ENSMUST00000158423	.	.	chr10	24999458	A/T	0	30	1	PASS	alt/alt	A/T	17	0	0	.	ref/ref
163	Bet3l	BET3 like (S. cerevisiae)	NON_SYNONYMOUS_CODING	MODERATE	Ata/Tta	I77L	ENSMUST00000095758	.	.	chr10	33785039	A/T	0	30	1	PASS	alt/alt	A/T	26	0	0	.	ref/ref
164	2010001E11Rik	RIKEN cDNA 2010001E11 gene	NON_SYNONYMOUS_CODING	MODERATE	Ttt/Ctt	F153L	ENSMUST00000045526	.	.	chr10	39641707	A/G	1	122	0.992	PASS	alt/alt	A/G	83	0	0	.	ref/ref
165	Man1a	mannosidase 1, alpha	NON_SYNONYMOUS_CODING	MODERATE	Ttt/Att	F303I	ENSMUST00000003843	.	.	chr10	53696920	A/T	1	55	0.982	PASS	alt/alt	A/T	28	0	0	.	ref/ref
166	Pcdh15	protocadherin 15	NON_SYNONYMOUS_CODING	MODERATE	cCa/cAa	P39Q	ENSMUST00000125006	.	.	chr10	73514370	C/A	0	43	1	PASS	alt/alt	C/A	42	1	0.023	.	ref/ref
167	Slc5a4a	solute carrier family 5, member 4a	NON_SYNONYMOUS_CODING	MODERATE	aAc/aTc	N238I	ENSMUST00000020450	.	.	chr10	75629469	A/T	0	92	1	PASS	alt/alt	A/T	68	0	0	.	ref/ref
168	Itgb2	integrin beta 2	NON_SYNONYMOUS_CODING	MODERATE	Atg/Ttg	M763L	ENSMUST00000000299	.	.	chr10	77027959	A/T	0	132	1	PASS	alt/alt	A/T	93	0	0	.	ref/ref
169	Ccdc105	coiled-coil domain containing 105	INTRON	MODIFIER	.	.	ENSMUST00000105383	.	.	chr10	78211293	G/A	0	157	1	PASS	alt/alt	G/A	92	0	0	.	ref/ref
170	Apc2	adenomatosis polyposis coli 2	NON_SYNONYMOUS_CODING	MODERATE	cAg/cGg	Q1120R	ENSMUST00000020349	.	.	chr10	79775304	A/G	0	116	1	PASS	alt/alt	A/G	84	0	0	.	ref/ref
171	Atp2b1	ATPase, Ca++ transporting, plasma membrane 1	INTRON	MODIFIER	.	.	ENSMUST00000020107	.	.	chr10	98466058	G/A	0	83	1	PASS	alt/alt	G/A	56	0	0	.	ref/ref
172	Olfr796	olfactory receptor 796	SYNONYMOUS_CODING	LOW	gaC/gaT	D272	ENSMUST00000037071	.	.	chr10	129044720	G/A	0	27	1	PASS	alt/alt	G/A	19	0	0	.	ref/ref
173	Ogdh	oxoglutarate (alpha-ketoglutarate) dehydrogenase (lipoamide)	START_GAINED	LOW	.	.	ENSMUST00000079291	.	.	chr11	6197115	T/A	0	47	1	PASS	alt/alt	T/A	38	0	0	.	ref/ref
174	Egfr	epidermal growth factor receptor	NON_SYNONYMOUS_CODING	MODERATE	aCt/aAt	T43N	ENSMUST00000020329	.	.	chr11	16758938	C/A	1	51	0.981	PASS	alt/alt	C/A	42	0	0	.	ref/ref
175	Ehbp1	EH domain binding protein 1	NON_SYNONYMOUS_CODING	MODERATE	gaA/gaT	E212D	ENSMUST00000134293	.	.	chr11	22051191	T/A	0	63	1	PASS	alt/alt	T/A	24	0	0	.	ref/ref
176	0610010F05Rik	RIKEN cDNA 0610010F05 gene	SYNONYMOUS_CODING	LOW	cgA/cgG	R207	ENSMUST00000093267	.	.	chr11	23511776	T/C	1	87	0.989	PASS	alt/alt	T/C	44	0	0	.	ref/ref
177	Gm10466	predicted gene 10466	EXON	MODIFIER	.	.	ENSMUST00000101450	.	.	chr11	24623040	C/T	3	102	0.971	PASS	alt/alt	C/T	61	0	0	.	ref/ref
177	Gm12068	.	DOWNSTREAM	MODIFIER	.	.	ENSMUST00000153153	.	.	chr11	24623040	C/T	3	102	0.971	PASS	alt/alt	C/T	61	0	0	.	ref/ref
178	Vrk2	vaccinia related kinase 2	NON_SYNONYMOUS_CODING	MODERATE	cAc/cTc	H242L	ENSMUST00000109505	.	.	chr11	26389845	T/A	2	45	0.957	PASS	alt/alt	T/A	32	0	0	.	ref/ref
179	Eml6	echinoderm microtubule associated protein like 6	SYNONYMOUS_CODING	LOW	ttC/ttT	F623	ENSMUST00000058902	.	.	chr11	29731162	G/A	0	138	1	PASS	alt/alt	G/A	100	0	0	.	ref/ref
180	Mir340	microRNA 340	EXON	MODIFIER	.	.	ENSMUST00000083483	.	.	chr11	49883298	C/T	0	113	1	PASS	alt/alt	C/T	96	0	0	.	ref/ref
180	Rnf130	ring finger protein 130	INTRON	MODIFIER	.	.	ENSMUST00000054684	.	.	chr11	49883298	C/T	0	113	1	PASS	alt/alt	C/T	96	0	0	.	ref/ref
181	Phf15	PHD finger protein 15	NON_SYNONYMOUS_CODING	MODERATE	gaC/gaA	D762E	ENSMUST00000074967	.	.	chr11	51630532	G/T	1	97	0.99	PASS	alt/alt	G/T	73	0	0	.	ref/ref
182	Butr1	.	SYNONYMOUS_CODING	LOW	agC/agT	S246	ENSMUST00000020792	.	.	chr11	58740315	C/T	1	42	0.977	PASS	alt/alt	C/T	37	0	0	.	ref/ref
183	Kcnj12	potassium inwardly-rectifying channel, subfamily J, member 12	SYNONYMOUS_CODING	LOW	gtG/gtA	V162	ENSMUST00000089184	.	.	chr11	60883171	G/A	2	152	0.987	PASS	alt/alt	G/A	78	0	0	.	ref/ref
184	Myocd	myocardin	INTRON	MODIFIER	.	.	ENSMUST00000101042	.	.	chr11	65014474	A/G	1	36	0.973	PASS	alt/alt	A/G	31	0	0	.	ref/ref
185	2010012P19Rik	RIKEN cDNA 2010012P19 gene	DOWNSTREAM	MODIFIER	.	.	ENSMUST00000140371	.	.	chr11	69509166	C/T	0	15	1	PASS	alt/alt	C/T	6	0	0	.	ref/ref
185	BC096441	cDNA sequence BC096441	NON_SYNONYMOUS_CODING	MODERATE	Gcg/Acg	A31T	ENSMUST00000108649	.	.	chr11	69509166	C/T	0	15	1	PASS	alt/alt	C/T	6	0	0	.	ref/ref
186	Acap1	ArfGAP with coiled-coil, ankyrin repeat and PH domains 1	UPSTREAM	MODIFIER	.	.	ENSMUST00000001631	.	.	chr11	69712673	A/G	2	240	0.992	PASS	alt/alt	A/G	180	0	0	.	ref/ref
186	2810408A11Rik	RIKEN cDNA 2810408A11 gene	INTRON	MODIFIER	.	.	ENSMUST00000170595	.	.	chr11	69712673	A/G	2	240	0.992	PASS	alt/alt	A/G	180	0	0	.	ref/ref
186	Neurl4	neuralized homolog 4 (Drosophila)	UPSTREAM	MODIFIER	.	.	ENSMUST00000177138	.	.	chr11	69712673	A/G	2	240	0.992	PASS	alt/alt	A/G	180	0	0	.	ref/ref
187	Dvl2	dishevelled 2, dsh homolog (Drosophila)	SYNONYMOUS_CODING	LOW	gcC/gcT	A76	ENSMUST00000019362	.	.	chr11	69818340	C/T	0	48	1	PASS	alt/alt	C/T	37	0	0	.	ref/ref
187	Phf23	PHD finger protein 23	DOWNSTREAM	MODIFIER	.	.	ENSMUST00000101526	.	.	chr11	69818340	C/T	0	48	1	PASS	alt/alt	C/T	37	0	0	.	ref/ref
188	Dvl2	dishevelled 2, dsh homolog (Drosophila)	UTR_3_PRIME	MODIFIER	.	.	ENSMUST00000102575	.	.	chr11	69823882	C/T	1	248	0.996	PASS	alt/alt	C/T	188	0	0	.	ref/ref
188	Mir324	microRNA 324	UPSTREAM	MODIFIER	.	.	ENSMUST00000083600	.	.	chr11	69823882	C/T	1	248	0.996	PASS	alt/alt	C/T	188	0	0	.	ref/ref
188	Acadvl	acyl-Coenzyme A dehydrogenase, very long chain	SYNONYMOUS_CODING	LOW	caG/caA	Q607	ENSMUST00000018718	.	.	chr11	69823882	C/T	1	248	0.996	PASS	alt/alt	C/T	188	0	0	.	ref/ref
189	Zmynd15	zinc finger, MYND-type containing 15	EXON	MODIFIER	.	.	ENSMUST00000136029	.	.	chr11	70279018	A/G	1	200	0.995	PASS	alt/alt	A/G	212	1	0.005	.	ref/ref
190	Ube2g1	ubiquitin-conjugating enzyme E2G 1	SPLICE_SITE_ACCEPTOR	HIGH	.	.	ENSMUST00000021148	.	.	chr11	72486461	G/T	2	95	0.979	PASS	alt/alt	G/T	74	0	0	.	ref/ref
191	Rpa1	replication protein A1	INTRON	MODIFIER	.	.	ENSMUST00000092907	.	.	chr11	75142142	A/T	2	82	0.976	PASS	alt/alt	A/T	61	0	0	.	ref/ref
192	Cpd	carboxypeptidase D	NON_SYNONYMOUS_CODING	MODERATE	aCa/aTa	T1367I	ENSMUST00000021201	.	.	chr11	76595720	G/A	2	39	0.951	PASS	alt/alt	G/A	31	0	0	.	ref/ref
193	Ankrd13b	ankyrin repeat domain 13b	NON_SYNONYMOUS_CODING	MODERATE	Gaa/Aaa	E554K	ENSMUST00000092892	.	.	chr11	77285674	C/T	5	109	0.956	PASS	alt/alt	C/T	81	0	0	.	ref/ref
193	Coro6	coronin 6	DOWNSTREAM	MODIFIER	.	.	ENSMUST00000079770	.	.	chr11	77285674	C/T	5	109	0.956	PASS	alt/alt	C/T	81	0	0	.	ref/ref
194	Unc45b	unc-45 homolog B (C. elegans)	NON_SYNONYMOUS_CODING	MODERATE	gCt/gTt	A240V	ENSMUST00000018989	.	.	chr11	82731310	C/T	1	51	0.981	PASS	alt/alt	C/T	49	0	0	.	ref/ref
195	Ap2b1	adaptor-related protein complex 2, beta 1 subunit	INTRON	MODIFIER	.	.	ENSMUST00000176523	.	.	chr11	83164696	G/A	0	21	1	PASS	alt/alt	G/A	14	0	0	.	ref/ref
196	Sept4	.	NON_SYNONYMOUS_CODING	MODERATE	Gag/Aag	E191K	ENSMUST00000122067	.	.	chr11	87402686	G/A	2	106	0.981	PASS	alt/alt	G/A	75	0	0	.	ref/ref
196	Mtmr4	myotubularin related protein 4	UPSTREAM	MODIFIER	.	.	ENSMUST00000092802	.	.	chr11	87402686	G/A	2	106	0.981	PASS	alt/alt	G/A	75	0	0	.	ref/ref
197	Sept4	.	DOWNSTREAM	MODIFIER	.	.	ENSMUST00000084575	.	.	chr11	87406933	A/G	0	171	1	PASS	alt/alt	A/G	123	0	0	.	ref/ref
197	Mtmr4	myotubularin related protein 4	START_LOST	HIGH	Atg/Gtg	M1V	ENSMUST00000092802	.	.	chr11	87406933	A/G	0	171	1	PASS	alt/alt	A/G	123	0	0	.	ref/ref
198	Dgke	diacylglycerol kinase, epsilon	NON_SYNONYMOUS_CODING	MODERATE	Ctg/Atg	L29M	ENSMUST00000000285	.	.	chr11	88921615	G/T	2	149	0.987	PASS	alt/alt	G/T	99	1	0.01	.	ref/ref
199	SNORD124	.	UPSTREAM	MODIFIER	.	.	ENSMUST00000157544	.	.	chr11	98576428	C/T	1	185	0.995	PASS	alt/alt	C/T	162	1	0.006	.	ref/ref
199	Med24	mediator complex subunit 24	SYNONYMOUS_CODING	LOW	ttG/ttA	L286	ENSMUST00000021257	.	.	chr11	98576428	C/T	1	185	0.995	PASS	alt/alt	C/T	162	1	0.006	.	ref/ref
200	Tns4	tensin 4	NON_SYNONYMOUS_CODING	MODERATE	Cct/Tct	P37S	ENSMUST00000017751	.	.	chr11	98947299	G/A	2	68	0.971	PASS	alt/alt	G/A	66	0	0	.	ref/ref
201	Lrrc37a	leucine rich repeat containing 37A	NON_SYNONYMOUS_CODING	MODERATE	aGa/aAa	R2457K	ENSMUST00000153273	.	.	chr11	103353490	C/T	0	40	1	PASS	alt/alt	C/T	37	0	0	.	ref/ref
202	Fam20a	family with sequence similarity 20, member A	SYNONYMOUS_CODING	LOW	gcC/gcT	A317	ENSMUST00000020938	.	.	chr11	109538626	G/A	0	51	1	PASS	alt/alt	G/A	47	0	0	.	ref/ref
203	Gm11697	.	UPSTREAM	MODIFIER	.	.	ENSMUST00000149226	.	.	chr11	109795862	A/G	0	28	1	PASS	alt/alt	A/G	36	0	0	.	ref/ref
203	Abca8b	ATP-binding cassette, sub-family A (ABC1), member 8b	NON_SYNONYMOUS_CODING	MODERATE	Tcc/Ccc	S1547P	ENSMUST00000106669	.	.	chr11	109795862	A/G	0	28	1	PASS	alt/alt	A/G	36	0	0	.	ref/ref
204	Gpr142	G protein-coupled receptor 142	NON_SYNONYMOUS_CODING	MODERATE	tAc/tTc	Y50F	ENSMUST00000045319	.	.	chr11	114665673	A/T	0	186	1	PASS	alt/alt	A/T	106	0	0	.	ref/ref
205	Rnf157	ring finger protein 157	EXON	MODIFIER	.	.	ENSMUST00000137083	.	.	chr11	116219928	A/T	3	120	0.976	PASS	alt/alt	A/T	115	0	0	.	ref/ref
206	Cyth1	cytohesin 1	SYNONYMOUS_CODING	LOW	ggT/ggC	G392	ENSMUST00000100181	.	.	chr11	117994670	A/G	0	88	1	PASS	alt/alt	A/G	48	0	0	.	ref/ref
206	Dnahc17	dynein, axonemal, heavy chain 17	UPSTREAM	MODIFIER	.	.	ENSMUST00000045365	.	.	chr11	117994670	A/G	0	88	1	PASS	alt/alt	A/G	48	0	0	.	ref/ref
207	Gaa	glucosidase, alpha, acid	INTRON	MODIFIER	.	.	ENSMUST00000132706	.	.	chr11	119136134	C/T	3	231	0.987	PASS	alt/alt	C/T	153	0	0	.	ref/ref
208	Aatk	apoptosis-associated tyrosine kinase	NON_SYNONYMOUS_CODING	MODERATE	aTc/aAc	I489N	ENSMUST00000103019	.	.	chr11	119873246	A/T	1	43	0.977	PASS	alt/alt	A/T	35	0	0	.	ref/ref
208	Mir338	microRNA 338	DOWNSTREAM	MODIFIER	.	.	ENSMUST00000083666	.	.	chr11	119873246	A/T	1	43	0.977	PASS	alt/alt	A/T	35	0	0	.	ref/ref
209	Dock4	dedicator of cytokinesis 4	NON_SYNONYMOUS_CODING	MODERATE	cGc/cCc	R1463P	ENSMUST00000101460	.	.	chr12	41547237	G/C	0	45	1	PASS	alt/alt	G/C	32	0	0	.	ref/ref
210	Heatr5a	HEAT repeat containing 5A	NON_SYNONYMOUS_CODING	MODERATE	Cgc/Tgc	R1938C	ENSMUST00000040583	.	.	chr12	52980242	G/A	1	44	0.978	PASS	alt/alt	G/A	40	0	0	.	ref/ref
211	Mgat2	mannoside acetylglucosaminyltransferase 2	STOP_GAINED	HIGH	tGg/tAg	W25*	ENSMUST00000060579	.	.	chr12	70285714	G/A	0	134	1	PASS	alt/alt	G/A	89	0	0	.	ref/ref
211	Rpl36al	ribosomal protein L36A-like	UPSTREAM	MODIFIER	.	.	ENSMUST00000054544	.	.	chr12	70285714	G/A	0	134	1	PASS	alt/alt	G/A	89	0	0	.	ref/ref
211	1110034A24Rik	.	DOWNSTREAM	MODIFIER	.	.	ENSMUST00000165275	.	.	chr12	70285714	G/A	0	134	1	PASS	alt/alt	G/A	89	0	0	.	ref/ref
212	Fut8	fucosyltransferase 8	INTRON	MODIFIER	.	.	ENSMUST00000062804	.	.	chr12	78465899	G/T	0	31	1	PASS	alt/alt	G/T	30	0	0	.	ref/ref
213	1700020O03Rik	.	NON_SYNONYMOUS_CODING	MODERATE	gCa/gTa	A388V	ENSMUST00000110212	.	.	chr12	87609996	C/T	3	247	0.988	PASS	alt/alt	C/T	425	0	0	.	ref/ref
214	Tcl1b5	T cell leukemia/lymphoma 1B, 5	NON_SYNONYMOUS_CODING	MODERATE	tCa/tTa	S42L	ENSMUST00000000717	.	.	chr12	106414749	C/T	2	150	0.987	PASS	alt/alt	C/T	115	0	0	.	ref/ref
215	Vrk1	vaccinia related kinase 1	INTRON	MODIFIER	.	.	ENSMUST00000072040	.	.	chr12	107296734	C/T	1	152	0.993	PASS	alt/alt	C/T	115	0	0	.	ref/ref
216	Gm11029	.	UPSTREAM	MODIFIER	.	.	ENSMUST00000109715	.	.	chr12	114654452	C/T	0	99	1	PASS	alt/alt	C/T	81	0	0	.	ref/ref
216	.	.	INTERGENIC	MODIFIER	.	.	.	.	.	chr12	114654452	C/T	0	99	1	PASS	alt/alt	C/T	81	0	0	.	ref/ref
217	Klf6	Kruppel-like factor 6	STOP_GAINED	HIGH	Cag/Tag	Q48*	ENSMUST00000000080	.	.	chr13	5861026	C/T	3	220	0.987	PASS	alt/alt	C/T	179	0	0	.	ref/ref
218	Heatr1	HEAT repeat containing 1	SYNONYMOUS_CODING	LOW	caG/caA	Q1562	ENSMUST00000059270	.	.	chr13	12522450	G/A	0	71	1	PASS	alt/alt	G/A	53	0	0	.	ref/ref
219	Hist1h2ab	histone cluster 1, H2ab	DOWNSTREAM	MODIFIER	.	.	ENSMUST00000078369	.	.	chr13	23844656	T/G	1	64	0.985	PASS	alt/alt	T/G	53	0	0	.	ref/ref
219	4930558J22Rik	RIKEN cDNA 4930558J22 gene	DOWNSTREAM	MODIFIER	.	.	ENSMUST00000139822	.	.	chr13	23844656	T/G	1	64	0.985	PASS	alt/alt	T/G	53	0	0	.	ref/ref
219	Hist1h4b	histone cluster 1, H4b	UPSTREAM	MODIFIER	.	.	ENSMUST00000102965	.	.	chr13	23844656	T/G	1	64	0.985	PASS	alt/alt	T/G	53	0	0	.	ref/ref
219	Hist1h3b	histone cluster 1, H3b	SYNONYMOUS_CODING	LOW	gcT/gcG	A136	ENSMUST00000091703	.	.	chr13	23844656	T/G	1	64	0.985	PASS	alt/alt	T/G	53	0	0	.	ref/ref
220	Jarid2	jumonji, AT rich interactive domain 2	NON_SYNONYMOUS_CODING	MODERATE	Gca/Tca	A32S	ENSMUST00000173906	.	.	chr13	44943675	G/T	0	22	1	PASS	alt/alt	G/T	15	0	0	.	ref/ref
221	Prr7	proline rich 7 (synaptic)	DOWNSTREAM	MODIFIER	.	.	ENSMUST00000046533	.	.	chr13	55575895	A/C	3	123	0.976	PASS	alt/alt	A/C	72	0	0	.	ref/ref
221	Dbn1	drebrin 1	NON_SYNONYMOUS_CODING	MODERATE	Tca/Gca	S612A	ENSMUST00000109923	.	.	chr13	55575895	A/C	3	123	0.976	PASS	alt/alt	A/C	72	0	0	.	ref/ref
222	C130071C03Rik	RIKEN cDNA C130071C03 gene	EXON	MODIFIER	.	.	ENSMUST00000131907	.	.	chr13	83878476	A/C	4	155	0.975	PASS	alt/alt	A/C	89	0	0	.	ref/ref
222	Mir9-2	microRNA 9-2	EXON	MODIFIER	.	.	ENSMUST00000083490	.	.	chr13	83878476	A/C	4	155	0.975	PASS	alt/alt	A/C	89	0	0	.	ref/ref
223	Rasgrf2	RAS protein-specific guanine nucleotide-releasing factor 2	NON_SYNONYMOUS_CODING	MODERATE	aTt/aAt	I938N	ENSMUST00000099326	.	.	chr13	92035976	A/T	0	53	1	PASS	alt/alt	A/T	49	0	0	.	ref/ref
224	Polr3a	polymerase (RNA) III (DNA directed) polypeptide A	INTRON	MODIFIER	.	.	ENSMUST00000026322	.	.	chr14	25279179	A/G	2	80	0.976	PASS	alt/alt	A/G	74	0	0	.	ref/ref
225	Rps24	ribosomal protein S24	SYNONYMOUS_CODING	LOW	agG/agA	R10	ENSMUST00000112382	.	.	chr14	25310998	G/A	0	177	1	PASS	alt/alt	G/A	138	0	0	.	ref/ref
225	Polr3a	polymerase (RNA) III (DNA directed) polypeptide A	UPSTREAM	MODIFIER	.	.	ENSMUST00000026322	.	.	chr14	25310998	G/A	0	177	1	PASS	alt/alt	G/A	138	0	0	.	ref/ref
226	Erc2	ELKS/RAB6-interacting/CAST family member 2	INTRON	MODIFIER	.	.	ENSMUST00000090302	.	.	chr14	28824770	G/T	0	14	1	PASS	alt/alt	G/T	9	0	0	.	ref/ref
227	Sfmbt1	Scm-like with four mbt domains 1	INTRON	MODIFIER	.	.	ENSMUST00000131706	.	.	chr14	31610749	C/T	1	23	0.958	PASS	alt/alt	C/T	17	0	0	.	ref/ref
228	Snord19	small nucleolar RNA, C/D box 19	DOWNSTREAM	MODIFIER	.	.	ENSMUST00000104609	.	.	chr14	31827827	C/T	2	216	0.991	PASS	alt/alt	C/T	157	0	0	.	ref/ref
228	SNORD19B	.	DOWNSTREAM	MODIFIER	.	.	ENSMUST00000157287	.	.	chr14	31827827	C/T	2	216	0.991	PASS	alt/alt	C/T	157	0	0	.	ref/ref
228	Pbrm1	polybromo 1	UPSTREAM	MODIFIER	.	.	ENSMUST00000052239	.	.	chr14	31827827	C/T	2	216	0.991	PASS	alt/alt	C/T	157	0	0	.	ref/ref
228	Glt8d1	glycosyltransferase 8 domain containing 1	DOWNSTREAM	MODIFIER	.	.	ENSMUST00000022476	.	.	chr14	31827827	C/T	2	216	0.991	PASS	alt/alt	C/T	157	0	0	.	ref/ref
228	Snord69	small nucleolar RNA, C/D box 69	UPSTREAM	MODIFIER	.	.	ENSMUST00000104024	.	.	chr14	31827827	C/T	2	216	0.991	PASS	alt/alt	C/T	157	0	0	.	ref/ref
228	Gnl3	guanine nucleotide binding protein-like 3 (nucleolar)	NON_SYNONYMOUS_CODING	MODERATE	aGc/aAc	S268N	ENSMUST00000037739	.	.	chr14	31827827	C/T	2	216	0.991	PASS	alt/alt	C/T	157	0	0	.	ref/ref
229	Ktn1	kinectin 1	INTRON	MODIFIER	.	.	ENSMUST00000070762	.	.	chr14	48292592	C/T	0	77	1	PASS	alt/alt	C/T	50	0	0	.	ref/ref
230	Olfr731	olfactory receptor 731	UPSTREAM	MODIFIER	.	.	ENSMUST00000059565	.	.	chr14	50858597	A/AAAAAAAAAAT	0	15	1	PASS	alt/alt	A/AAAAAAAAAAT	5	0	0	.	ref/ref
230	.	.	INTERGENIC	MODIFIER	.	.	.	.	.	chr14	50858597	A/AAAAAAAAAAT	0	15	1	PASS	alt/alt	A/AAAAAAAAAAT	5	0	0	.	ref/ref
231	Psme2	proteasome (prosome, macropain) 28 subunit, beta	NON_SYNONYMOUS_CODING	MODERATE	aTc/aAc	I60N	ENSMUST00000159687	.	.	chr14	56208484	A/T	0	76	1	PASS	alt/alt	A/T	45	0	0	.	ref/ref
231	Fam158a	.	UPSTREAM	MODIFIER	.	.	ENSMUST00000022828	.	.	chr14	56208484	A/T	0	76	1	PASS	alt/alt	A/T	45	0	0	.	ref/ref
231	Rnf31	ring finger protein 31	UPSTREAM	MODIFIER	.	.	ENSMUST00000170175	.	.	chr14	56208484	A/T	0	76	1	PASS	alt/alt	A/T	45	0	0	.	ref/ref
232	Psme2	proteasome (prosome, macropain) 28 subunit, beta	NON_SYNONYMOUS_CODING	MODERATE	Cct/Tct	P59S	ENSMUST00000159687	.	.	chr14	56208488	G/A	0	71	1	PASS	alt/alt	G/A	41	0	0	.	ref/ref
232	Fam158a	.	UPSTREAM	MODIFIER	.	.	ENSMUST00000022828	.	.	chr14	56208488	G/A	0	71	1	PASS	alt/alt	G/A	41	0	0	.	ref/ref
232	Rnf31	ring finger protein 31	UPSTREAM	MODIFIER	.	.	ENSMUST00000170175	.	.	chr14	56208488	G/A	0	71	1	PASS	alt/alt	G/A	41	0	0	.	ref/ref
233	Psme2	proteasome (prosome, macropain) 28 subunit, beta	NON_SYNONYMOUS_CODING	MODERATE	cCt/cAt	P55H	ENSMUST00000159687	.	.	chr14	56208499	G/T	0	67	1	PASS	alt/alt	G/T	39	0	0	.	ref/ref
233	Fam158a	.	UPSTREAM	MODIFIER	.	.	ENSMUST00000022828	.	.	chr14	56208499	G/T	0	67	1	PASS	alt/alt	G/T	39	0	0	.	ref/ref
233	Rnf31	ring finger protein 31	UPSTREAM	MODIFIER	.	.	ENSMUST00000170175	.	.	chr14	56208499	G/T	0	67	1	PASS	alt/alt	G/T	39	0	0	.	ref/ref
234	Zdhhc20	zinc finger, DHHC domain containing 20	NON_SYNONYMOUS_CODING	MODERATE	Gaa/Aaa	E101K	ENSMUST00000089473	.	.	chr14	58484427	C/T	0	45	1	PASS	alt/alt	C/T	39	0	0	.	ref/ref
235	Gm15919	.	INTRON	MODIFIER	.	.	ENSMUST00000155855	.	.	chr14	61398612	T/C	0	123	1	PASS	alt/alt	T/C	80	0	0	.	ref/ref
235	C1qtnf9	C1q and tumor necrosis factor related protein 9	SYNONYMOUS_CODING	LOW	ttT/ttC	F251	ENSMUST00000025940	.	.	chr14	61398612	T/C	0	123	1	PASS	alt/alt	T/C	80	0	0	.	ref/ref
235	Mipep	mitochondrial intermediate peptidase	UPSTREAM	MODIFIER	.	.	ENSMUST00000022571	.	.	chr14	61398612	T/C	0	123	1	PASS	alt/alt	T/C	80	0	0	.	ref/ref
236	4930578I06Rik	RIKEN cDNA 4930578I06 gene	NON_SYNONYMOUS_CODING	MODERATE	aAg/aGg	K100R	ENSMUST00000022532	.	.	chr14	64592316	T/C	1	48	0.98	PASS	alt/alt	T/C	34	0	0	.	ref/ref
237	Adam28	a disintegrin and metallopeptidase domain 28	SYNONYMOUS_CODING	LOW	ccA/ccT	P762	ENSMUST00000111072	.	.	chr14	69225991	T/A	3	120	0.976	PASS	alt/alt	T/A	99	0	0	.	ref/ref
238	Bmp1	bone morphogenetic protein 1	UPSTREAM	MODIFIER	.	.	ENSMUST00000111001	.	.	chr14	70923791	A/ACACACACG	0	6	1	PASS	alt/alt	A/ACACACACG	2	0	0	.	ref/ref
238	Sftpc	surfactant associated protein C	INTRON	MODIFIER	.	.	ENSMUST00000022692	.	.	chr14	70923791	A/ACACACACG	0	6	1	PASS	alt/alt	A/ACACACACG	2	0	0	.	ref/ref
239	Cysltr2	cysteinyl leukotriene receptor 2	NON_SYNONYMOUS_CODING	MODERATE	Aca/Gca	T257A	ENSMUST00000044664	.	.	chr14	73429307	T/C	0	22	1	PASS	alt/alt	T/C	19	0	0	.	ref/ref
240	Ubr5	ubiquitin protein ligase E3 component n-recognin 5	SYNONYMOUS_CODING	LOW	tcA/tcG	S287	ENSMUST00000110336	.	.	chr15	37970533	T/C	0	51	1	PASS	alt/alt	T/C	49	0	0	.	ref/ref
241	Gm2991	predicted pseudogene 2991	UPSTREAM	MODIFIER	.	.	ENSMUST00000173338	.	.	chr15	65764789	T/C	1	213	0.995	PASS	alt/alt	T/C	150	2	0.013	.	ref/ref
241	Hhla1	HERV-H LTR-associating 1	INTRON	MODIFIER	.	.	ENSMUST00000100584	.	.	chr15	65764789	T/C	1	213	0.995	PASS	alt/alt	T/C	150	2	0.013	.	ref/ref
242	Tg	thyroglobulin	INTRON	MODIFIER	.	.	ENSMUST00000065916	.	.	chr15	66510314	T/A	0	75	1	PASS	alt/alt	T/A	55	0	0	.	ref/ref
243	Poldip3	polymerase (DNA-directed), delta interacting protein 3	EXON	MODIFIER	.	.	ENSMUST00000150926	.	.	chr15	82968550	G/A	0	22	1	PASS	alt/alt	G/A	25	0	0	.	ref/ref
244	Tmem191c	transmembrane protein 191C	INTRON	MODIFIER	.	.	ENSMUST00000162085	.	.	chr16	17282681	A/T	1	56	0.982	PASS	alt/alt	A/T	41	0	0	.	ref/ref
244	Pi4ka	phosphatidylinositol 4-kinase, catalytic, alpha polypeptide	INTRON	MODIFIER	.	.	ENSMUST00000036161	.	.	chr16	17282681	A/T	1	56	0.982	PASS	alt/alt	A/T	41	0	0	.	ref/ref
245	1700021K19Rik	RIKEN cDNA 1700021K19 gene	INTRON	MODIFIER	.	.	ENSMUST00000171595	.	.	chr16	32847287	C/T	1	249	0.996	PASS	alt/alt	C/T	172	0	0	.	ref/ref
246	Mylk	myosin, light polypeptide kinase	INTRON	MODIFIER	.	.	ENSMUST00000023538	.	.	chr16	34914820	G/T	0	72	1	PASS	alt/alt	G/T	55	0	0	.	ref/ref
247	Olfr191	olfactory receptor 191	NON_SYNONYMOUS_CODING	MODERATE	aCt/aTt	T71I	ENSMUST00000078517	.	.	chr16	59086096	G/A	3	124	0.976	PASS	alt/alt	G/A	111	1	0.009	.	ref/ref
248	Speer2	spermatogenesis associated glutamate (E)-rich protein 2	NON_SYNONYMOUS_CODING	MODERATE	aCa/aAa	T169K	ENSMUST00000076500	.	.	chr16	69858315	G/T	4	109	0.965	PASS	alt/alt	G/T	77	0	0	.	ref/ref
249	Gm15692	.	DOWNSTREAM	MODIFIER	.	.	ENSMUST00000152173	.	.	chr16	78968563	T/A	0	27	1	PASS	alt/alt	T/A	15	0	0	.	ref/ref
249	Tmprss15	transmembrane protease, serine 15	SPLICE_SITE_ACCEPTOR	HIGH	.	.	ENSMUST00000060402	.	.	chr16	78968563	T/A	0	27	1	PASS	alt/alt	T/A	15	0	0	.	ref/ref
250	Pde10a	phosphodiesterase 10A	INTRON	MODIFIER	.	.	ENSMUST00000024647	.	.	chr17	9122112	T/C	0	45	1	PASS	alt/alt	T/C	43	0	0	.	ref/ref
251	Chd1	chromodomain helicase DNA binding protein 1	NON_SYNONYMOUS_CODING	MODERATE	gTt/gCt	V1175A	ENSMUST00000024627	.	.	chr17	15894670	T/C	0	37	1	PASS	alt/alt	T/C	25	0	0	.	ref/ref
252	Fpr-rs4	formyl peptide receptor, related sequence 4	NON_SYNONYMOUS_CODING	MODERATE	Cat/Aat	H160N	ENSMUST00000095651	.	.	chr17	18159174	C/A	0	126	1	PASS	alt/alt	C/A	94	0	0	.	ref/ref
253	AC132367.1	.	DOWNSTREAM	MODIFIER	.	.	ENSMUST00000116692	.	.	chr17	24736936	C/T	2	92	0.979	PASS	alt/alt	C/T	60	0	0	.	ref/ref
253	Tsc2	tuberous sclerosis 2	SYNONYMOUS_CODING	LOW	ggG/ggA	G1291	ENSMUST00000097373	.	.	chr17	24736936	C/T	2	92	0.979	PASS	alt/alt	C/T	60	0	0	.	ref/ref
253	Pkd1	polycystic kidney disease 1 homolog	DOWNSTREAM	MODIFIER	.	.	ENSMUST00000035565	.	.	chr17	24736936	C/T	2	92	0.979	PASS	alt/alt	C/T	60	0	0	.	ref/ref
254	Haghl	hydroxyacylglutathione hydrolase-like	DOWNSTREAM	MODIFIER	.	.	ENSMUST00000140738	.	.	chr17	25912071	C/T	1	37	0.974	PASS	alt/alt	C/T	27	0	0	.	ref/ref
254	Narfl	nuclear prelamin A recognition factor-like	SYNONYMOUS_CODING	LOW	taC/taT	Y49	ENSMUST00000002350	.	.	chr17	25912071	C/T	1	37	0.974	PASS	alt/alt	C/T	27	0	0	.	ref/ref
255	Fam173a	family with sequence similarity 173, member A	NON_SYNONYMOUS_CODING	MODERATE	tGt/tAt	C142Y	ENSMUST00000072735	.	.	chr17	25927912	C/T	1	88	0.989	PASS	alt/alt	C/T	50	0	0	.	ref/ref
255	Metrn	meteorin, glial cell differentiation regulator	DOWNSTREAM	MODIFIER	.	.	ENSMUST00000002344	.	.	chr17	25927912	C/T	1	88	0.989	PASS	alt/alt	C/T	50	0	0	.	ref/ref
255	Ccdc78	coiled-coil domain containing 78	DOWNSTREAM	MODIFIER	.	.	ENSMUST00000095500	.	.	chr17	25927912	C/T	1	88	0.989	PASS	alt/alt	C/T	50	0	0	.	ref/ref
255	Gm17480	.	UPSTREAM	MODIFIER	.	.	ENSMUST00000169263	.	.	chr17	25927912	C/T	1	88	0.989	PASS	alt/alt	C/T	50	0	0	.	ref/ref
256	Itfg3	integrin alpha FG-GAP repeat containing 3	DOWNSTREAM	MODIFIER	.	.	ENSMUST00000114988	.	.	chr17	26344382	G/A	1	150	0.993	PASS	alt/alt	G/A	114	0	0	.	ref/ref
256	Rgs11	regulator of G-protein signaling 11	SYNONYMOUS_CODING	LOW	aaG/aaA	K241	ENSMUST00000122058	.	.	chr17	26344382	G/A	1	150	0.993	PASS	alt/alt	G/A	114	0	0	.	ref/ref
256	Arhgdig	Rho GDP dissociation inhibitor (GDI) gamma	INTRON	MODIFIER	.	.	ENSMUST00000176847	.	.	chr17	26344382	G/A	1	150	0.993	PASS	alt/alt	G/A	114	0	0	.	ref/ref
257	Notch3	notch 3	INTRON	MODIFIER	.	.	ENSMUST00000087723	.	.	chr17	32288456	C/T	0	57	1	PASS	alt/alt	C/T	27	0	0	.	ref/ref
258	Wiz	widely-interspaced zinc finger motifs	NON_SYNONYMOUS_CODING	MODERATE	gAa/gTa	E376V	ENSMUST00000003725	.	.	chr17	32514577	T/A	0	122	1	PASS	alt/alt	T/A	91	0	0	.	ref/ref
258	Gm17561	.	EXON	MODIFIER	.	.	ENSMUST00000171577	.	.	chr17	32514577	T/A	0	122	1	PASS	alt/alt	T/A	91	0	0	.	ref/ref
259	Bag6	BCL2-associated athanogene 6	DOWNSTREAM	MODIFIER	.	.	ENSMUST00000172571	.	.	chr17	35287830	G/A	3	130	0.977	PASS	alt/alt	G/A	95	0	0	.	ref/ref
259	Prrc2a	proline-rich coiled-coil 2A	SYNONYMOUS_CODING	LOW	ccC/ccT	P1797	ENSMUST00000174805	.	.	chr17	35287830	G/A	3	130	0.977	PASS	alt/alt	G/A	95	0	0	.	ref/ref
260	Cdsn	corneodesmosin	SYNONYMOUS_CODING	LOW	ccT/ccA	P446	ENSMUST00000044804	.	.	chr17	35692858	T/A	1	104	0.99	PASS	alt/alt	T/A	84	0	0	.	ref/ref
261	Vars2	valyl-tRNA synthetase 2, mitochondrial (putative)	INTRON	MODIFIER	.	.	ENSMUST00000043674	.	.	chr17	35796721	T/C	0	250	1	PASS	alt/alt	T/C	191	0	0	.	ref/ref
262	Gpr110	G protein-coupled receptor 110	INTRON	MODIFIER	.	.	ENSMUST00000047399	.	.	chr17	43458062	C/A	2	92	0.979	PASS	alt/alt	C/A	89	0	0	.	ref/ref
263	Ubr2	ubiquitin protein ligase E3 component n-recognin 2	NON_SYNONYMOUS_CODING	MODERATE	gGt/gAt	G1623D	ENSMUST00000113335	.	.	chr17	47071180	C/T	0	37	1	PASS	alt/alt	C/T	27	0	0	.	ref/ref
264	Kat2b	K(lysine) acetyltransferase 2B	SYNONYMOUS_CODING	LOW	caG/caA	Q719	ENSMUST00000000724	.	.	chr17	53805035	G/A	1	116	0.991	PASS	alt/alt	G/A	66	0	0	.	ref/ref
265	Tnfsf14	tumor necrosis factor (ligand) superfamily, member 14	INTRON	MODIFIER	.	.	ENSMUST00000005976	.	.	chr17	57332272	G/A	2	87	0.978	PASS	alt/alt	G/A	63	0	0	.	ref/ref
266	Ptprm	protein tyrosine phosphatase, receptor type, M	INTRON	MODIFIER	.	.	ENSMUST00000037974	.	.	chr17	67293462	T/A	0	113	1	PASS	alt/alt	T/A	61	0	0	.	ref/ref
267	Nlrc4	NLR family, CARD domain containing 4	NON_SYNONYMOUS_CODING	MODERATE	gCc/gTc	A263V	ENSMUST00000052124	.	.	chr17	74845939	G/A	2	147	0.987	PASS	alt/alt	G/A	116	0	0	.	ref/ref
268	Strn	striatin, calmodulin binding protein	NON_SYNONYMOUS_CODING	MODERATE	gAc/gGc	D232G	ENSMUST00000145910	.	.	chr17	79082268	T/C	0	41	1	PASS	alt/alt	T/C	28	0	0	.	ref/ref
269	Ston1	stonin 1	NON_SYNONYMOUS_CODING	MODERATE	atG/atA	M283I	ENSMUST00000064035	.	.	chr17	89035356	G/A	0	74	1	PASS	alt/alt	G/A	57	1	0.017	.	ref/ref
270	Lhcgr	luteinizing hormone/choriogonadotropin receptor	INTRON	MODIFIER	.	.	ENSMUST00000024916	.	.	chr17	89164452	G/A	0	112	1	PASS	alt/alt	G/A	84	0	0	.	ref/ref
271	Mpp7	membrane protein, palmitoylated 7 (MAGUK p55 subfamily member 7)	SYNONYMOUS_CODING	LOW	gcA/gcG	A62	ENSMUST00000025129	.	.	chr18	7461651	T/C	0	77	1	PASS	alt/alt	T/C	72	0	0	.	ref/ref
272	Zfp521	zinc finger protein 521	INTRON	MODIFIER	.	.	ENSMUST00000025288	.	.	chr18	13873606	T/C	0	33	1	PASS	alt/alt	T/C	29	0	0	.	ref/ref
273	Zfp608	zinc finger protein 608	SYNONYMOUS_CODING	LOW	ttA/ttG	L391	ENSMUST00000171157	.	.	chr18	55106193	T/C	0	12	1	PASS	alt/alt	T/C	14	0	0	.	ref/ref
274	Ablim3	actin binding LIM protein family, member 3	NON_SYNONYMOUS_CODING	MODERATE	cAc/cGc	H647R	ENSMUST00000049378	.	.	chr18	61961058	T/C	0	86	1	PASS	alt/alt	T/C	70	0	0	.	ref/ref
275	Atp8b1	ATPase, class I, type 8B, member 1	NON_SYNONYMOUS_CODING	MODERATE	atG/atT	M603I	ENSMUST00000025482	.	.	chr18	64716505	C/A	1	112	0.991	PASS	alt/alt	C/A	92	1	0.011	.	ref/ref
276	Malt1	mucosa associated lymphoid tissue lymphoma translocation gene 1	INTRON	MODIFIER	.	.	ENSMUST00000049248	.	.	chr18	65623663	T/A	2	138	0.986	PASS	alt/alt	T/A	95	0	0	.	ref/ref
277	Tcf4	transcription factor 4	INTRON	MODIFIER	.	.	ENSMUST00000114977	.	.	chr18	69814572	T/A	0	57	1	PASS	alt/alt	T/A	45	0	0	.	ref/ref
278	Tcf4	transcription factor 4	INTRON	MODIFIER	.	.	ENSMUST00000114977	.	.	chr18	69817610	T/C	0	93	1	PASS	alt/alt	T/C	53	1	0.019	.	ref/ref
279	Gm10814	predicted gene 10814	INTRON	MODIFIER	.	.	ENSMUST00000170072	.	.	chr19	6014437	A/G	1	108	0.991	PASS	alt/alt	A/G	67	0	0	.	ref/ref
279	Capn1	calpain 1	NON_SYNONYMOUS_CODING	MODERATE	Tgc/Cgc	C11R	ENSMUST00000025891	.	.	chr19	6014437	A/G	1	108	0.991	PASS	alt/alt	A/G	67	0	0	.	ref/ref
280	Foxd4	forkhead box D4	NON_SYNONYMOUS_CODING	MODERATE	gCc/gTc	A412V	ENSMUST00000058600	.	.	chr19	24974090	G/A	0	34	1	PASS	alt/alt	G/A	19	0	0	.	ref/ref
281	Cstf2t	cleavage stimulation factor, 3' pre-RNA subunit 2, tau	NON_SYNONYMOUS_CODING	MODERATE	ttG/ttT	L191F	ENSMUST00000066039	.	.	chr19	31158128	G/T	1	85	0.988	PASS	alt/alt	G/T	59	0	0	.	ref/ref
281	Prkg1	protein kinase, cGMP-dependent, type I	INTRON	MODIFIER	.	.	ENSMUST00000065067	.	.	chr19	31158128	G/T	1	85	0.988	PASS	alt/alt	G/T	59	0	0	.	ref/ref
282	Taf5	TAF5 RNA polymerase II, TATA box binding protein (TBP)-associated factor	NON_SYNONYMOUS_CODING	MODERATE	Atc/Gtc	I340V	ENSMUST00000026027	.	.	chr19	47149520	A/G	3	136	0.978	PASS	alt/alt	A/G	95	0	0	.	ref/ref
283	Sh3pxd2a	SH3 and PX domains 2A	SYNONYMOUS_CODING	LOW	aaG/aaA	K163	ENSMUST00000111796	.	.	chr19	47388595	C/T	1	221	0.995	PASS	alt/alt	C/T	147	0	0	.	ref/ref
284	Add3	adducin 3 (gamma)	NON_SYNONYMOUS_CODING	MODERATE	Gtg/Atg	V190M	ENSMUST00000050096	.	.	chr19	53307516	G/A	0	50	1	PASS	alt/alt	G/A	41	0	0	.	ref/ref
285	Med14	mediator complex subunit 14	NON_SYNONYMOUS_CODING	MODERATE	Cct/Tct	P1432S	ENSMUST00000096495	.	.	chrX	12257382	G/A	0	56	1	PASS	alt/alt	G/A	54	0	0	.	ref/ref
286	Ddx3x	DEAD/H (Asp-Glu-Ala-Asp/His) box polypeptide 3, X-linked	EXON	MODIFIER	.	.	ENSMUST00000153851	.	.	chrX	12858175	C/T	1	65	0.985	PASS	alt/alt	C/T	64	0	0	.	ref/ref
287	Stag2	stromal antigen 2	INTRON	MODIFIER	.	.	ENSMUST00000069619	.	.	chrX	39570495	T/A	2	94	0.979	PASS	alt/alt	T/A	70	0	0	.	ref/ref
288	Zfp280c	zinc finger protein 280C	EXON	MODIFIER	.	.	ENSMUST00000143028	.	.	chrX	45896381	G/A	0	95	1	PASS	alt/alt	G/A	74	0	0	.	ref/ref
289	Olfr1320	olfactory receptor 1320	SYNONYMOUS_CODING	LOW	ctC/ctT	L297	ENSMUST00000096449	.	.	chrX	47037571	C/T	1	44	0.978	PASS	alt/alt	C/T	49	0	0	.	ref/ref
290	Usp26	ubiquitin specific peptidase 26	NON_SYNONYMOUS_CODING	MODERATE	aCc/aTc	T233I	ENSMUST00000069509	.	.	chrX	49109876	G/A	0	70	1	PASS	alt/alt	G/A	45	0	0	.	ref/ref
291	Gm7173	predicted gene 7173	NON_SYNONYMOUS_CODING	MODERATE	tAt/tTt	Y348F	ENSMUST00000101410	.	.	chrX	76753338	T/A	0	63	1	PASS	alt/alt	T/A	52	0	0	.	ref/ref
292	4930415L06Rik	RIKEN cDNA 4930415L06 gene	NON_SYNONYMOUS_CODING	MODERATE	ttA/ttC	L345F	ENSMUST00000088146	.	.	chrX	87176894	T/G	1	29	0.967	PASS	alt/alt	T/G	30	0	0	.	ref/ref
293	Vsig4	V-set and immunoglobulin domain containing 4	SYNONYMOUS_CODING	LOW	Aga/Cga	R59	ENSMUST00000050707	.	.	chrX	93486066	T/G	5	82	0.943	PASS	alt/alt	T/G	64	0	0	.	ref/ref
294	Med12	mediator of RNA polymerase II transcription, subunit 12 homolog (yeast)	INTRON	MODIFIER	.	.	ENSMUST00000117706	.	.	chrX	98480170	C/T	1	79	0.988	PASS	alt/alt	C/T	91	0	0	.	ref/ref
295	Hdx	highly divergent homeobox	INTRON	MODIFIER	.	.	ENSMUST00000038472	.	.	chrX	108735863	T/C	0	22	1	PASS	alt/alt	T/C	38	0	0	.	ref/ref
296	Taf7l	TAF7-like RNA polymerase II, TATA box binding protein (TBP)-associated factor	NON_SYNONYMOUS_CODING	MODERATE	aTt/aCt	I125T	ENSMUST00000009740	.	.	chrX	131006623	A/G	0	73	1	PASS	alt/alt	A/G	61	0	0	.	ref/ref
297	Col4a6	collagen, type IV, alpha 6	INTRON	MODIFIER	.	.	ENSMUST00000033629	rs29290454	.	chrX	137658475	A/T	0	29	1	PASS	alt/alt	A/T	17	0	0	.	ref/ref

## Sheet: Table S3
Table S3 Detailed lists of mutations identified by WES (clone B7-2).
Variation no.	Gene symbol	Gene name	Effect	Impact	Codon change	Amino acid change	Transcript	rsID	dbSNP build	Chromosome	Position	Mutant Ref/Alt	Mutant Ref depth	Mutant Alt depth	Mutant Alt freq	Mutant filter	Mutant genotype	Control Ref/Alt	Control Ref depth	Control Alt depth	Control Alt freq	Control filter	Control genotype
1	Paqr8	progestin and adipoQ receptor family member VIII	NON_SYNONYMOUS_CODING	MODERATE	Tat/Cat	Y199H	ENSMUST00000163700	.	.	chr1	20925299	T/C	3	118	0.975	PASS	alt/alt	T/C	91	0	0	.	ref/ref
2	Als2	amyotrophic lateral sclerosis 2 (juvenile)	INTRON	MODIFIER	.	.	ENSMUST00000027178	.	.	chr1	59223985	G/GGAAA	2	29	0.935	PASS	alt/alt	G/GGAAA	3	0	0	.	ref/ref
2	Mpp4	membrane protein, palmitoylated 4 (MAGUK p55 subfamily member 4)	UPSTREAM	MODIFIER	.	.	ENSMUST00000114275	.	.	chr1	59223985	G/GGAAA	2	29	0.935	PASS	alt/alt	G/GGAAA	3	0	0	.	ref/ref
3	Fam117b	family with sequence similarity 117, member B	NON_SYNONYMOUS_CODING	MODERATE	Ttc/Ctc	F413L	ENSMUST00000036540	.	.	chr1	60027477	T/C	0	42	1	PASS	alt/alt	T/C	44	0	0	.	ref/ref
4	Adam23	a disintegrin and metallopeptidase domain 23	NON_SYNONYMOUS_CODING	MODERATE	gaT/gaA	D380E	ENSMUST00000093930	.	.	chr1	63604029	T/A,G	0	62,63	1	PASS	alt/alt	T/A,G	96	0	0	.	ref/ref
5	Ankzf1	ankyrin repeat and zinc finger domain containing 1	EXON	MODIFIER	.	.	ENSMUST00000145459	.	.	chr1	75195729	C/T	2	95	0.979	PASS	alt/alt	C/T	68	0	0	.	ref/ref
5	Glb1l	galactosidase, beta 1-like	EXON	MODIFIER	.	.	ENSMUST00000155716	.	.	chr1	75195729	C/T	2	95	0.979	PASS	alt/alt	C/T	68	0	0	.	ref/ref
6	Stk11ip	serine/threonine kinase 11 interacting protein	SYNONYMOUS_CODING	LOW	tcC/tcT	S752	ENSMUST00000027414	.	.	chr1	75529059	C/T	0	102	1	PASS	alt/alt	C/T	116	0	0	.	ref/ref
7	Irs1	insulin receptor substrate 1	UTR_3_PRIME	MODIFIER	.	.	ENSMUST00000069799	.	.	chr1	82231170	T/G	1	68	0.986	PASS	alt/alt	T/G	63	0	0	.	ref/ref
7	Gm9747	.	UTR_3_PRIME	MODIFIER	.	.	ENSMUST00000023262	.	.	chr1	82231170	T/G	1	68	0.986	PASS	alt/alt	T/G	63	0	0	.	ref/ref
8	Agxt	alanine-glyoxylate aminotransferase	NON_SYNONYMOUS_CODING	MODERATE	aTc/aCc	I82T	ENSMUST00000027491	.	.	chr1	95032199	T/C	0	71	1	PASS	alt/alt	T/C	76	0	0	.	ref/ref
9	Slco4c1	solute carrier organic anion transporter family, member 4C1	SYNONYMOUS_CODING	LOW	ggA/ggG	G430	ENSMUST00000071985	.	.	chr1	98733633	T/C	0	22	1	PASS	alt/alt	T/C	26	0	0	.	ref/ref
10	Slco6d1	solute carrier organic anion transporter family, member 6d1	NON_SYNONYMOUS_CODING	MODERATE	aCa/aTa	T533I	ENSMUST00000160796	.	.	chr1	100392799	C/T	0	36	1	PASS	alt/alt	C/T	34	0	0	.	ref/ref
11	Pappa2	pappalysin 2	NON_SYNONYMOUS_CODING	MODERATE	gaT/gaA	D450E	ENSMUST00000159861	.	.	chr1	160866721	A/T	0	64	1	PASS	alt/alt	A/T	49	0	0	.	ref/ref
12	Rabgap1l	RAB GTPase activating protein 1-like	INTRON	MODIFIER	.	.	ENSMUST00000028049	.	.	chr1	162507742	A/T	0	22	1	PASS	alt/alt	A/T	36	0	0	.	ref/ref
13	Fmo4	flavin containing monooxygenase 4	SYNONYMOUS_CODING	LOW	gtC/gtT	V524	ENSMUST00000028014	.	.	chr1	164724200	G/A	0	60	1	PASS	alt/alt	G/A	67	0	0	.	ref/ref
14	Uap1	UDP-N-acetylglucosamine pyrophosphorylase 1	INTRON	MODIFIER	.	.	ENSMUST00000111350	.	.	chr1	172080631	G/A,T	0	5,11	1	PASS	alt/alt	G/A,T	8	0	0	.	ref/ref
15	Kcnj9	potassium inwardly-rectifying channel, subfamily J, member 9	SYNONYMOUS_CODING	LOW	gcC/gcT	A169	ENSMUST00000062387	.	.	chr1	174256180	G/A	1	115	0.991	PASS	alt/alt	G/A	76	0	0	.	ref/ref
16	Rab3gap2	RAB3 GTPase activating protein subunit 2	NON_SYNONYMOUS_CODING	MODERATE	Agc/Ggc	S907G	ENSMUST00000069652	.	.	chr1	187087654	A/G	2	27	0.931	PASS	alt/alt	A/G	19	0	0	.	ref/ref
17	Ush2a	Usher syndrome 2A (autosomal recessive, mild)	NON_SYNONYMOUS_CODING	MODERATE	Agc/Cgc	S1956R	ENSMUST00000060479	.	.	chr1	190377013	A/C,G	0	11,20	1	PASS	alt/alt	A/C,G	50	0	0	.	ref/ref
18	AL732585.1	.	DOWNSTREAM	MODIFIER	.	.	ENSMUST00000175104	.	.	chr2	24905817	A/T	1	238	0.996	PASS	alt/alt	A/T	233	0	0	.	ref/ref
18	Pnpla7	patatin-like phospholipase domain containing 7	NON_SYNONYMOUS_CODING	MODERATE	Acg/Tcg	T1063S	ENSMUST00000045295	.	.	chr2	24905817	A/T	1	238	0.996	PASS	alt/alt	A/T	233	0	0	.	ref/ref
18	Nelf	.	UPSTREAM	MODIFIER	.	.	ENSMUST00000152122	.	.	chr2	24905817	A/T	1	238	0.996	PASS	alt/alt	A/T	233	0	0	.	ref/ref
19	2600006K01Rik	RIKEN cDNA 2600006K01 gene	SYNONYMOUS_CODING	LOW	Ctg/Ttg	L114	ENSMUST00000047607	.	.	chr2	29724630	G/A	3	66	0.957	PASS	alt/alt	G/A	63	0	0	.	ref/ref
19	Cercam	cerebral endothelial cell adhesion molecule	UPSTREAM	MODIFIER	.	.	ENSMUST00000134152	.	.	chr2	29724630	G/A	3	66	0.957	PASS	alt/alt	G/A	63	0	0	.	ref/ref
20	Lrp1b	low density lipoprotein-related protein 1B (deleted in tumors)	NON_SYNONYMOUS_CODING	MODERATE	Tgt/Cgt	C3781R	ENSMUST00000167270	.	.	chr2	40558285	A/G	1	30	0.968	PASS	alt/alt	A/G	33	0	0	.	ref/ref
21	Psmd14	proteasome (prosome, macropain) 26S subunit, non-ATPase, 14	DOWNSTREAM	MODIFIER	.	.	ENSMUST00000028278	.	.	chr2	61642940	T/A	0	82	1	PASS	alt/alt	T/A	78	0	0	.	ref/ref
21	Tbr1	T-box brain gene 1	NON_SYNONYMOUS_CODING	MODERATE	aTg/aAg	M59K	ENSMUST00000048934	.	.	chr2	61642940	T/A	0	82	1	PASS	alt/alt	T/A	78	0	0	.	ref/ref
22	Ssrp1	structure specific recognition protein 1	INTRON	MODIFIER	.	.	ENSMUST00000130729	.	.	chr2	84881065	G/T	0	47	1	PASS	alt/alt	G/T	41	0	0	.	ref/ref
22	P2rx3	purinergic receptor P2X, ligand-gated ion channel, 3	UPSTREAM	MODIFIER	.	.	ENSMUST00000111613	.	.	chr2	84881065	G/T	0	47	1	PASS	alt/alt	G/T	41	0	0	.	ref/ref
23	Olfr1052	olfactory receptor 1052	NON_SYNONYMOUS_CODING	MODERATE	tTc/tAc	F85Y	ENSMUST00000054746	.	.	chr2	86138228	T/A	1	78	0.987	PASS	alt/alt	T/A	67	0	0	.	ref/ref
24	Ptprj	protein tyrosine phosphatase, receptor type, J	NON_SYNONYMOUS_CODING	MODERATE	Aca/Gca	T101A	ENSMUST00000169760	.	.	chr2	90311307	T/C	0	81	1	PASS	alt/alt	T/C	73	1	0.014	.	ref/ref
25	Rad51	RAD51 homolog	NON_SYNONYMOUS_CODING	MODERATE	aCc/aTc	T201I	ENSMUST00000028795	.	.	chr2	118957311	C/T	0	205	1	PASS	alt/alt	C/T	181	0	0	.	ref/ref
26	Zfp106	zinc finger protein 106	NON_SYNONYMOUS_CODING	MODERATE	Gtt/Att	V1472I	ENSMUST00000171215	.	.	chr2	120349611	C/A,T	0	30,28	1	PASS	alt/alt	C/A,T	50	0	0	.	ref/ref
27	Fermt1	fermitin family homolog 1 (Drosophila)	NON_SYNONYMOUS_CODING	MODERATE	Atg/Ttg	M309L	ENSMUST00000165948	.	.	chr2	132741747	T/A	1	95	0.99	PASS	alt/alt	T/A	69	0	0	.	ref/ref
28	Ddx27	DEAD (Asp-Glu-Ala-Asp) box polypeptide 27	INTRON	MODIFIER	.	.	ENSMUST00000018143	.	.	chr2	166854982	C/A,T	2	95,97	0.99	PASS	alt/alt	C/A,T	174	0	0	.	ref/ref
29	Tcfl5	transcription factor-like 5 (basic helix-loop-helix)	NON_SYNONYMOUS_CODING	MODERATE	tGt/tTt	C180F	ENSMUST00000161903	.	.	chr2	180375701	C/A	0	16	1	PASS	alt/alt	C/A	10	0	0	.	ref/ref
30	Intu	inturned planar cell polarity effector homolog (Drosophila)	NON_SYNONYMOUS_CODING	MODERATE	aCc/aTc	T792I	ENSMUST00000091186	.	.	chr3	40501411	C/T	0	46	1	PASS	alt/alt	C/T	45	0	0	.	ref/ref
31	Naa15	N(alpha)-acetyltransferase 15, NatA auxiliary subunit	NON_SYNONYMOUS_CODING	MODERATE	Tac/Cac	Y378H	ENSMUST00000029303	.	.	chr3	51259800	T/C	1	78	0.987	PASS	alt/alt	T/C	76	0	0	.	ref/ref
32	Sprr2h	small proline-rich protein 2H	STOP_GAINED	HIGH	Cag/Tag	Q101*	ENSMUST00000059845	.	.	chr3	92190854	C/T	2	156	0.987	PASS	alt/alt	C/T	131	0	0	.	ref/ref
33	Notch2	notch 2	SYNONYMOUS_CODING	LOW	ctA/ctG	L1454	ENSMUST00000107028	rs36749308	.	chr3	97942426	A/G	0	110	1	PASS	alt/alt	A/G	94	1	0.011	.	ref/ref
34	Fam102b	family with sequence similarity 102, member B	SYNONYMOUS_CODING	LOW	ggG/ggA	G313	ENSMUST00000046924	.	.	chr3	108781801	C/T	1	36	0.973	PASS	alt/alt	C/T	44	0	0	.	ref/ref
35	Mettl14	methyltransferase like 14	NON_SYNONYMOUS_CODING	MODERATE	Cct/Tct	P147S	ENSMUST00000090371	.	.	chr3	123079127	G/A	0	60	1	PASS	alt/alt	G/A	55	2	0.035	.	ref/ref
36	Ank2	ankyrin 2, brain	INTRON	MODIFIER	.	.	ENSMUST00000171354	.	.	chr3	127041985	T/G	1	39	0.975	PASS	alt/alt	T/G	37	0	0	.	ref/ref
37	Stoml2	stomatin (Epb7.2)-like 2	DOWNSTREAM	MODIFIER	.	.	ENSMUST00000030169	.	.	chr4	43035588	T/C	0	35	1	PASS	alt/alt	T/C	30	0	0	.	ref/ref
37	Pigo	phosphatidylinositol glycan anchor biosynthesis, class O	NON_SYNONYMOUS_CODING	MODERATE	gAc/gGc	D277G	ENSMUST00000067481	.	.	chr4	43035588	T/C	0	35	1	PASS	alt/alt	T/C	30	0	0	.	ref/ref
38	Gm12511	predicted gene 12511	EXON	MODIFIER	.	.	ENSMUST00000135987	.	.	chr4	55612046	T/TG	0	11	1	PASS	alt/alt	T/TG	1	0	0	.	ref/ref
39	Ptgr1	prostaglandin reductase 1	NON_SYNONYMOUS_CODING	MODERATE	Aca/Cca	T92P	ENSMUST00000030069	.	.	chr4	58990989	T/G	0	70	1	PASS	alt/alt	T/G	59	1	0.017	.	ref/ref
40	Phactr4	phosphatase and actin regulator 4	SYNONYMOUS_CODING	LOW	acT/acC	T597	ENSMUST00000084170	.	.	chr4	131917613	A/G	0	26	1	PASS	alt/alt	A/G	28	0	0	.	ref/ref
41	Ahdc1	AT hook, DNA binding motif, containing 1	SYNONYMOUS_CODING	LOW	ggA/ggT	G147	ENSMUST00000044521	.	.	chr4	132617805	A/T	1	71	0.986	PASS	alt/alt	A/T	67	0	0	.	ref/ref
42	Rcc2	regulator of chromosome condensation 2	NON_SYNONYMOUS_CODING	MODERATE	Gtg/Atg	V151M	ENSMUST00000138808	.	.	chr4	140266325	G/A	0	76	1	PASS	alt/alt	G/A	64	1	0.015	.	ref/ref
43	Chd5	chromodomain helicase DNA binding protein 5	DOWNSTREAM	MODIFIER	.	.	ENSMUST00000164662	.	.	chr4	151769299	G/C	0	39	1	PASS	alt/alt	G/C	33	0	0	.	ref/ref
43	Kcnab2	potassium voltage-gated channel, shaker-related subfamily, beta member 2	NON_SYNONYMOUS_CODING	MODERATE	gCg/gGg	A201G	ENSMUST00000159840	.	.	chr4	151769299	G/C	0	39	1	PASS	alt/alt	G/C	33	0	0	.	ref/ref
44	Napepld	N-acyl phosphatidylethanolamine phospholipase D	INTRON	MODIFIER	.	.	ENSMUST00000057599	.	.	chr5	21188941	A/T	1	43	0.977	PASS	alt/alt	A/T	31	0	0	.	ref/ref
45	Gpr113	G protein-coupled receptor 113	NON_SYNONYMOUS_CODING	MODERATE	gTc/gCc	V84A	ENSMUST00000114774	.	.	chr5	30530068	A/G	0	26	1	PASS	alt/alt	A/G	16	0	0	.	ref/ref
46	Ctbp1	C-terminal binding protein 1	NON_SYNONYMOUS_CODING	MODERATE	Ccc/Tcc	P28S	ENSMUST00000079746	.	.	chr5	33609645	G/A	0	42	1	PASS	alt/alt	G/A	53	0	0	.	ref/ref
47	Zfp518b	zinc finger protein 518B	UTR_5_PRIME	MODIFIER	.	.	ENSMUST00000057258	.	.	chr5	39065923	A/T	0	50	1	PASS	alt/alt	A/T	53	0	0	.	ref/ref
48	Prom1	prominin 1	INTRON	MODIFIER	.	.	ENSMUST00000171543	.	.	chr5	44492782	A/G	0	48	1	PASS	alt/alt	A/G	24	0	0	.	ref/ref
48	Gm16401	predicted gene 16401	NON_SYNONYMOUS_CODING	MODERATE	Agg/Ggg	R137G	ENSMUST00000072800	.	.	chr5	44492782	A/G	0	48	1	PASS	alt/alt	A/G	24	0	0	.	ref/ref
49	Gm15710	predicted gene 15710	INTRON	MODIFIER	.	.	ENSMUST00000170136	.	.	chr5	91791423	G/A	0	30	1	PASS	alt/alt	G/A	25	0	0	.	ref/ref
49	Btc	betacellulin, epidermal growth factor family member	SYNONYMOUS_CODING	LOW	ctC/ctT	L112	ENSMUST00000121044	.	.	chr5	91791423	G/A	0	30	1	PASS	alt/alt	G/A	25	0	0	.	ref/ref
50	Adrbk2	adrenergic receptor kinase, beta 2	INTRON	MODIFIER	.	.	ENSMUST00000165078	.	.	chr5	113375594	G/A	0	43	1	PASS	alt/alt	G/A	69	0	0	.	ref/ref
51	Zcchc8	zinc finger, CCHC domain containing 8	INTRON	MODIFIER	.	.	ENSMUST00000031376	.	.	chr5	124154663	A/T	1	44	0.978	PASS	alt/alt	A/T	42	0	0	.	ref/ref
52	Por	P450 (cytochrome) oxidoreductase	DOWNSTREAM	MODIFIER	.	.	ENSMUST00000153500	.	.	chr5	136212502	A/T	0	135	1	PASS	alt/alt	A/T	122	0	0	.	ref/ref
52	Tmem120a	transmembrane protein 120A	STOP_GAINED	HIGH	taT/taA	Y198*	ENSMUST00000043378	.	.	chr5	136212502	A/T	0	135	1	PASS	alt/alt	A/T	122	0	0	.	ref/ref
53	Srrm3	serine/arginine repetitive matrix 3	SYNONYMOUS_CODING	LOW	agG/agA	R382	ENSMUST00000144211	.	.	chr5	136344180	G/A	0	8	1	PASS	alt/alt	G/A	10	0	0	.	ref/ref
54	Serpine1	serine (or cysteine) peptidase inhibitor, clade E, member 1	NON_SYNONYMOUS_CODING	MODERATE	Ttt/Ctt	F157L	ENSMUST00000041388	.	.	chr5	137545219	A/C,G	1	20,10	0.968	PASS	alt/alt	A/C,G	19	0	0	.	ref/ref
55	Ephb4	Eph receptor B4	DOWNSTREAM	MODIFIER	.	.	ENSMUST00000144296	.	.	chr5	137823305	G/A	2	56	0.966	PASS	alt/alt	G/A	47	0	0	.	ref/ref
55	Zan	zonadhesin	SYNONYMOUS_CODING	LOW	ttC/ttT	F5247	ENSMUST00000111040	.	.	chr5	137823305	G/A	2	56	0.966	PASS	alt/alt	G/A	47	0	0	.	ref/ref
56	Zfp12	zinc finger protein 12	SYNONYMOUS_CODING	LOW	ggG/ggA	G132	ENSMUST00000077485	.	.	chr5	144005994	G/A,T	0	33,32	1	PASS	alt/alt	G/A,T	52	0	0	.	ref/ref
57	Lmtk2	lemur tyrosine kinase 2	INTRON	MODIFIER	.	.	ENSMUST00000041804	.	.	chr5	144861650	G/A,T	0	10,4	1	PASS	alt/alt	G/A,T	14	0	0	.	ref/ref
58	Slc7a1	solute carrier family 7 (cationic amino acid transporter, y+ system), member 1	NON_SYNONYMOUS_CODING	MODERATE	aTt/aGt	I407S	ENSMUST00000138257	.	.	chr5	149148734	A/C	4	223	0.982	PASS	alt/alt	A/C	166	0	0	.	ref/ref
59	Wdr95	WD40 repeat domain 95	SYNONYMOUS_CODING	LOW	gtC/gtA	V327	ENSMUST00000031665	.	.	chr5	150402212	C/A	2	118	0.983	PASS	alt/alt	C/A	94	0	0	.	ref/ref
60	Spam1	sperm adhesion molecule 1	UTR_3_PRIME	MODIFIER	.	.	ENSMUST00000031693	.	.	chr6	24750842	T/A	0	118	1	PASS	alt/alt	T/A	76	0	0	.	ref/ref
61	D630045J12Rik	RIKEN cDNA D630045J12 gene	NON_SYNONYMOUS_CODING	MODERATE	gAg/gGg	E1238G	ENSMUST00000169256	.	.	chr6	38124249	T/C	2	203	0.99	PASS	alt/alt	T/C	158	0	0	.	ref/ref
62	Crhr2	corticotropin releasing hormone receptor 2	NON_SYNONYMOUS_CODING	MODERATE	aAc/aGc	N162S	ENSMUST00000114374	.	.	chr6	55052800	T/C	0	82	1	PASS	alt/alt	T/C	69	0	0	.	ref/ref
63	Pcgf1	polycomb group ring finger 1	STOP_GAINED	HIGH	Cag/Tag	Q152*	ENSMUST00000177177	.	.	chr6	83030595	C/T	2	67	0.971	PASS	alt/alt	C/T	72	0	0	.	ref/ref
64	Gata2	GATA binding protein 2	NON_SYNONYMOUS_CODING	MODERATE	Tgg/Agg	W360R	ENSMUST00000015197	.	.	chr6	88154637	T/A,C	0	54,52	1	PASS	alt/alt	T/A,C	71	2	0.027	.	ref/ref
65	Vmn1r54	vomeronasal 1 receptor 54	NON_SYNONYMOUS_CODING	MODERATE	caT/caA	H47Q	ENSMUST00000058039	.	.	chr6	90219240	T/A,G	3	123,99	0.987	PASS	alt/alt	T/A,G	169	1	0.006	.	ref/ref
66	Slc6a6	solute carrier family 6 (neurotransmitter transporter, taurine), member 6	NON_SYNONYMOUS_CODING	MODERATE	aTt/aAt	I389N	ENSMUST00000032185	.	.	chr6	91694980	T/A	1	141	0.993	PASS	alt/alt	T/A	101	1	0.01	.	ref/ref
67	Il5ra	interleukin 5 receptor, alpha	NON_SYNONYMOUS_CODING	MODERATE	Atc/Gtc	I221V	ENSMUST00000167925	.	.	chr6	106688129	T/C	0	24	1	PASS	alt/alt	T/C	20	0	0	.	ref/ref
68	Bcl2l14	BCL2-like 14 (apoptosis facilitator)	EXON	MODIFIER	.	.	ENSMUST00000142612	.	.	chr6	134373629	A/G	0	20	1	PASS	alt/alt	A/G	23	0	0	.	ref/ref
69	Gm6313	predicted gene 6313	EXON	MODIFIER	.	.	ENSMUST00000024796	.	.	chr6	148557265	A/T	1	80	0.988	PASS	alt/alt	A/T	66	0	0	.	ref/ref
70	9130221H12Rik	RIKEN cDNA 9130221H12 gene	DOWNSTREAM	MODIFIER	.	.	ENSMUST00000169914	.	.	chr7	26016985	T/G	0	20	1	PASS	alt/alt	T/G	15	0	0	.	ref/ref
70	Zfp526	zinc finger protein 526	DOWNSTREAM	MODIFIER	.	.	ENSMUST00000055604	.	.	chr7	26016985	T/G	0	20	1	PASS	alt/alt	T/G	15	0	0	.	ref/ref
70	Gsk3a	glycogen synthase kinase 3 alpha	SPLICE_SITE_ACCEPTOR	HIGH	.	.	ENSMUST00000108411	.	.	chr7	26016985	T/G	0	20	1	PASS	alt/alt	T/G	15	0	0	.	ref/ref
71	Cyp2b19	cytochrome P450, family 2, subfamily b, polypeptide 19	SYNONYMOUS_CODING	LOW	gtG/gtA	V66	ENSMUST00000077855	.	.	chr7	27544078	G/A,T	2	84,84	0.988	PASS	alt/alt	G/A,T	146	1	0.007	.	ref/ref
72	Sipa1l3	signal-induced proliferation-associated 1 like 3	INTRON	MODIFIER	.	.	ENSMUST00000085809	.	.	chr7	30184341	A/T	3	161	0.982	PASS	alt/alt	A/T	148	1	0.007	.	ref/ref
73	Josd2	Josephin domain containing 2	UPSTREAM	MODIFIER	.	.	ENSMUST00000121922	.	.	chr7	51722468	G/A	1	80	0.988	PASS	alt/alt	G/A	70	0	0	.	ref/ref
73	Lrrc4b	leucine rich repeat containing 4B	DOWNSTREAM	MODIFIER	.	.	ENSMUST00000058667	.	.	chr7	51722468	G/A	1	80	0.988	PASS	alt/alt	G/A	70	0	0	.	ref/ref
73	Aspdh	aspartate dehydrogenase domain containing	NON_SYNONYMOUS_CODING	MODERATE	Gac/Aac	D101N	ENSMUST00000156957	.	.	chr7	51722468	G/A	1	80	0.988	PASS	alt/alt	G/A	70	0	0	.	ref/ref
74	Mir707	microRNA 707	DOWNSTREAM	MODIFIER	.	.	ENSMUST00000102096	.	.	chr7	52109125	A/G	1	59	0.983	PASS	alt/alt	A/G	48	0	0	.	ref/ref
74	Akt1s1	AKT1 substrate 1 (proline-rich)	INTRON	MODIFIER	.	.	ENSMUST00000141311	.	.	chr7	52109125	A/G	1	59	0.983	PASS	alt/alt	A/G	48	0	0	.	ref/ref
74	Pnkp	polynucleotide kinase 3'- phosphatase	UPSTREAM	MODIFIER	.	.	ENSMUST00000154968	.	.	chr7	52109125	A/G	1	59	0.983	PASS	alt/alt	A/G	48	0	0	.	ref/ref
74	Tbc1d17	TBC1 domain family, member 17	UPSTREAM	MODIFIER	.	.	ENSMUST00000047085	.	.	chr7	52109125	A/G	1	59	0.983	PASS	alt/alt	A/G	48	0	0	.	ref/ref
75	Aldh1a3	aldehyde dehydrogenase family 1, subfamily A3	NON_SYNONYMOUS_CODING	MODERATE	Tgg/Cgg	W147R	ENSMUST00000015278	.	.	chr7	73557823	A/G	2	45	0.957	PASS	alt/alt	A/G	38	0	0	.	ref/ref
76	Kif7	kinesin family member 7	NON_SYNONYMOUS_CODING	MODERATE	aCa/aTa	T354I	ENSMUST00000059836	.	.	chr7	86855313	G/A	0	66	1	PASS	alt/alt	G/A	54	0	0	.	ref/ref
76	9330171B17Rik	RIKEN cDNA 9330171B17 gene	START_GAINED	LOW	.	.	ENSMUST00000035939	.	.	chr7	86855313	G/A	0	66	1	PASS	alt/alt	G/A	54	0	0	.	ref/ref
77	Pex11a	peroxisomal biogenesis factor 11 alpha	NON_SYNONYMOUS_CODING	MODERATE	Ttc/Ctc	F59L	ENSMUST00000032761	.	.	chr7	86882794	A/G	2	93	0.979	PASS	alt/alt	A/G	73	1	0.014	.	ref/ref
78	Dgat2	diacylglycerol O-acyltransferase 2	INTRON	MODIFIER	.	.	ENSMUST00000033001	.	.	chr7	106303227	G/A	0	45	1	PASS	alt/alt	G/A	36	0	0	.	ref/ref
79	Tpp1	tripeptidyl peptidase I	UPSTREAM	MODIFIER	.	.	ENSMUST00000033184	.	.	chr7	112903099	G/A,T	2	15,18	0.943	PASS	alt/alt	G/A,T	38	0	0	.	ref/ref
79	Dchs1	dachsous 1 (Drosophila)	NON_SYNONYMOUS_CODING	MODERATE	Cac/Aac	H2917N	ENSMUST00000078482	.	.	chr7	112903099	G/A,T	2	15,18	0.943	PASS	alt/alt	G/A,T	38	0	0	.	ref/ref
80	Olfr714	olfactory receptor 714	NON_SYNONYMOUS_CODING	MODERATE	Act/Gct	T85A	ENSMUST00000054629	.	.	chr7	114217596	A/G	1	59	0.983	PASS	alt/alt	A/G	77	0	0	.	ref/ref
81	Abca14	ATP-binding cassette, sub-family A (ABC1), member 14	NON_SYNONYMOUS_CODING	MODERATE	aAc/aTc	N1579I	ENSMUST00000084640	.	.	chr7	127462904	A/T	0	42	1	PASS	alt/alt	A/T	34	0	0	.	ref/ref
82	Abca15	ATP-binding cassette, sub-family A (ABC1), member 15	INTRON	MODIFIER	.	.	ENSMUST00000076272	.	.	chr7	127525732	A/T	0	35	1	PASS	alt/alt	A/T	28	0	0	.	ref/ref
83	Otoa	otoancorin	INTRON	MODIFIER	.	.	ENSMUST00000047025	.	.	chr7	128276281	A/T	0	97	1	PASS	alt/alt	A/T	78	0	0	.	ref/ref
84	Lat	linker for activation of T cells	NON_SYNONYMOUS_CODING	MODERATE	aCc/aTc	T58I	ENSMUST00000032997	.	.	chr7	133512090	G/A	0	44	1	PASS	alt/alt	G/A	31	0	0	.	ref/ref
84	Spns1	spinster homolog 1	DOWNSTREAM	MODIFIER	.	.	ENSMUST00000150476	.	.	chr7	133512090	G/A	0	44	1	PASS	alt/alt	G/A	31	0	0	.	ref/ref
85	Tacc2	transforming, acidic coiled-coil containing protein 2	NON_SYNONYMOUS_CODING	MODERATE	gTg/gCg	V1149A	ENSMUST00000084513	.	.	chr7	137768546	T/C	0	78	1	PASS	alt/alt	T/C	46	0	0	.	ref/ref
85	Fgfr2	fibroblast growth factor receptor 2	INTRON	MODIFIER	.	.	ENSMUST00000124096	.	.	chr7	137768546	T/C	0	78	1	PASS	alt/alt	T/C	46	0	0	.	ref/ref
86	Fgfr2	fibroblast growth factor receptor 2	INTRON	MODIFIER	.	.	ENSMUST00000124096	rs8249137	.	chr7	138206894	T/C	4	244	0.984	PASS	alt/alt	T/C	386	1	0.003	.	ref/ref
86	Dmbt1	deleted in malignant brain tumors 1	INTRON	MODIFIER	.	.	ENSMUST00000084509	rs8249137	.	chr7	138206894	T/C	4	244	0.984	PASS	alt/alt	T/C	386	1	0.003	.	ref/ref
87	Fank1	fibronectin type 3 and ankyrin repeat domains 1	SYNONYMOUS_CODING	LOW	atT/atC	I226	ENSMUST00000065359	.	.	chr7	141068569	T/C	0	50	1	PASS	alt/alt	T/C	47	0	0	.	ref/ref
88	Pnpla6	patatin-like phospholipase domain containing 6	NON_SYNONYMOUS_CODING	MODERATE	gTc/gCc	V481A	ENSMUST00000004681	.	.	chr8	3524277	T/C	2	206	0.99	PASS	alt/alt	T/C	168	0	0	.	ref/ref
89	Cdc16	CDC16 cell division cycle 16	NON_SYNONYMOUS_CODING	MODERATE	gCg/gAg	A281E	ENSMUST00000043962	.	.	chr8	13766492	C/A,T	0	19,22	1	PASS	alt/alt	C/A,T	43	0	0	.	ref/ref
90	1700041G16Rik	RIKEN cDNA 1700041G16 gene	UTR_3_PRIME	MODIFIER	.	.	ENSMUST00000068068	.	.	chr8	23919063	T/A	1	77	0.987	PASS	alt/alt	T/A	57	0	0	.	ref/ref
90	Ap3m2	adaptor-related protein complex 3, mu 2 subunit	UPSTREAM	MODIFIER	.	.	ENSMUST00000050229	.	.	chr8	23919063	T/A	1	77	0.987	PASS	alt/alt	T/A	57	0	0	.	ref/ref
91	Hgsnat	heparan-alpha-glucosaminide N-acetyltransferase	NON_SYNONYMOUS_CODING	MODERATE	tAc/tGc	Y93C	ENSMUST00000037609	.	.	chr8	27083339	T/C	2	43	0.956	PASS	alt/alt	T/C	44	0	0	.	ref/ref
92	Dand5	DAN domain family, member 5	NON_SYNONYMOUS_CODING	MODERATE	cAt/cGt	H119R	ENSMUST00000065539	.	.	chr8	87340389	T/A,C	1	15,16	0.969	PASS	alt/alt	T/A,C	30	1	0.032	.	ref/ref
93	Lpcat2	lysophosphatidylcholine acyltransferase 2	NON_SYNONYMOUS_CODING	MODERATE	gTt/gCt	V190A	ENSMUST00000170860	.	.	chr8	95395076	T/C	2	85	0.977	PASS	alt/alt	T/C	88	0	0	.	ref/ref
94	Ranbp10	RAN binding protein 10	NON_SYNONYMOUS_CODING	MODERATE	gaC/gaA	D164E	ENSMUST00000041400	.	.	chr8	108310687	G/A,T	0	46,41	1	PASS	alt/alt	G/A,T	110	0	0	.	ref/ref
95	Atxn1l	ataxin 1-like	DOWNSTREAM	MODIFIER	.	.	ENSMUST00000093162	.	.	chr8	112248162	G/A	1	38	0.974	PASS	alt/alt	G/A	33	0	0	.	ref/ref
95	Zfp821	zinc finger protein 821	NON_SYNONYMOUS_CODING	MODERATE	Gta/Ata	V296I	ENSMUST00000034163	.	.	chr8	112248162	G/A	1	38	0.974	PASS	alt/alt	G/A	33	0	0	.	ref/ref
96	Atp2c2	ATPase, Ca++ transporting, type 2C, member 2	NON_SYNONYMOUS_CODING	MODERATE	Gtc/Atc	V47I	ENSMUST00000095171	.	.	chr8	122243137	G/A	0	88	1	PASS	alt/alt	G/A	48	0	0	.	ref/ref
97	Prdm10	PR domain containing 10	NON_SYNONYMOUS_CODING	MODERATE	cCg/cTg	P1068L	ENSMUST00000074510	.	.	chr9	31178511	C/T	0	57	1	PASS	alt/alt	C/T	42	0	0	.	ref/ref
98	Phldb1	pleckstrin homology-like domain, family B, member 1	DOWNSTREAM	MODIFIER	.	.	ENSMUST00000134465	.	.	chr9	44491609	G/A,T	0	11,12	1	PASS	alt/alt	G/A,T	23	0	0	.	ref/ref
98	Treh	trehalase (brush-border membrane glycoprotein)	INTRON	MODIFIER	.	.	ENSMUST00000071219	.	.	chr9	44491609	G/A,T	0	11,12	1	PASS	alt/alt	G/A,T	23	0	0	.	ref/ref
99	Lman1l	lectin, mannose-binding 1 like	NON_SYNONYMOUS_CODING	MODERATE	aTc/aAc	I443N	ENSMUST00000093832	.	.	chr9	57456070	A/T	1	21	0.955	PASS	alt/alt	A/T	28	0	0	.	ref/ref
99	Cplx3	complexin 3	UPSTREAM	MODIFIER	.	.	ENSMUST00000045068	.	.	chr9	57456070	A/T	1	21	0.955	PASS	alt/alt	A/T	28	0	0	.	ref/ref
100	Zwilch	zwilch kinetochore protein	EXON	MODIFIER	.	.	ENSMUST00000176848	.	.	chr9	63985654	G/A	2	248	0.992	PASS	alt/alt	G/A	180	0	0	.	ref/ref
100	Lctl	lactase-like	NON_SYNONYMOUS_CODING	MODERATE	Gtc/Atc	V543I	ENSMUST00000034969	.	.	chr9	63985654	G/A	2	248	0.992	PASS	alt/alt	G/A	180	0	0	.	ref/ref
101	Gcnt3	glucosaminyl (N-acetyl) transferase 3, mucin type	NON_SYNONYMOUS_CODING	MODERATE	gCc/gTc	A23V	ENSMUST00000034751	.	.	chr9	69883024	G/A	3	159	0.981	PASS	alt/alt	G/A	131	1	0.008	.	ref/ref
102	Col12a1	collagen, type XII, alpha 1	NON_SYNONYMOUS_CODING	MODERATE	gTt/gCt	V1065A	ENSMUST00000121227	.	.	chr9	79529885	A/C,G	0	35,22	1	PASS	alt/alt	A/C,G	58	0	0	.	ref/ref
103	Phip	pleckstrin homology domain interacting protein	INTRON	MODIFIER	.	.	ENSMUST00000034787	.	.	chr9	82787118	A/T	1	61	0.984	PASS	alt/alt	A/T	35	0	0	.	ref/ref
104	9330154J02Rik	RIKEN cDNA 9330154J02 gene	UPSTREAM	MODIFIER	.	.	ENSMUST00000069896	.	.	chr9	85739369	G/A	2	48	0.96	PASS	alt/alt	G/A	36	0	0	.	ref/ref
104	Tpbg	trophoblast glycoprotein	UTR_3_PRIME	MODIFIER	.	.	ENSMUST00000006559	.	.	chr9	85739369	G/A	2	48	0.96	PASS	alt/alt	G/A	36	0	0	.	ref/ref
105	Gm17530	.	DOWNSTREAM	MODIFIER	.	.	ENSMUST00000167814	.	.	chr9	86436557	G/A	1	50	0.98	PASS	alt/alt	G/A	66	0	0	.	ref/ref
105	Dopey1	dopey family member 1	INTRON	MODIFIER	.	.	ENSMUST00000170395	.	.	chr9	86436557	G/A	1	50	0.98	PASS	alt/alt	G/A	66	0	0	.	ref/ref
106	Gm16200	.	UPSTREAM	MODIFIER	.	.	ENSMUST00000120385	.	.	chr9	90117357	G/T	0	42	1	PASS	alt/alt	G/T	28	0	0	.	ref/ref
106	Tbc1d2b	TBC1 domain family, member 2B	INTRON	MODIFIER	.	.	ENSMUST00000041767	.	.	chr9	90117357	G/T	0	42	1	PASS	alt/alt	G/T	28	0	0	.	ref/ref
107	Gnat1	guanine nucleotide binding protein, alpha transducing 1	UPSTREAM	MODIFIER	.	.	ENSMUST00000010205	.	.	chr9	107585912	A/T	1	31	0.969	PASS	alt/alt	A/T	27	0	0	.	ref/ref
107	Sema3f	sema domain, immunoglobulin domain (Ig), short basic domain, secreted, (semaphorin) 3F	NON_SYNONYMOUS_CODING	MODERATE	gaT/gaA	D611E	ENSMUST00000080560	.	.	chr9	107585912	A/T	1	31	0.969	PASS	alt/alt	A/T	27	0	0	.	ref/ref
108	Rbm5	RNA binding motif protein 5	NON_SYNONYMOUS_CODING	MODERATE	gTg/gAg	V243E	ENSMUST00000035199	.	.	chr9	107656480	A/T	3	97	0.97	PASS	alt/alt	A/T	84	0	0	.	ref/ref
109	Fbxw20	F-box and WD-40 domain protein 20	INTRON	MODIFIER	.	.	ENSMUST00000079548	.	.	chr9	109136314	A/G	1	249	0.996	PASS	alt/alt	A/G	321	0	0	.	ref/ref
110	Fbxl2	F-box and leucine-rich repeat protein 2	NON_SYNONYMOUS_CODING	MODERATE	cTg/cCg	L257P	ENSMUST00000035090	.	.	chr9	113895542	A/G	0	36	1	PASS	alt/alt	A/G	31	0	0	.	ref/ref
111	Gpd1l	glycerol-3-phosphate dehydrogenase 1-like	START_GAINED	LOW	.	.	ENSMUST00000129305	.	.	chr9	114814115	A/T	0	50	1	PASS	alt/alt	A/T	36	0	0	.	ref/ref
112	Gpd1l	glycerol-3-phosphate dehydrogenase 1-like	NON_SYNONYMOUS_CODING	MODERATE	gCt/gTt	A210V	ENSMUST00000084853	.	.	chr9	114814116	G/A	0	52	1	PASS	alt/alt	G/A	36	0	0	.	ref/ref
113	Gm221	.	NON_SYNONYMOUS_CODING	MODERATE	cTg/cCg	L639P	ENSMUST00000138112	.	.	chr10	5787848	A/C,G	5	97102	0.975	PASS	alt/alt	A/C,G	195	0	0	.	ref/ref
114	Utrn	utrophin	NON_SYNONYMOUS_CODING	MODERATE	Gtt/Att	V2333I	ENSMUST00000076817	.	.	chr10	12356525	C/A,T	3	72,60	0.978	PASS	alt/alt	C/A,T	99	0	0	.	ref/ref
115	Cep57l1	centrosomal protein 57-like 1	NON_SYNONYMOUS_CODING	MODERATE	Ggg/Tgg	G11W	ENSMUST00000105504	.	.	chr10	41465694	C/A	1	35	0.972	PASS	alt/alt	C/A	42	0	0	.	ref/ref
116	Dcbld1	discoidin, CUB and LCCL domain containing 1	NON_SYNONYMOUS_CODING	MODERATE	cCa/cAa	P66Q	ENSMUST00000069004	.	.	chr10	51981644	C/A,T	2	32,37	0.972	PASS	alt/alt	C/A,T	65	0	0	.	ref/ref
117	AC123530.1	.	DOWNSTREAM	MODIFIER	.	.	ENSMUST00000175328	.	.	chr10	60668081	C/A	1	120	0.992	PASS	alt/alt	C/A	102	0	0	.	ref/ref
117	Adamts14	a disintegrin-like and metallopeptidase (reprolysin type) with thrombospondin type 1 motif, 14	INTRON	MODIFIER	.	.	ENSMUST00000092486	.	.	chr10	60668081	C/A	1	120	0.992	PASS	alt/alt	C/A	102	0	0	.	ref/ref
118	Olfr1358	olfactory receptor 1358	SYNONYMOUS_CODING	LOW	ctC/ctT	L222	ENSMUST00000095474	.	.	chr10	77983017	C/T	3	205	0.986	PASS	alt/alt	C/T	195	0	0	.	ref/ref
118	5S_rRNA	.	DOWNSTREAM	MODIFIER	.	.	ENSMUST00000158908	.	.	chr10	77983017	C/T	3	205	0.986	PASS	alt/alt	C/T	195	0	0	.	ref/ref
119	Vmn2r80	vomeronasal 2, receptor 80	NON_SYNONYMOUS_CODING	MODERATE	aTt/aAt	I7N	ENSMUST00000165834	.	.	chr10	78611580	T/A	0	124	1	PASS	alt/alt	T/A	132	0	0	.	ref/ref
120	Vmn2r82	vomeronasal 2, receptor 82	INTRON	MODIFIER	.	.	ENSMUST00000170596	.	.	chr10	78840857	T/A,G	2	79,70	0.987	PASS	alt/alt	T/A,G	118	0	0	.	ref/ref
121	Reep6	receptor accessory protein 6	UPSTREAM	MODIFIER	.	.	ENSMUST00000040081	.	.	chr10	79788651	C/A	1	65	0.985	PASS	alt/alt	C/A	46	0	0	.	ref/ref
121	Pcsk4	proprotein convertase subtilisin/kexin type 4	INTRON	MODIFIER	.	.	ENSMUST00000020340	.	.	chr10	79788651	C/A	1	65	0.985	PASS	alt/alt	C/A	46	0	0	.	ref/ref
122	Tcf3	transcription factor 3	NON_SYNONYMOUS_CODING	MODERATE	Atc/Gtc	I334V	ENSMUST00000105341	.	.	chr10	79879383	T/C	0	49	1	PASS	alt/alt	T/C	32	0	0	.	ref/ref
123	2510012J08Rik	.	INTRON	MODIFIER	.	.	ENSMUST00000050867	.	.	chr10	80788139	C/T	1	47	0.979	PASS	alt/alt	C/T	62	0	0	.	ref/ref
123	Tbxa2r	thromboxane A2 receptor	UPSTREAM	MODIFIER	.	.	ENSMUST00000105325	.	.	chr10	80788139	C/T	1	47	0.979	PASS	alt/alt	C/T	62	0	0	.	ref/ref
124	Ptprb	protein tyrosine phosphatase, receptor type, B	INTRON	MODIFIER	.	.	ENSMUST00000092167	.	.	chr10	115805710	T/A,G	0	41,57	1	PASS	alt/alt	T/A,G	82	0	0	.	ref/ref
125	Agap2	ArfGAP with GTPase domain, ankyrin repeat and PH domain 2	NON_SYNONYMOUS_CODING	MODERATE	aCg/aTg	T422M	ENSMUST00000105254	.	.	chr10	126520077	C/T	0	146	1	PASS	alt/alt	C/T	112	1	0.009	.	ref/ref
126	Fancl	Fanconi anemia, complementation group L	NON_SYNONYMOUS_CODING	MODERATE	aTa/aCa	I62T	ENSMUST00000136830	.	.	chr11	26299678	T/C	2	40	0.952	PASS	alt/alt	T/C	38	0	0	.	ref/ref
127	1700008A04Rik	RIKEN cDNA 1700008A04 gene	SYNONYMOUS_CODING	LOW	ggA/ggT	G126	ENSMUST00000020508	.	.	chr11	32720527	T/A	0	62	1	PASS	alt/alt	T/A	47	0	0	.	ref/ref
128	Olfr1395	olfactory receptor 1395	NON_SYNONYMOUS_CODING	MODERATE	aTc/aCc	I215T	ENSMUST00000059379	.	.	chr11	48962404	T/C	2	178	0.989	PASS	alt/alt	T/C	168	0	0	.	ref/ref
129	G3bp1	GTPase activating protein (SH3 domain) binding protein 1	INTRON	MODIFIER	.	.	ENSMUST00000071288	.	.	chr11	55311408	T/C	0	45	1	PASS	alt/alt	T/C	30	0	0	.	ref/ref
130	Dnahc2	dynein, axonemal, heavy chain 2	SYNONYMOUS_CODING	LOW	ggA/ggG	G3146	ENSMUST00000035539	.	.	chr11	69261389	T/C	2	139	0.986	PASS	alt/alt	T/C	95	1	0.01	.	ref/ref
130	6030455H03Rik	RIKEN cDNA 6030455H03 gene	UPSTREAM	MODIFIER	.	.	ENSMUST00000124108	.	.	chr11	69261389	T/C	2	139	0.986	PASS	alt/alt	T/C	95	1	0.01	.	ref/ref
131	Ppm1d	protein phosphatase 1D magnesium-dependent, delta isoform	NON_SYNONYMOUS_CODING	MODERATE	Ctt/Ttt	L348F	ENSMUST00000020835	.	.	chr11	85153101	C/T	0	47	1	PASS	alt/alt	C/T	37	0	0	.	ref/ref
132	Scpep1	serine carboxypeptidase 1	NON_SYNONYMOUS_CODING	MODERATE	gAc/gGc	D134G	ENSMUST00000000287	.	.	chr11	88805759	T/C	0	58	1	PASS	alt/alt	T/C	42	1	0.023	.	ref/ref
133	Scrn2	secernin 2	NON_SYNONYMOUS_CODING	MODERATE	aTg/aCg	M239T	ENSMUST00000021249	.	.	chr11	96894228	T/C	3	90	0.968	PASS	alt/alt	T/C	85	0	0	.	ref/ref
133	Gm11533	.	UPSTREAM	MODIFIER	.	.	ENSMUST00000120287	.	.	chr11	96894228	T/C	3	90	0.968	PASS	alt/alt	T/C	85	0	0	.	ref/ref
133	Lrrc46	leucine rich repeat containing 46	DOWNSTREAM	MODIFIER	.	.	ENSMUST00000021251	.	.	chr11	96894228	T/C	3	90	0.968	PASS	alt/alt	T/C	85	0	0	.	ref/ref
134	Tubg2	tubulin, gamma 2	NON_SYNONYMOUS_CODING	MODERATE	Ctc/Atc	L85I	ENSMUST00000043654	.	.	chr11	101018157	C/A,T	2	138109	0.992	PASS	alt/alt	C/A,T	222	0	0	.	ref/ref
135	Hdac5	histone deacetylase 5	EXON	MODIFIER	.	.	ENSMUST00000140481	.	.	chr11	102058325	T/G	0	18	1	PASS	alt/alt	T/G	21	0	0	.	ref/ref
135	G6pc3	glucose 6 phosphatase, catalytic, 3	DOWNSTREAM	MODIFIER	.	.	ENSMUST00000070334	.	.	chr11	102058325	T/G	0	18	1	PASS	alt/alt	T/G	21	0	0	.	ref/ref
136	Ace	angiotensin I converting enzyme (peptidyl-dipeptidase A) 1	SYNONYMOUS_CODING	LOW	gcC/gcT	A31	ENSMUST00000001964	.	.	chr11	105836614	C/T	2	154	0.987	PASS	alt/alt	C/T	133	0	0	.	ref/ref
136	Gm11651	predicted gene 11651	INTRON	MODIFIER	.	.	ENSMUST00000130673	.	.	chr11	105836614	C/T	2	154	0.987	PASS	alt/alt	C/T	133	0	0	.	ref/ref
137	Kcnh6	potassium voltage-gated channel, subfamily H (eag-related), member 6	SYNONYMOUS_CODING	LOW	ctT/ctG	L352	ENSMUST00000051640	.	.	chr11	105889024	T/G	0	56	1	PASS	alt/alt	T/G	56	0	0	.	ref/ref
138	Usp36	ubiquitin specific peptidase 36	INTRON	MODIFIER	.	.	ENSMUST00000092382	.	.	chr11	118129073	CAGGAGGGA/C	1	19	0.95	PASS	alt/alt	CAGGAGGGA/C	14	0	0	.	ref/ref
139	Hgs	HGF-regulated tyrosine kinase substrate	DOWNSTREAM	MODIFIER	.	.	ENSMUST00000106205	.	.	chr11	120346606	C/A	1	107	0.991	PASS	alt/alt	C/A	80	1	0.012	.	ref/ref
139	Mrpl12	mitochondrial ribosomal protein L12	NON_SYNONYMOUS_CODING	MODERATE	Cac/Aac	H43N	ENSMUST00000043627	.	.	chr11	120346606	C/A	1	107	0.991	PASS	alt/alt	C/A	80	1	0.012	.	ref/ref
139	Gm16755	predicted gene, 16755	DOWNSTREAM	MODIFIER	.	.	ENSMUST00000148332	.	.	chr11	120346606	C/A	1	107	0.991	PASS	alt/alt	C/A	80	1	0.012	.	ref/ref
139	Gm11788	.	DOWNSTREAM	MODIFIER	.	.	ENSMUST00000142520	.	.	chr11	120346606	C/A	1	107	0.991	PASS	alt/alt	C/A	80	1	0.012	.	ref/ref
140	Gen1	Gen homolog 1, endonuclease (Drosophila)	NON_SYNONYMOUS_CODING	MODERATE	aGt/aAt	S751N	ENSMUST00000052581	.	.	chr12	11248341	C/A,T	1	39,49	0.989	PASS	alt/alt	C/A,T	93	1	0.011	.	ref/ref
141	Hdac9	histone deacetylase 9	SYNONYMOUS_CODING	LOW	gaT/gaC	D470	ENSMUST00000085463	.	.	chr12	34792122	A/G	0	150	1	PASS	alt/alt	A/G	140	0	0	.	ref/ref
142	Dgkb	diacylglycerol kinase, beta	SYNONYMOUS_CODING	LOW	agA/agG	R481	ENSMUST00000040500	.	.	chr12	38940923	A/G	0	98	1	PASS	alt/alt	A/G	79	0	0	.	ref/ref
143	Pnpla8	patatin-like phospholipase domain containing 8	NON_SYNONYMOUS_CODING	MODERATE	gCg/gTg	A330V	ENSMUST00000122902	.	.	chr12	45400256	C/T	1	36	0.973	PASS	alt/alt	C/T	39	0	0	.	ref/ref
144	Syne2	spectrin repeat containing, nuclear envelope 2	SYNONYMOUS_CODING	LOW	gaC/gaT	D1802	ENSMUST00000085280	.	.	chr12	77204744	C/T	1	47	0.979	PASS	alt/alt	C/T	30	0	0	.	ref/ref
145	Adck1	aarF domain containing kinase 1	NON_SYNONYMOUS_CODING	MODERATE	Tgg/Ggg	W517G	ENSMUST00000101165	.	.	chr12	89699607	T/G	0	81	1	PASS	alt/alt	T/G	74	0	0	.	ref/ref
146	Dicer1	dicer 1, ribonuclease type III	NON_SYNONYMOUS_CODING	MODERATE	aCt/aTt	T183I	ENSMUST00000167461	.	.	chr12	105966660	G/A	2	87	0.978	PASS	alt/alt	G/A	93	1	0.011	.	ref/ref
147	Tecpr2	tectonin beta-propeller repeat containing 2	DOWNSTREAM	MODIFIER	.	.	ENSMUST00000165978	.	.	chr12	112215419	A/T	1	21	0.955	PASS	alt/alt	A/T	19	0	0	.	ref/ref
147	Ankrd9	ankyrin repeat domain 9	STOP_GAINED	HIGH	tgT/tgA	C130*	ENSMUST00000142012	.	.	chr12	112215419	A/T	1	21	0.955	PASS	alt/alt	A/T	19	0	0	.	ref/ref
148	RP24-386J17.2.1	.	UPSTREAM	MODIFIER	.	.	ENSMUST00000175871	.	.	chr12	117381438	G/A,T	2	66,64	0.985	PASS	alt/alt	G/A,T	134	0	0	.	ref/ref
148	Vipr2	vasoactive intestinal peptide receptor 2	NON_SYNONYMOUS_CODING	MODERATE	Gtt/Att	V372I	ENSMUST00000011315	.	.	chr12	117381438	G/A,T	2	66,64	0.985	PASS	alt/alt	G/A,T	134	0	0	.	ref/ref
149	Lyst	lysosomal trafficking regulator	NON_SYNONYMOUS_CODING	MODERATE	Cca/Tca	P3280S	ENSMUST00000050664	.	.	chr13	13832830	C/T	0	52	1	PASS	alt/alt	C/T	53	0	0	.	ref/ref
150	Wnk2	WNK lysine deficient protein kinase 2	INTRON	MODIFIER	.	.	ENSMUST00000160087	.	.	chr13	49162574	T/A	0	63	1	PASS	alt/alt	T/A	37	0	0	.	ref/ref
151	Rgs14	regulator of G-protein signaling 14	NON_SYNONYMOUS_CODING	MODERATE	aCc/aTc	T25I	ENSMUST00000063771	.	.	chr13	55479587	C/T	1	68	0.986	PASS	alt/alt	C/T	68	0	0	.	ref/ref
152	Trpc7	transient receptor potential cation channel, subfamily C, member 7	SYNONYMOUS_CODING	LOW	ggA/ggC	G450	ENSMUST00000173513	.	.	chr13	56906020	T/A,G	0	16,11	1	PASS	alt/alt	T/A,G	21	0	0	.	ref/ref
153	Zfp367	zinc finger protein 367	SYNONYMOUS_CODING	LOW	agA/agG	R139	ENSMUST00000117241	.	.	chr13	64246962	T/C	0	91	1	PASS	alt/alt	T/C	101	0	0	.	ref/ref
154	Cenpk	centromere protein K	NON_SYNONYMOUS_CODING	MODERATE	Ccc/Tcc	P116S	ENSMUST00000022227	.	.	chr13	105024293	C/T	0	22	1	PASS	alt/alt	C/T	44	0	0	.	ref/ref
155	Cdc20b	cell division cycle 20B	NON_SYNONYMOUS_CODING	MODERATE	aTg/aCg	M282T	ENSMUST00000109244	.	.	chr13	113868952	T/C	0	77	1	PASS	alt/alt	T/C	73	1	0.014	.	ref/ref
156	Colq	collagen-like tail subunit (single strand of homotrimer) of asymmetric acetylcholinesterase	INTRON	MODIFIER	.	.	ENSMUST00000022441	.	.	chr14	32342834	C/T	0	44	1	PASS	alt/alt	C/T	47	0	0	.	ref/ref
157	Hacl1	2-hydroxyacyl-CoA lyase 1	UTR_5_PRIME	MODIFIER	.	.	ENSMUST00000134626	.	.	chr14	32454256	T/C	4	149	0.974	PASS	alt/alt	T/C	100	0	0	.	ref/ref
157	Btd	biotinidase	EXON	MODIFIER	.	.	ENSMUST00000128014	.	.	chr14	32454256	T/C	4	149	0.974	PASS	alt/alt	T/C	100	0	0	.	ref/ref
158	Samd4	sterile alpha motif domain containing 4	NON_SYNONYMOUS_CODING	MODERATE	Ttc/Ctc	F389L	ENSMUST00000125113	.	.	chr14	47693802	T/C,G	0	17,20	1	PASS	alt/alt	T/C,G	30	0	0	.	ref/ref
159	Olfr731	olfactory receptor 731	UPSTREAM	MODIFIER	.	.	ENSMUST00000059565	.	.	chr14	50858597	A/AAAAAAAAAAT	0	12	1	PASS	alt/alt	A/AAAAAAAAAAT	5	0	0	.	ref/ref
159	.	.	INTERGENIC	MODIFIER	.	.	.	.	.	chr14	50858597	A/AAAAAAAAAAT	0	12	1	PASS	alt/alt	A/AAAAAAAAAAT	5	0	0	.	ref/ref
160	Mmp14	matrix metallopeptidase 14 (membrane-inserted)	STOP_GAINED	HIGH	Cag/Tag	Q280*	ENSMUST00000089688	.	.	chr14	55056587	C/A,T	2	107122	0.991	PASS	alt/alt	C/A,T	185	0	0	.	ref/ref
160	Gm11067	.	INTRON	MODIFIER	.	.	ENSMUST00000111500	.	.	chr14	55056587	C/A,T	2	107122	0.991	PASS	alt/alt	C/A,T	185	0	0	.	ref/ref
161	Prss55	protease, serine, 55	NON_SYNONYMOUS_CODING	MODERATE	Ccc/Acc	P24T	ENSMUST00000171503	.	.	chr14	64700674	G/A,T	0	23,14	1	PASS	alt/alt	G/A,T	35	0	0	.	ref/ref
161	Prss51	protease, serine, 51	UPSTREAM	MODIFIER	.	.	ENSMUST00000063785	.	.	chr14	64700674	G/A,T	0	23,14	1	PASS	alt/alt	G/A,T	35	0	0	.	ref/ref
162	Ppp3cc	protein phosphatase 3, catalytic subunit, gamma isoform	NON_SYNONYMOUS_CODING	MODERATE	gTc/gCc	V388A	ENSMUST00000022685	.	.	chr14	70624831	A/G	1	105	0.991	PASS	alt/alt	A/G	104	1	0.01	.	ref/ref
163	1300010F03Rik	.	INTRON	MODIFIER	.	.	ENSMUST00000040990	.	.	chr14	79464655	A/C,G	0	10,19	1	PASS	alt/alt	A/C,G	38	0	0	.	ref/ref
164	Pcdh20	protocadherin 20	INTRON	MODIFIER	.	.	ENSMUST00000061628	.	.	chr14	88869545	G/T	0	28	1	PASS	alt/alt	G/T	26	0	0	.	ref/ref
165	Klf5	Kruppel-like factor 5	SYNONYMOUS_CODING	LOW	aaC/aaT	N197	ENSMUST00000005279	.	.	chr14	99700962	C/T	1	149	0.993	PASS	alt/alt	C/T	133	0	0	.	ref/ref
166	C1qtnf3	C1q and tumor necrosis factor related protein 3	INTRON	MODIFIER	.	.	ENSMUST00000022853	.	.	chr15	10905322	T/C	0	26	1	PASS	alt/alt	T/C	21	0	0	.	ref/ref
167	Cdh18	cadherin 18	INTRON	MODIFIER	.	.	ENSMUST00000163361	.	.	chr15	22643632	C/T	3	36	0.923	PASS	alt/alt	C/T	39	0	0	.	ref/ref
167	Gm5803	predicted gene 5803	EXON	MODIFIER	.	.	ENSMUST00000022493	.	.	chr15	22643632	C/T	3	36	0.923	PASS	alt/alt	C/T	39	0	0	.	ref/ref
168	Myo10	myosin X	NON_SYNONYMOUS_CODING	MODERATE	Gtg/Atg	V1055M	ENSMUST00000110457	.	.	chr15	25711338	G/A	1	69	0.986	PASS	alt/alt	G/A	61	0	0	.	ref/ref
169	Kcns2	K+ voltage-gated channel, subfamily S, 2	UTR_3_PRIME	MODIFIER	.	.	ENSMUST00000072868	.	.	chr15	34771577	A/T	2	29	0.935	PASS	alt/alt	A/T	45	0	0	.	ref/ref
170	Col14a1	collagen, type XIV, alpha 1	INTRON	MODIFIER	.	.	ENSMUST00000110217	.	.	chr15	55281342	A/C,T	0	30,36	1	PASS	alt/alt	A/C,T	58	0	0	.	ref/ref
171	9930014A18Rik	RIKEN cDNA 9930014A18 gene	EXON	MODIFIER	.	.	ENSMUST00000058584	.	.	chr15	60662464	T/C	0	148	1	PASS	alt/alt	T/C	98	0	0	.	ref/ref
172	Bai1	brain-specific angiogenesis inhibitor 1	NON_SYNONYMOUS_CODING	MODERATE	Ggt/Agt	G448S	ENSMUST00000042035	.	.	chr15	74370945	G/A	0	96	1	PASS	alt/alt	G/A	71	2	0.027	.	ref/ref
173	Parp10	poly (ADP-ribose) polymerase family, member 10	NON_SYNONYMOUS_CODING	MODERATE	Ttt/Ctt	F748L	ENSMUST00000075689	.	.	chr15	76070744	A/G	2	58	0.967	PASS	alt/alt	A/G	28	0	0	.	ref/ref
174	Adck5	aarF domain containing kinase 5	DOWNSTREAM	MODIFIER	.	.	ENSMUST00000023209	.	.	chr15	76429565	A/G	1	148	0.993	PASS	alt/alt	A/G	125	0	0	.	ref/ref
174	Cpsf1	cleavage and polyadenylation specific factor 1	NON_SYNONYMOUS_CODING	MODERATE	Tcc/Ccc	S907P	ENSMUST00000071898	.	.	chr15	76429565	A/G	1	148	0.993	PASS	alt/alt	A/G	125	0	0	.	ref/ref
175	Cyp2d40	cytochrome P450, family 2, subfamily d, polypeptide 40	SYNONYMOUS_CODING	LOW	ccT/ccC	P11	ENSMUST00000055721	.	.	chr15	82594508	A/G	2	123	0.984	PASS	alt/alt	A/G	89	0	0	.	ref/ref
176	1700001L05Rik	RIKEN cDNA 1700001L05 gene	UTR_5_PRIME	MODIFIER	.	.	ENSMUST00000100370	.	.	chr15	83189145	A/G	1	131	0.992	PASS	alt/alt	A/G	111	0	0	.	ref/ref
177	Nup50	nucleoporin 50	SYNONYMOUS_CODING	LOW	tcA/tcG	S227	ENSMUST00000016763	.	.	chr15	84765637	A/G	0	49	1	PASS	alt/alt	A/G	58	0	0	.	ref/ref
178	Plxnb2	plexin B2	NON_SYNONYMOUS_CODING	MODERATE	aCa/aAa	T137K	ENSMUST00000109330	.	.	chr15	88997078	G/A,T	0	30,39	1	PASS	alt/alt	G/A,T	54	0	0	.	ref/ref
179	Nell2	NEL-like 2	NON_SYNONYMOUS_CODING	MODERATE	aCc/aTc	T409I	ENSMUST00000075275	.	.	chr15	95205260	G/A	0	52	1	PASS	alt/alt	G/A	53	0	0	.	ref/ref
180	Slc48a1	solute carrier family 48 (heme transporter), member 1	UTR_3_PRIME	MODIFIER	.	.	ENSMUST00000117892	.	.	chr15	97622978	G/A	1	68	0.986	PASS	alt/alt	G/A	66	0	0	.	ref/ref
180	Hdac7	histone deacetylase 7	DOWNSTREAM	MODIFIER	.	.	ENSMUST00000166289	.	.	chr15	97622978	G/A	1	68	0.986	PASS	alt/alt	G/A	66	0	0	.	ref/ref
181	Slc11a2	solute carrier family 11 (proton-coupled divalent metal ion transporters), member 2	NON_SYNONYMOUS_CODING	MODERATE	aCc/aTc	T391I	ENSMUST00000138843	.	.	chr15	100232008	G/A	0	55	1	PASS	alt/alt	G/A	44	1	0.022	.	ref/ref
182	Sec14l5	SEC14-like 5 (S. cerevisiae)	SYNONYMOUS_CODING	LOW	cgG/cgA	R445	ENSMUST00000165810	.	.	chr16	5178619	G/A	0	59	1	PASS	alt/alt	G/A	60	0	0	.	ref/ref
183	Snx29	sorting nexin 29	INTRON	MODIFIER	.	.	ENSMUST00000115814	.	.	chr16	11367914	A/G	0	35	1	PASS	alt/alt	A/G	22	0	0	.	ref/ref
184	Prkdc	protein kinase, DNA activated, catalytic polypeptide	NON_SYNONYMOUS_CODING	MODERATE	Gcc/Acc	A726T	ENSMUST00000023352	.	.	chr16	15677036	G/A	1	84	0.988	PASS	alt/alt	G/A	109	0	0	.	ref/ref
185	Mir1224	microRNA 1224	UPSTREAM	MODIFIER	.	.	ENSMUST00000117019	.	.	chr16	20601225	A/T	0	123	1	PASS	alt/alt	A/T	98	1	0.01	.	ref/ref
185	Alg3	asparagine-linked glycosylation 3 (alpha-1,3-mannosyltransferase)	DOWNSTREAM	MODIFIER	.	.	ENSMUST00000045918	.	.	chr16	20601225	A/T	0	123	1	PASS	alt/alt	A/T	98	1	0.01	.	ref/ref
185	Vwa5b2	von Willebrand factor A domain containing 5B2	SYNONYMOUS_CODING	LOW	gcA/gcT	A719	ENSMUST00000096197	.	.	chr16	20601225	A/T	0	123	1	PASS	alt/alt	A/T	98	1	0.01	.	ref/ref
186	Ahsg	alpha-2-HS-glycoprotein	NON_SYNONYMOUS_CODING	MODERATE	Gca/Aca	A223T	ENSMUST00000023583	.	.	chr16	22896674	G/A	1	71	0.986	PASS	alt/alt	G/A	59	0	0	.	ref/ref
187	Myh15	myosin, heavy chain 15	NON_SYNONYMOUS_CODING	MODERATE	aaT/aaA	N1513K	ENSMUST00000168680	.	.	chr16	49163175	T/A	0	29	1	PASS	alt/alt	T/A	12	0	0	.	ref/ref
188	Gbe1	glucan (1,4-alpha-), branching enzyme 1	INTRON	MODIFIER	.	.	ENSMUST00000170464	.	.	chr16	70381999	GTT/G	0	5	1	PASS	alt/alt	GTT/G	2	0	0	.	ref/ref
188	4930423O20Rik	RIKEN cDNA 4930423O20 gene	DOWNSTREAM	MODIFIER	.	.	ENSMUST00000072455	.	.	chr16	70381999	GTT/G	0	5	1	PASS	alt/alt	GTT/G	2	0	0	.	ref/ref
189	Mrap	melanocortin 2 receptor accessory protein	DOWNSTREAM	MODIFIER	.	.	ENSMUST00000038197	.	.	chr16	90753536	G/A,T	0	20,10	1	PASS	alt/alt	G/A,T	26	0	0	.	ref/ref
189	Urb1	URB1 ribosome biogenesis 1 homolog (S. cerevisiae)	INTRON	MODIFIER	.	.	ENSMUST00000140920	.	.	chr16	90753536	G/A,T	0	20,10	1	PASS	alt/alt	G/A,T	26	0	0	.	ref/ref
190	Zfp295	.	SYNONYMOUS_CODING	LOW	tgT/tgC	C378	ENSMUST00000063605	.	.	chr16	98173113	A/G	0	55	1	PASS	alt/alt	A/G	43	0	0	.	ref/ref
191	Tcte2	t-complex-associated testis expressed 2	UTR_3_PRIME	MODIFIER	.	.	ENSMUST00000053376	.	.	chr17	13850097	T/C	1	124	0.992	PASS	alt/alt	T/C	114	0	0	.	ref/ref
192	Vmn2r102	vomeronasal 2, receptor 102	INTRON	MODIFIER	.	.	ENSMUST00000171741	.	.	chr17	19815893	T/A	2	229	0.991	PASS	alt/alt	T/A	206	0	0	.	ref/ref
193	Gpr116	G protein-coupled receptor 116	SYNONYMOUS_CODING	LOW	cgA/cgG	R473	ENSMUST00000046665	.	.	chr17	43577099	A/G	0	23	1	PASS	alt/alt	A/G	22	0	0	.	ref/ref
194	Slc35b2	solute carrier family 35, member B2	UPSTREAM	MODIFIER	.	.	ENSMUST00000170834	.	.	chr17	45699057	A/T	0	92	1	PASS	alt/alt	A/T	67	0	0	.	ref/ref
194	Nfkbie	nuclear factor of kappa light polypeptide gene enhancer in B cells inhibitor, epsilon	UTR_3_PRIME	MODIFIER	.	.	ENSMUST00000024742	.	.	chr17	45699057	A/T	0	92	1	PASS	alt/alt	A/T	67	0	0	.	ref/ref
195	Trerf1	transcriptional regulating factor 1	NON_SYNONYMOUS_CODING	MODERATE	Aca/Gca	T946A	ENSMUST00000077951	.	.	chr17	47478027	A/G	0	52	1	PASS	alt/alt	A/G	51	0	0	.	ref/ref
196	Tbc1d5	TBC1 domain family, member 5	SYNONYMOUS_CODING	LOW	aaG/aaA	K75	ENSMUST00000170655	.	.	chr17	51107566	C/T	1	153	0.994	PASS	alt/alt	C/T	186	0	0	.	ref/ref
197	Myom1	myomesin 1	INTRON	MODIFIER	.	.	ENSMUST00000024847	.	.	chr17	71466802	A/T	1	35	0.972	PASS	alt/alt	A/T	37	1	0.026	.	ref/ref
197	Gm16724	.	INTRON	MODIFIER	.	.	ENSMUST00000154380	.	.	chr17	71466802	A/T	1	35	0.972	PASS	alt/alt	A/T	37	1	0.026	.	ref/ref
198	Hnrpll	heterogeneous nuclear ribonucleoprotein L-like	SYNONYMOUS_CODING	LOW	tcT/tcA	S378	ENSMUST00000170014	.	.	chr17	80438025	A/T	0	51	1	PASS	alt/alt	A/T	60	0	0	.	ref/ref
199	5730494M16Rik	.	DOWNSTREAM	MODIFIER	.	.	ENSMUST00000148255	.	.	chr18	25284287	C/A,T	1	56,61	0.992	PASS	alt/alt	C/A,T	103	2	0.019	.	ref/ref
199	Fhod3	formin homology 2 domain containing 3	NON_SYNONYMOUS_CODING	MODERATE	cCa/cAa	P1303Q	ENSMUST00000091991	.	.	chr18	25284287	C/A,T	1	56,61	0.992	PASS	alt/alt	C/A,T	103	2	0.019	.	ref/ref
200	Pcdhga8	protocadherin gamma subfamily A, 8	INTRON	MODIFIER	.	.	ENSMUST00000073447	.	.	chr18	37841634	T/G	3	61	0.953	PASS	alt/alt	T/G	69	0	0	.	ref/ref
201	D18Ertd653e	.	INTRON	MODIFIER	.	.	ENSMUST00000025426	.	.	chr18	68410307	G/A	1	20	0.952	PASS	alt/alt	G/A	15	0	0	.	ref/ref
202	Smad2	SMAD family member 2	NON_SYNONYMOUS_CODING	MODERATE	Acc/Gcc	T108A	ENSMUST00000171256	.	.	chr18	76446599	A/G	1	66	0.985	PASS	alt/alt	A/G	67	0	0	.	ref/ref
203	Siglec15	sialic acid binding Ig-like lectin 15	INTRON	MODIFIER	.	.	ENSMUST00000170760	.	.	chr18	78245643	A/G	0	50	1	PASS	alt/alt	A/G	34	0	0	.	ref/ref
204	Sall3	sal-like 3 (Drosophila)	NON_SYNONYMOUS_CODING	MODERATE	aTc/aCc	I853T	ENSMUST00000057950	.	.	chr18	81168893	A/G	1	84	0.988	PASS	alt/alt	A/G	77	0	0	.	ref/ref
205	Galr1	galanin receptor 1	SYNONYMOUS_CODING	LOW	acC/acT	T247	ENSMUST00000065224	.	.	chr18	82563391	G/A	0	25	1	PASS	alt/alt	G/A	22	0	0	.	ref/ref
206	Ctsf	cathepsin F	DOWNSTREAM	MODIFIER	.	.	ENSMUST00000119694	.	.	chr19	4865487	C/T	0	11	1	PASS	alt/alt	C/T	11	0	0	.	ref/ref
206	Actn3	actinin alpha 3	INTRON	MODIFIER	.	.	ENSMUST00000006626	.	.	chr19	4865487	C/T	0	11	1	PASS	alt/alt	C/T	11	0	0	.	ref/ref
207	Men1	multiple endocrine neoplasia 1	EXON	MODIFIER	.	.	ENSMUST00000156154	.	.	chr19	6340214	C/T	0	55	1	PASS	alt/alt	C/T	51	2	0.038	.	ref/ref
207	Map4k2	mitogen-activated protein kinase kinase kinase kinase 2	UPSTREAM	MODIFIER	.	.	ENSMUST00000130382	.	.	chr19	6340214	C/T	0	55	1	PASS	alt/alt	C/T	51	2	0.038	.	ref/ref
208	Olfr1453	olfactory receptor 1453	SYNONYMOUS_CODING	LOW	acA/acT	T300	ENSMUST00000087773	.	.	chr19	13101918	T/A	1	84	0.988	PASS	alt/alt	T/A	78	0	0	.	ref/ref
209	Vldlr	very low density lipoprotein receptor	INTRON	MODIFIER	.	.	ENSMUST00000165761	.	.	chr19	27314283	T/A	1	30	0.968	PASS	alt/alt	T/A	23	0	0	.	ref/ref
210	Rcl1	RNA terminal phosphate cyclase-like 1	DOWNSTREAM	MODIFIER	.	.	ENSMUST00000064393	.	.	chr19	29222773	T/A	0	12	1	PASS	alt/alt	T/A	28	0	0	.	ref/ref
210	.	.	INTERGENIC	MODIFIER	.	.	.	.	.	chr19	29222773	T/A	0	12	1	PASS	alt/alt	T/A	28	0	0	.	ref/ref
211	Papss2	3'-phosphoadenosine 5'-phosphosulfate synthase 2	INTRON	MODIFIER	.	.	ENSMUST00000025833	.	.	chr19	32713377	C/A,T	2	49,52	0.981	PASS	alt/alt	C/A,T	96	1	0.01	.	ref/ref
212	Sfxn3	sideroflexin 3	INTRON	MODIFIER	.	.	ENSMUST00000084493	.	.	chr19	45126878	T/A	1	214	0.995	PASS	alt/alt	T/A	157	0	0	.	ref/ref
213	Gm595	predicted gene 595	NON_SYNONYMOUS_CODING	MODERATE	Cag/Aag	Q36K	ENSMUST00000114928	.	.	chrX	46230284	G/T	1	54	0.982	PASS	alt/alt	G/T	70	0	0	.	ref/ref
214	Atp11c	ATPase, class VI, type 11C	INTRON	MODIFIER	.	.	ENSMUST00000171842	.	.	chrX	57520090	G/A	0	13	1	PASS	alt/alt	G/A	18	0	0	.	ref/ref
215	Dmrtc1b	DMRT-like family C1b	INTRON	MODIFIER	.	.	ENSMUST00000118842	.	.	chrX	99908527	A/T	0	32	1	PASS	alt/alt	A/T	34	0	0	.	ref/ref
216	Zcchc13	zinc finger, CCHC domain containing 13	UTR_5_PRIME	MODIFIER	.	.	ENSMUST00000033692	.	.	chrX	100825974	G/A	0	48	1	PASS	alt/alt	G/A	51	0	0	.	ref/ref
217	Huwe1	HECT, UBA and WWE domain containing 1	SYNONYMOUS_CODING	LOW	gcT/gcA	A68	ENSMUST00000112622	.	.	chrX	148275379	T/A,C	1	25,31	0.982	PASS	alt/alt	T/A,C	87	0	0	.	ref/ref
218	Trappc2	trafficking protein particle complex 2	DOWNSTREAM	MODIFIER	.	.	ENSMUST00000112194	.	.	chrX	162895854	C/T	0	125	1	PASS	alt/alt	C/T	116	0	0	.	ref/ref
218	Rab9	RAB9, member RAS oncogene family	NON_SYNONYMOUS_CODING	MODERATE	cGg/cAg	R131Q	ENSMUST00000112091	.	.	chrX	162895854	C/T	0	125	1	PASS	alt/alt	C/T	116	0	0	.	ref/ref

## Sheet: Table S4
Table S4 Detailed lists of mutations identified by WES (clone B102).
Variation no.	Gene symbol	Gene name	Effect	Impact	Codon change	Amino acid change	Transcript	rsID	dbSNP build	Chromosome	Position	Mutant Ref/Alt	Mutant Ref depth	Mutant Alt depth	Mutant Alt freq	Mutant filter	Mutant genotype	Control Ref/Alt	Control Ref depth	Control Alt depth	Control Alt freq	Control filter	Control genotype
1	Eif3j	.	CODON_INSERTION	MODERATE	atg/atGGCGGCg	M1MAA	ENSMUST00000028668	.	.	chr2	121854410	T/TGGCGGC	1	10	0.909	PASS	alt/alt	T/TGGCGGC	5	0	0	.	ref/ref
2	Rcc2	regulator of chromosome condensation 2	INTRON	MODIFIER	.	.	ENSMUST00000038893	.	.	chr4	140268456	CA/C	1	10	0.909	PASS	alt/alt	CA/C	17	0	0	.	ref/ref
2	AL954710.1	.	UPSTREAM	MODIFIER	.	.	ENSMUST00000175330	.	.	chr4	140268456	CA/C	1	10	0.909	PASS	alt/alt	CA/C	17	0	0	.	ref/ref
3	Rsf1	remodeling and spacing factor 1	NON_SYNONYMOUS_CODING	MODERATE	aGt/aAt	S105N	ENSMUST00000107153	.	.	chr7	104784951	G/A	1	104	0.99	PASS	alt/alt	G/A	73	1	0.014	.	ref/ref
3	1700006D18Rik	RIKEN cDNA 1700006D18 gene	INTRON	MODIFIER	.	.	ENSMUST00000126902	.	.	chr7	104784951	G/A	1	104	0.99	PASS	alt/alt	G/A	73	1	0.014	.	ref/ref
4	Fgfr2	fibroblast growth factor receptor 2	INTRON	MODIFIER	.	.	ENSMUST00000124096	.	.	chr7	138366098	C/T	0	48	1	PASS	alt/alt	C/T	34	1	0.029	.	ref/ref
4	5430419D17Rik	RIKEN cDNA 5430419D17 gene	INTRON	MODIFIER	.	.	ENSMUST00000050586	.	.	chr7	138366098	C/T	0	48	1	PASS	alt/alt	C/T	34	1	0.029	.	ref/ref
5	Pigb	phosphatidylinositol glycan anchor biosynthesis, class B	NON_SYNONYMOUS_CODING	MODERATE	aCa/aAa	T69K	ENSMUST00000098566	.	.	chr9	72886490	G/T	0	82	1	PASS	alt/alt	G/T	68	2	0.029	.	ref/ref
6	Col6a5	collagen, type VI, alpha 5	NON_SYNONYMOUS_CODING	MODERATE	Ttt/Gtt	F704V	ENSMUST00000165165	.	.	chr9	105836540	A/C	8	176	0.957	PASS	alt/alt	A/C,AT/A	87	1	0.011	.	ref/ref
6	Col6a5	collagen, type VI, alpha 5	FRAME_SHIFT	HIGH	-	-703	ENSMUST00000165165	.	.	chr9	105836540	AT/A	9	173	0.951	PASS	alt/alt	A/C,AT/A	87	1	0.011	.	ref/ref
7	Syne1	spectrin repeat containing, nuclear envelope 1	INTRON	MODIFIER	.	.	ENSMUST00000056571	.	.	chr10	5049256	CCG/C	1	10	0.909	PASS	alt/alt	CCG/C	2	0	0	.	ref/ref
8	Lama4	laminin, alpha 4	INTRON	MODIFIER	.	.	ENSMUST00000019992	.	.	chr10	38798701	G/T	2	50	0.962	PASS	alt/alt	G/T	43	1	0.023	.	ref/ref
9	BC017643	cDNA sequence BC017643	EXON	MODIFIER	.	.	ENSMUST00000133535	.	.	chr11	121088056	G/A	2	137	0.986	PASS	alt/alt	G/A	73	0	0	.	ref/ref
9	Hexdc	hexosaminidase (glycosyl hydrolase family 20, catalytic domain) containing	DOWNSTREAM	MODIFIER	.	.	ENSMUST00000106117	.	.	chr11	121088056	G/A	2	137	0.986	PASS	alt/alt	G/A	73	0	0	.	ref/ref
10	Mark2	MAP/microtubule affinity-regulating kinase 2	NON_SYNONYMOUS_CODING	MODERATE	cCc/cTc	P434L	ENSMUST00000025921	.	.	chr19	7357530	G/A	1	87	0.989	PASS	alt/alt	G/A	50	1	0.02	.	ref/ref

## Sheet: Table S5
Table S5 Detailed lists of mutations identified by WES (clone B201).
Variation no.	Gene symbol	Gene name	Effect	Impact	Codon change	Amino acid change	Transcript	rsID	dbSNP build	Chromosome	Position	Mutant Ref/Alt	Mutant Ref depth	Mutant Alt depth	Mutant Alt freq	Mutant filter	Mutant genotype	Control Ref/Alt	Control Ref depth	Control Alt depth	Control Alt freq	Control filter	Control genotype
1	1700064H15Rik	RIKEN cDNA 1700064H15 gene	SYNONYMOUS_CODING	LOW	agG/agA	R2	ENSMUST00000119133	.	.	chr3	19528603	C/T	0	41	1	PASS	alt/alt	C/T	54	0	0	.	ref/ref
2	Gyg	glycogenin	UTR_5_PRIME	MODIFIER	.	.	ENSMUST00000118015	.	.	chr3	20054937	CGGTCAGCAGGGAG/C	0	5	1	PASS	alt/alt	CGGTCAGCAGGGAG/C	4	0	0	.	ref/ref
3	Egfem1	EGF-like and EMI domain containing 1	INTRON	MODIFIER	.	.	ENSMUST00000143483	.	.	chr3	29412982	T/C	0	18	1	PASS	alt/alt	T/C	18	0	0	.	ref/ref
4	Slc7a14	solute carrier family 7 (cationic amino acid transporter, y+ system), member 14	NON_SYNONYMOUS_CODING	MODERATE	tAc/tGc	Y693C	ENSMUST00000091259	.	.	chr3	31108236	T/C	0	52	1	PASS	alt/alt	T/C	58	0	0	.	ref/ref
5	Pik3ca	phosphatidylinositol 3-kinase, catalytic, alpha polypeptide	SYNONYMOUS_CODING	LOW	taC/taT	Y782	ENSMUST00000108242	.	.	chr3	32360447	C/T	0	45	1	PASS	alt/alt	C/T	62	0	0	.	ref/ref
6	Sox2	SRY-box containing gene 2	UTR_3_PRIME	MODIFIER	.	.	ENSMUST00000099151	.	.	chr3	34550428	C/A	0	32	1	PASS	alt/alt	C/A	43	1	0.023	.	ref/ref
6	Sox2ot	SOX2 overlapping transcript (non-protein coding)	INTRON	MODIFIER	.	.	ENSMUST00000163261	.	.	chr3	34550428	C/A	0	32	1	PASS	alt/alt	C/A	43	1	0.023	.	ref/ref
7	4932438A13Rik	RIKEN cDNA 4932438A13 gene	INTRON	MODIFIER	.	.	ENSMUST00000057272	.	.	chr3	36864756	G/A	0	19	1	PASS	alt/alt	G/A	22	0	0	.	ref/ref
8	Gm10729	predicted gene 10729	NON_SYNONYMOUS_CODING	MODERATE	Gtg/Atg	V110M	ENSMUST00000099104	.	.	chr3	51498661	G/A	0	43	1	PASS	alt/alt	G/A	49	0	0	.	ref/ref
8	Maml3	mastermind like 3 (Drosophila)	INTRON	MODIFIER	.	.	ENSMUST00000121440	.	.	chr3	51498661	G/A	0	43	1	PASS	alt/alt	G/A	49	0	0	.	ref/ref
9	Med12l	mediator of RNA polymerase II transcription, subunit 12 homolog (yeast)-like	SYNONYMOUS_CODING	LOW	gcT/gcC	A2042	ENSMUST00000040325	.	.	chr3	59101766	T/C	0	106	1	PASS	alt/alt	T/C	114	0	0	.	ref/ref
10	Rarres1	retinoic acid receptor responder (tazarotene induced) 1	INTRON	MODIFIER	.	.	ENSMUST00000054825	.	.	chr3	67289221	T/A	0	13	1	PASS	alt/alt	T/A	19	0	0	.	ref/ref
11	Zbbx	zinc finger, B-box domain containing	INTRON	MODIFIER	.	.	ENSMUST00000107775	.	.	chr3	74909741	A/T	1	81	0.988	PASS	alt/alt	A/T	77	0	0	.	ref/ref
12	Pdcd10	programmed cell death 10	NON_SYNONYMOUS_CODING	MODERATE	aAc/aGc	N156S	ENSMUST00000161137	.	.	chr3	75324960	T/C	2	109	0.982	PASS	alt/alt	T/C	148	0	0	.	ref/ref
13	Rxfp1	relaxin/insulin-like family peptide receptor 1	NON_SYNONYMOUS_CODING	MODERATE	gAc/gGc	D73G	ENSMUST00000078527	.	.	chr3	79490790	T/C	0	52	1	PASS	alt/alt	T/C	66	1	0.015	.	ref/ref
14	Arfip1	ADP-ribosylation factor interacting protein 1	INTRON	MODIFIER	.	.	ENSMUST00000154148	.	.	chr3	84781305	T/C	1	95	0.99	PASS	alt/alt	T/C	111	1	0.009	.	ref/ref
14	Fbxw7	F-box and WD-40 domain protein 7	NON_SYNONYMOUS_CODING	MODERATE	Ttt/Ctt	F538L	ENSMUST00000107675	.	.	chr3	84781305	T/C	1	95	0.99	PASS	alt/alt	T/C	111	1	0.009	.	ref/ref
15	Gm17146	.	DOWNSTREAM	MODIFIER	.	.	ENSMUST00000108464	.	.	chr3	88529879	C/T	1	68	0.986	PASS	alt/alt	C/T	79	3	0.037	.	ref/ref
15	Rit1	Ras-like without CAAX 1	INTRON	MODIFIER	.	.	ENSMUST00000171645	.	.	chr3	88529879	C/T	1	68	0.986	PASS	alt/alt	C/T	79	3	0.037	.	ref/ref
16	Scamp3	secretory carrier membrane protein 3	UPSTREAM	MODIFIER	.	.	ENSMUST00000098941	.	.	chr3	88977282	C/T	0	28	1	PASS	alt/alt	C/T	45	0	0	.	ref/ref
16	Clk2	CDC-like kinase 2	EXON	MODIFIER	.	.	ENSMUST00000153255	.	.	chr3	88977282	C/T	0	28	1	PASS	alt/alt	C/T	45	0	0	.	ref/ref
17	Nup210l	nucleoporin 210-like	UPSTREAM	MODIFIER	.	.	ENSMUST00000029548	.	.	chr3	89903440	T/A	0	30	1	PASS	alt/alt	T/A	28	0	0	.	ref/ref
17	Tpm3	tropomyosin 3, gamma	INTRON	MODIFIER	.	.	ENSMUST00000029549	.	.	chr3	89903440	T/A	0	30	1	PASS	alt/alt	T/A	28	0	0	.	ref/ref
18	Them4	thioesterase superfamily member 4	NON_SYNONYMOUS_CODING	MODERATE	Gaa/Aaa	E93K	ENSMUST00000049822	.	.	chr3	94127521	G/A	1	26	0.963	PASS	alt/alt	G/A	38	0	0	.	ref/ref
19	Gpr89	G protein-coupled receptor 89	INTRON	MODIFIER	.	.	ENSMUST00000029738	.	.	chr3	96693784	G/A	0	68	1	PASS	alt/alt	G/A	69	0	0	.	ref/ref
20	Pde4dip	phosphodiesterase 4D interacting protein (myomegalin)	INTRON	MODIFIER	.	.	ENSMUST00000045243	.	.	chr3	97555940	G/A	0	27	1	PASS	alt/alt	G/A	19	0	0	.	ref/ref
21	Adam30	a disintegrin and metallopeptidase domain 30	NON_SYNONYMOUS_CODING	MODERATE	Gtc/Atc	V209I	ENSMUST00000050342	.	.	chr3	97965400	G/A	0	45	1	PASS	alt/alt	G/A	42	0	0	.	ref/ref
22	Trim45	tripartite motif-containing 45	NON_SYNONYMOUS_CODING	MODERATE	aGc/aAc	S613N	ENSMUST00000163914	.	.	chr3	100735544	G/A	0	26	1	PASS	alt/alt	G/A	18	0	0	.	ref/ref
23	Sycp1	synaptonemal complex protein 1	NON_SYNONYMOUS_CODING	MODERATE	Ctt/Ttt	L430F	ENSMUST00000029448	.	.	chr3	102712852	G/A	1	14	0.933	PASS	alt/alt	G/A	20	0	0	.	ref/ref
24	Sycp1	synaptonemal complex protein 1	SPLICE_SITE_ACCEPTOR	HIGH	.	.	ENSMUST00000029448	.	.	chr3	102726385	C/T	1	34	0.971	PASS	alt/alt	C/T	46	0	0	.	ref/ref
25	Trim33	tripartite motif-containing 33	SYNONYMOUS_CODING	LOW	caG/caA	Q790	ENSMUST00000106860	.	.	chr3	103145555	G/A	1	13	0.929	PASS	alt/alt	G/A	24	0	0	.	ref/ref
26	Celsr2	cadherin, EGF LAG seven-pass G-type receptor 2 (flamingo homolog, Drosophila)	INTRON	MODIFIER	.	.	ENSMUST00000090560	.	.	chr3	108203682	C/A	0	65	1	PASS	alt/alt	C/A	77	0	0	.	ref/ref
27	SNORA70	.	DOWNSTREAM	MODIFIER	.	.	ENSMUST00000158563	.	.	chr3	108248100	G/A	0	53	1	PASS	alt/alt	G/A	63	0	0	.	ref/ref
27	Sars	seryl-aminoacyl-tRNA synthetase	UTR_5_PRIME	MODIFIER	.	.	ENSMUST00000153499	.	.	chr3	108248100	G/A	0	53	1	PASS	alt/alt	G/A	63	0	0	.	ref/ref
28	5330417C22Rik	RIKEN cDNA 5330417C22 gene	EXON	MODIFIER	.	.	ENSMUST00000148237	.	.	chr3	108294901	C/T	0	20	1	PASS	alt/alt	C/T	28	0	0	.	ref/ref
29	Ndst3	N-deacetylase/N-sulfotransferase (heparan glucosaminyl) 3	INTRON	MODIFIER	.	.	ENSMUST00000124803	.	.	chr3	123265006	A/G	0	26	1	PASS	alt/alt	A/G	40	0	0	.	ref/ref
30	Alpk1	alpha-kinase 1	INTRON	MODIFIER	.	.	ENSMUST00000029662	.	.	chr3	127382245	AC/A	0	8	1	PASS	alt/alt	AC/A	2	0	0	.	ref/ref
31	Lmo4	LIM domain only 4	UTR_5_PRIME	MODIFIER	.	.	ENSMUST00000121112	.	.	chr3	143865052	A/T	0	21	1	PASS	alt/alt	A/T	24	0	0	.	ref/ref
32	Clca2	chloride channel calcium activated 2	NON_SYNONYMOUS_CODING	MODERATE	Ggt/Agt	G802S	ENSMUST00000029929	.	.	chr3	144460748	C/T	0	14	1	PASS	alt/alt	C/T	23	0	0	.	ref/ref
33	Abhd1	abhydrolase domain containing 1	DOWNSTREAM	MODIFIER	.	.	ENSMUST00000006814	.	.	chr5	31260418	C/T	0	35	1	PASS	alt/alt	C/T	44	0	0	.	ref/ref
33	Preb	prolactin regulatory element binding	NON_SYNONYMOUS_CODING	MODERATE	Gat/Aat	D257N	ENSMUST00000088063	.	.	chr5	31260418	C/T	0	35	1	PASS	alt/alt	C/T	44	0	0	.	ref/ref
34	Oxtr	oxytocin receptor	NON_SYNONYMOUS_CODING	MODERATE	Gtg/Ttg	V90L	ENSMUST00000053306	.	.	chr6	112439524	C/A	0	53	1	PASS	alt/alt	C/A	49	0	0	.	ref/ref
35	Wdr62	WD repeat domain 62	INTRON	MODIFIER	.	.	ENSMUST00000134570	.	.	chr7	31029451	G/A,C	0	21,16	1	PASS	alt/alt	G/A,C	37	0	0	.	ref/ref
36	Muc2	mucin 2	NON_SYNONYMOUS_CODING	MODERATE	gCc/gAc	A16D	ENSMUST00000026590	.	.	chr7	148876314	C/A	0	126	1	PASS	alt/alt	C/A	113	0	0	.	ref/ref
37	Oraov1	oral cancer overexpressed 1	SYNONYMOUS_CODING	LOW	gcG/gcA	A101	ENSMUST00000033388	.	.	chr7	152105162	G/A	1	46	0.979	PASS	alt/alt	G/A	45	0	0	.	ref/ref
37	AC161763.1	.	DOWNSTREAM	MODIFIER	.	.	ENSMUST00000175385	.	.	chr7	152105162	G/A	1	46	0.979	PASS	alt/alt	G/A	45	0	0	.	ref/ref
38	Csmd1	CUB and Sushi multiple domains 1	NON_SYNONYMOUS_CODING	MODERATE	tAc/tGc	Y3127C	ENSMUST00000110789	.	.	chr8	15900688	T/C	0	7	1	PASS	alt/alt	T/C	9	0	0	.	ref/ref
39	Serpinf2	serine (or cysteine) peptidase inhibitor, clade F, member 2	UPSTREAM	MODIFIER	.	.	ENSMUST00000128330	rs26932434	.	chr11	75255463	G/A	2	129	0.985	PASS	alt/alt	G/A	135	0	0	.	ref/ref
39	Wdr81	WD repeat domain 81	SYNONYMOUS_CODING	LOW	taC/taT	Y1871	ENSMUST00000173320	rs26932434	.	chr11	75255463	G/A	2	129	0.985	PASS	alt/alt	G/A	135	0	0	.	ref/ref
40	Rplp2-ps1	ribosomal protein, large P2, pseudogene 1	UPSTREAM	MODIFIER	.	.	ENSMUST00000164240	.	.	chr12	76734415	G/A	1	179	0.994	PASS	alt/alt	G/A	162	0	0	.	ref/ref
40	Wdr89	WD repeat domain 89	SYNONYMOUS_CODING	LOW	tcC/tcT	S17	ENSMUST00000062370	.	.	chr12	76734415	G/A	1	179	0.994	PASS	alt/alt	G/A	162	0	0	.	ref/ref
41	Lars	leucyl-tRNA synthetase	STOP_GAINED	HIGH	Gga/Tga	G504*	ENSMUST00000167795	.	.	chr18	42389681	C/A,T	0	53,46	1	PASS	alt/alt	C/A,T	107	0	0	.	ref/ref

## Sheet: Table S6
Table S6 Detailed lists of mutations identified by WES (clone B502).
Variation no.	Gene symbol	Gene name	Effect	Impact	Codon change	Amino acid change	Transcript	rsID	dbSNP build	Chromosome	Position	Mutant Ref/Alt	Mutant Ref depth	Mutant Alt depth	Mutant Alt freq	Mutant filter	Mutant genotype	Control Ref/Alt	Control Ref depth	Control Alt depth	Control Alt freq	Control filter	Control genotype
1	Npbwr1	neuropeptides B/W receptor 1	NON_SYNONYMOUS_CODING	MODERATE	tCc/tTc	S27F	ENSMUST00000044180	.	.	chr1	5907295	G/A	0	15	1	PASS	alt/alt	G/A	15	0	0	.	ref/ref
2	Trpa1	transient receptor potential cation channel, subfamily A, member 1	NON_SYNONYMOUS_CODING	MODERATE	Gaa/Aaa	E113K	ENSMUST00000041447	.	.	chr1	14900921	C/T	0	35	1	PASS	alt/alt	C/T	23	0	0	.	ref/ref
3	Gm15455	predicted gene 15455	EXON	MODIFIER	.	.	ENSMUST00000117459	.	.	chr1	33895484	G/A	0	59	1	PASS	alt/alt	G/A	52	0	0	.	ref/ref
4	Inpp4a	inositol polyphosphate-4-phosphatase, type I	SYNONYMOUS_CODING	LOW	acT/acC	T237	ENSMUST00000168546	.	.	chr1	37425162	T/C	1	68	0.986	PASS	alt/alt	T/C	48	0	0	.	ref/ref
5	Mitd1	MIT, microtubule interacting and transport, domain containing 1	NON_SYNONYMOUS_CODING	MODERATE	gAt/gTt	D80V	ENSMUST00000027257	.	.	chr1	37942074	T/A	0	86	1	PASS	alt/alt	T/A	92	1	0.011	.	ref/ref
6	Aff3	AF4/FMR2 family, member 3	SYNONYMOUS_CODING	LOW	aaG/aaA	K663	ENSMUST00000039827	.	.	chr1	38266878	C/T	1	40	0.976	PASS	alt/alt	C/T	34	1	0.029	.	ref/ref
7	Fhl2	four and a half LIM domains 2	SYNONYMOUS_CODING	LOW	atA/atT	I142	ENSMUST00000008280	.	.	chr1	43188572	T/A	0	112	1	PASS	alt/alt	T/A	101	0	0	.	ref/ref
8	Mfsd6	major facilitator superfamily domain containing 6	SYNONYMOUS_CODING	LOW	ggC/ggT	G248	ENSMUST00000087702	.	.	chr1	52720193	G/A	0	90	1	PASS	alt/alt	G/A	56	0	0	.	ref/ref
9	Ormdl1	ORM1-like 1 (S. cerevisiae)	UTR_3_PRIME	MODIFIER	.	.	ENSMUST00000027266	.	.	chr1	53365833	T/G	0	28	1	PASS	alt/alt	T/G	29	0	0	.	ref/ref
9	Osgepl1	O-sialoglycoprotein endopeptidase-like 1	UPSTREAM	MODIFIER	.	.	ENSMUST00000164503	.	.	chr1	53365833	T/G	0	28	1	PASS	alt/alt	T/G	29	0	0	.	ref/ref
10	Nif3l1	Ngg1 interacting factor 3-like 1 (S. pombe)	NON_SYNONYMOUS_CODING	MODERATE	gTc/gCc	V122A	ENSMUST00000151272	.	.	chr1	58504865	T/C	0	77	1	PASS	alt/alt	T/C	61	0	0	.	ref/ref
10	Ppil3	peptidylprolyl isomerase (cyclophilin)-like 3	UPSTREAM	MODIFIER	.	.	ENSMUST00000114345	.	.	chr1	58504865	T/C	0	77	1	PASS	alt/alt	T/C	61	0	0	.	ref/ref
11	Als2	amyotrophic lateral sclerosis 2 (juvenile)	INTRON	MODIFIER	.	.	ENSMUST00000027178	.	.	chr1	59223985	G/GGAAA	3	30	0.909	PASS	alt/alt	G/GGAAA	3	0	0	.	ref/ref
11	Mpp4	membrane protein, palmitoylated 4 (MAGUK p55 subfamily member 4)	UPSTREAM	MODIFIER	.	.	ENSMUST00000114275	.	.	chr1	59223985	G/GGAAA	3	30	0.909	PASS	alt/alt	G/GGAAA	3	0	0	.	ref/ref
12	Raph1	Ras association (RalGDS/AF-6) and pleckstrin homology domains 1	INTRON	MODIFIER	.	.	ENSMUST00000140485	.	.	chr1	60567352	G/A	0	67	1	PASS	alt/alt	G/A	69	0	0	.	ref/ref
13	Cxcr2	chemokine (C-X-C motif) receptor 2	NON_SYNONYMOUS_CODING	MODERATE	Tta/Ata	L170I	ENSMUST00000027372	.	.	chr1	74205430	T/A	1	80	0.988	PASS	alt/alt	T/A	62	0	0	.	ref/ref
14	Atg9a	autophagy related 9A	NON_SYNONYMOUS_CODING	MODERATE	gCc/gTc	A317V	ENSMUST00000040689	.	.	chr1	75183079	G/A	0	41	1	PASS	alt/alt	G/A	37	0	0	.	ref/ref
15	Farsb	phenylalanyl-tRNA synthetase, beta subunit	NON_SYNONYMOUS_CODING	MODERATE	tCa/tTa	S58L	ENSMUST00000068333	.	.	chr1	78476628	G/A	1	81	0.988	PASS	alt/alt	G/A	66	0	0	.	ref/ref
16	Col4a3	collagen, type IV, alpha 3	INTRON	MODIFIER	.	.	ENSMUST00000113457	.	.	chr1	82679439	G/A	0	22	1	PASS	alt/alt	G/A	31	1	0.031	.	ref/ref
17	A630001G21Rik	RIKEN cDNA A630001G21 gene	NON_SYNONYMOUS_CODING	MODERATE	Gac/Tac	D112Y	ENSMUST00000086979	.	.	chr1	87619748	C/A	0	31	1	PASS	alt/alt	C/A	17	0	0	.	ref/ref
18	Dgkd	diacylglycerol kinase, delta	INTRON	MODIFIER	.	.	ENSMUST00000027517	.	.	chr1	89834897	T/A	2	51	0.962	PASS	alt/alt	T/A	49	0	0	.	ref/ref
19	Col6a3	collagen, type VI, alpha 3	SYNONYMOUS_CODING	LOW	aaC/aaT	N85	ENSMUST00000130846	.	.	chr1	92724888	G/A	0	84	1	PASS	alt/alt	G/A	70	0	0	.	ref/ref
20	Pask	PAS domain containing serine/threonine kinase	NON_SYNONYMOUS_CODING	MODERATE	tCt/tTt	S68F	ENSMUST00000027493	.	.	chr1	95232407	G/A	1	28	0.966	PASS	alt/alt	G/A	42	0	0	.	ref/ref
21	Slco6b1	solute carrier organic anion transporter family, member 6b1	NON_SYNONYMOUS_CODING	MODERATE	cCt/cTt	P69L	ENSMUST00000060976	.	.	chr1	98893854	G/A	0	70	1	PASS	alt/alt	G/A	56	0	0	.	ref/ref
22	Cxcr4	chemokine (C-X-C motif) receptor 4	NON_SYNONYMOUS_CODING	MODERATE	Gtc/Atc	V88I	ENSMUST00000142893	.	.	chr1	130486232	C/T	0	67	1	PASS	alt/alt	C/T	60	0	0	.	ref/ref
23	Pigr	polymeric immunoglobulin receptor	INTRON	MODIFIER	.	.	ENSMUST00000027675	.	.	chr1	132747338	T/G	2	135	0.985	PASS	alt/alt	T/G	102	0	0	.	ref/ref
24	Srgap2	SLIT-ROBO Rho GTPase activating protein 2	NON_SYNONYMOUS_CODING	MODERATE	Ctc/Ttc	L619F	ENSMUST00000097588	.	.	chr1	133213725	G/A	2	77	0.975	PASS	alt/alt	G/A	50	0	0	.	ref/ref
25	Cacna1s	calcium channel, voltage-dependent, L type, alpha 1S subunit	NON_SYNONYMOUS_CODING	MODERATE	gGa/gAa	G1211E	ENSMUST00000160641	.	.	chr1	138001169	G/A	3	246	0.988	PASS	alt/alt	G/A	316	2	0.006	.	ref/ref
26	Crb1	crumbs homolog 1 (Drosophila)	NON_SYNONYMOUS_CODING	MODERATE	tCc/tTc	S299F	ENSMUST00000027616	.	.	chr1	141219893	G/A	0	48	1	PASS	alt/alt	G/A	40	0	0	.	ref/ref
27	Crb1	crumbs homolog 1 (Drosophila)	NON_SYNONYMOUS_CODING	MODERATE	gAg/gCg	E298A	ENSMUST00000027616	.	.	chr1	141219896	T/G	0	49	1	PASS	alt/alt	T/G	40	0	0	.	ref/ref
28	Usf1	upstream transcription factor 1	UPSTREAM	MODIFIER	.	.	ENSMUST00000159207	.	.	chr1	173337834	C/A	0	52	1	PASS	alt/alt	C/A	34	1	0.029	.	ref/ref
28	Arhgap30	Rho GTPase activating protein 30	EXON	MODIFIER	.	.	ENSMUST00000135312	.	.	chr1	173337834	C/A	0	52	1	PASS	alt/alt	C/A	34	1	0.029	.	ref/ref
29	Crp	C-reactive protein, pentraxin-related	NON_SYNONYMOUS_CODING	MODERATE	Cag/Aag	Q169K	ENSMUST00000038495	.	.	chr1	174628985	C/A	0	68	1	PASS	alt/alt	C/A	66	0	0	.	ref/ref
30	Sdccag8	serologically defined colon cancer antigen 8	NON_SYNONYMOUS_CODING	MODERATE	aCc/aTc	T580I	ENSMUST00000027785	.	.	chr1	178876349	C/T	0	45	1	PASS	alt/alt	C/T	29	0	0	.	ref/ref
31	Dtl	denticleless homolog (Drosophila)	INTRON	MODIFIER	.	.	ENSMUST00000027933	.	.	chr1	193372160	G/A	0	90	1	PASS	alt/alt	G/A	79	0	0	.	ref/ref
32	Prkcq	protein kinase C, theta	NON_SYNONYMOUS_CODING	MODERATE	gaC/gaA	D351E	ENSMUST00000170702	.	.	chr2	11212150	C/A	0	65	1	PASS	alt/alt	C/A	60	0	0	.	ref/ref
33	Plxdc2	plexin domain containing 2	NON_SYNONYMOUS_CODING	MODERATE	Gcc/Acc	A80T	ENSMUST00000114703	.	.	chr2	16433774	G/A	0	21	1	PASS	alt/alt	G/A	21	0	0	.	ref/ref
34	Gm20539	.	INTRON	MODIFIER	.	.	ENSMUST00000174811	.	.	chr2	18667085	G/A	1	31	0.969	PASS	alt/alt	G/A	28	0	0	.	ref/ref
34	BC061194	cDNA sequence BC061194	SPLICE_SITE_ACCEPTOR	HIGH	.	.	ENSMUST00000035389	.	.	chr2	18667085	G/A	1	31	0.969	PASS	alt/alt	G/A	28	0	0	.	ref/ref
35	Gpsm1	G-protein signalling modulator 1 (AGS3-like, C. elegans)	NON_SYNONYMOUS_CODING	MODERATE	cTg/cAg	L117Q	ENSMUST00000114135	.	.	chr2	26180019	T/A	1	33	0.971	PASS	alt/alt	T/A	36	0	0	.	ref/ref
36	Adamts13	a disintegrin-like and metallopeptidase (reprolysin type) with thrombospondin type 1 motif, 13	SPLICE_SITE_DONOR	HIGH	.	.	ENSMUST00000169072	.	.	chr2	26842630	G/A	0	65	1	PASS	alt/alt	G/A	47	0	0	.	ref/ref
37	Mir3088	microRNA 3088	DOWNSTREAM	MODIFIER	.	.	ENSMUST00000175091	.	.	chr2	28589848	C/T	1	37	0.974	PASS	alt/alt	C/T	27	1	0.036	.	ref/ref
37	Ak8	adenylate kinase 8	INTRON	MODIFIER	.	.	ENSMUST00000074156	.	.	chr2	28589848	C/T	1	37	0.974	PASS	alt/alt	C/T	27	1	0.036	.	ref/ref
38	1700101E01Rik	RIKEN cDNA 1700101E01 gene	UTR_3_PRIME	MODIFIER	.	.	ENSMUST00000157048	.	.	chr2	28811030	G/A	0	40	1	PASS	alt/alt	G/A	31	0	0	.	ref/ref
39	Fmnl2	formin-like 2	NON_SYNONYMOUS_CODING	MODERATE	tCt/tTt	S117F	ENSMUST00000050719	.	.	chr2	52910296	C/T	1	62	0.984	PASS	alt/alt	C/T	59	1	0.017	.	ref/ref
40	Gpd2	glycerol phosphate dehydrogenase 2, mitochondrial	NON_SYNONYMOUS_CODING	MODERATE	Tct/Gct	S697A	ENSMUST00000028167	.	.	chr2	57219793	T/G	0	48	1	PASS	alt/alt	T/G	32	0	0	.	ref/ref
41	Ccdc148	coiled-coil domain containing 148	INTRON	MODIFIER	.	.	ENSMUST00000077687	.	.	chr2	58786747	T/C	1	160	0.994	PASS	alt/alt	T/C	136	0	0	.	ref/ref
42	Baz2b	bromodomain adjacent to zinc finger domain, 2B	INTRON	MODIFIER	.	.	ENSMUST00000090925	.	.	chr2	59741371	C/G	2	131	0.985	PASS	alt/alt	C/G	117	0	0	.	ref/ref
43	Phospho2	phosphatase, orphan 2	UTR_3_PRIME	MODIFIER	.	.	ENSMUST00000028494	.	.	chr2	69635023	G/A	0	44	1	PASS	alt/alt	G/A	31	0	0	.	ref/ref
43	Gm13624	predicted gene 13624	DOWNSTREAM	MODIFIER	.	.	ENSMUST00000120263	.	.	chr2	69635023	G/A	0	44	1	PASS	alt/alt	G/A	31	0	0	.	ref/ref
44	Wipf1	WAS/WASL interacting protein family, member 1	SYNONYMOUS_CODING	LOW	ccA/ccT	P192	ENSMUST00000141264	.	.	chr2	73275534	T/A	2	242	0.992	PASS	alt/alt	T/A	301	0	0	.	ref/ref
45	Rbm45	RNA binding motif protein 45	NON_SYNONYMOUS_CODING	MODERATE	aGg/aAg	R393K	ENSMUST00000046389	.	.	chr2	76217078	G/A	3	52	0.945	PASS	alt/alt	G/A	36	1	0.027	.	ref/ref
46	Ttn	titin	NON_SYNONYMOUS_CODING	MODERATE	aAc/aGc	N12389S	ENSMUST00000011934	.	.	chr2	76600815	T/C	2	75	0.974	PASS	alt/alt	T/C	66	0	0	.	ref/ref
46	Gm13938	.	INTRON	MODIFIER	.	.	ENSMUST00000156809	.	.	chr2	76600815	T/C	2	75	0.974	PASS	alt/alt	T/C	66	0	0	.	ref/ref
47	Olfr1208	olfactory receptor 1208	NON_SYNONYMOUS_CODING	MODERATE	gAg/gCg	E18A	ENSMUST00000099810	.	.	chr2	88737700	T/G	1	120	0.992	PASS	alt/alt	T/G	91	0	0	.	ref/ref
48	Sfpi1	SFFV proviral integration 1	SYNONYMOUS_CODING	LOW	ctG/ctA	L162	ENSMUST00000002180	.	.	chr2	90954554	G/A	0	13	1	PASS	alt/alt	G/A	8	0	0	.	ref/ref
48	Mybpc3	myosin binding protein C, cardiac	UPSTREAM	MODIFIER	.	.	ENSMUST00000111430	.	.	chr2	90954554	G/A	0	13	1	PASS	alt/alt	G/A	8	0	0	.	ref/ref
49	Ext2	exostoses (multiple) 2	NON_SYNONYMOUS_CODING	MODERATE	Atg/Gtg	M87V	ENSMUST00000111248	.	.	chr2	93653833	T/C	0	58	1	PASS	alt/alt	T/C	65	0	0	.	ref/ref
50	Traf6	TNF receptor-associated factor 6	INTRON	MODIFIER	.	.	ENSMUST00000004949	.	.	chr2	101534500	T/C	0	122	1	PASS	alt/alt	T/C	101	0	0	.	ref/ref
51	Eif3m	eukaryotic translation initiation factor 3, subunit M	NON_SYNONYMOUS_CODING	MODERATE	aGt/aAt	S139N	ENSMUST00000148476	.	.	chr2	104839894	C/T	1	54	0.982	PASS	alt/alt	C/T	65	0	0	.	ref/ref
51	Ccdc73	coiled-coil domain containing 73	UTR_3_PRIME	MODIFIER	.	.	ENSMUST00000111114	.	.	chr2	104839894	C/T	1	54	0.982	PASS	alt/alt	C/T	65	0	0	.	ref/ref
52	Aqr	aquarius	SYNONYMOUS_CODING	LOW	tcC/tcT	S942	ENSMUST00000102543	.	.	chr2	113944626	G/A	0	20	1	PASS	alt/alt	G/A	14	0	0	.	ref/ref
53	Spnb5	.	SYNONYMOUS_CODING	LOW	agC/agT	S148	ENSMUST00000110756	.	.	chr2	119897314	G/A	1	142	0.993	PASS	alt/alt	G/A	139	0	0	.	ref/ref
54	Mtap1a	.	NON_SYNONYMOUS_CODING	MODERATE	aTc/aAc	I691N	ENSMUST00000110639	.	.	chr2	121127226	T/A	0	19	1	PASS	alt/alt	T/A	21	0	0	.	ref/ref
55	Sema6d	sema domain, transmembrane domain (TM), and cytoplasmic domain, (semaphorin) 6D	NON_SYNONYMOUS_CODING	MODERATE	Tta/Ata	L1005I	ENSMUST00000078621	.	.	chr2	124490965	T/A	0	86	1	PASS	alt/alt	T/A	62	0	0	.	ref/ref
56	Ap4e1	adaptor-related protein complex AP-4, epsilon 1	NON_SYNONYMOUS_CODING	MODERATE	gaT/gaA	D464E	ENSMUST00000002063	.	.	chr2	126872660	T/A	0	110	1	PASS	alt/alt	T/A	97	0	0	.	ref/ref
57	9630028H03Rik	RIKEN cDNA 9630028H03 gene	INTRON	MODIFIER	.	.	ENSMUST00000153402	.	.	chr2	135185354	T/C	0	19	1	PASS	alt/alt	T/C	22	0	0	.	ref/ref
57	Plcb1	phospholipase C, beta 1	INTRON	MODIFIER	.	.	ENSMUST00000070724	.	.	chr2	135185354	T/C	0	19	1	PASS	alt/alt	T/C	22	0	0	.	ref/ref
58	Sel1l2	sel-1 suppressor of lin-12-like 2 (C. elegans)	INTRON	MODIFIER	.	.	ENSMUST00000122367	.	.	chr2	140130534	G/A	1	17	0.944	PASS	alt/alt	G/A	9	0	0	.	ref/ref
59	Macrod2	MACRO domain containing 2	SYNONYMOUS_CODING	LOW	agG/agA	R32	ENSMUST00000110063	.	.	chr2	140226647	G/A	1	67	0.985	PASS	alt/alt	G/A	61	0	0	.	ref/ref
60	Angpt4	angiopoietin 4	STOP_GAINED	HIGH	Aag/Tag	K435*	ENSMUST00000028955	.	.	chr2	151769104	A/T	1	121	0.992	PASS	alt/alt	A/T	92	0	0	.	ref/ref
60	Gm14154	.	DOWNSTREAM	MODIFIER	.	.	ENSMUST00000142642	.	.	chr2	151769104	A/T	1	121	0.992	PASS	alt/alt	A/T	92	0	0	.	ref/ref
61	Scrt2	scratch homolog 2, zinc finger protein (Drosophila)	NON_SYNONYMOUS_CODING	MODERATE	gGc/gAc	G235D	ENSMUST00000064061	.	.	chr2	151919368	G/A	0	31	1	PASS	alt/alt	G/A	45	0	0	.	ref/ref
62	Rbck1	RanBP-type and C3HC4-type zinc finger containing 1	NON_SYNONYMOUS_CODING	MODERATE	cCa/cAa	P502Q	ENSMUST00000028964	.	.	chr2	152142592	G/T	0	34	1	PASS	alt/alt	G/T	20	1	0.048	.	ref/ref
62	Tbc1d20	TBC1 domain family, member 20	DOWNSTREAM	MODIFIER	.	.	ENSMUST00000028963	.	.	chr2	152142592	G/T	0	34	1	PASS	alt/alt	G/T	20	1	0.048	.	ref/ref
63	Gm14156	predicted gene 14156	UPSTREAM	MODIFIER	.	.	ENSMUST00000121538	.	.	chr2	152290332	T/A	0	94	1	PASS	alt/alt	T/A	66	0	0	.	ref/ref
63	Defb23	defensin beta 23	START_GAINED	LOW	.	.	ENSMUST00000099206	.	.	chr2	152290332	T/A	0	94	1	PASS	alt/alt	T/A	66	0	0	.	ref/ref
64	Ttll9	tubulin tyrosine ligase-like family, member 9	NON_SYNONYMOUS_CODING	MODERATE	gaG/gaT	E103D	ENSMUST00000155631	.	.	chr2	152809949	G/T	1	130	0.992	PASS	alt/alt	G/T	94	0	0	.	ref/ref
65	Kif3b	kinesin family member 3B	SYNONYMOUS_CODING	LOW	ggG/ggA	G318	ENSMUST00000028977	.	.	chr2	153142970	G/A	0	57	1	PASS	alt/alt	G/A	41	1	0.024	.	ref/ref
66	1700003F12Rik	RIKEN cDNA 1700003F12 gene	INTRON	MODIFIER	.	.	ENSMUST00000045116	.	.	chr2	154374834	G/A	1	29	0.967	PASS	alt/alt	G/A	33	0	0	.	ref/ref
66	Necab3	N-terminal EF-hand calcium binding protein 3	INTRON	MODIFIER	.	.	ENSMUST00000125793	.	.	chr2	154374834	G/A	1	29	0.967	PASS	alt/alt	G/A	33	0	0	.	ref/ref
66	1700007I08Rik	.	UPSTREAM	MODIFIER	.	.	ENSMUST00000104928	.	.	chr2	154374834	G/A	1	29	0.967	PASS	alt/alt	G/A	33	0	0	.	ref/ref
67	Zfp341	zinc finger protein 341	SYNONYMOUS_CODING	LOW	caG/caA	Q3	ENSMUST00000109702	.	.	chr2	154439116	G/A	0	32	1	PASS	alt/alt	G/A	28	1	0.034	.	ref/ref
68	Pigu	phosphatidylinositol glycan anchor biosynthesis, class U	SYNONYMOUS_CODING	LOW	atC/atT	I354	ENSMUST00000165234	.	.	chr2	155118555	G/A	0	53	1	PASS	alt/alt	G/A	23	0	0	.	ref/ref
69	Ncoa6	nuclear receptor coactivator 6	NON_SYNONYMOUS_CODING	MODERATE	Cca/Tca	P480S	ENSMUST00000123293	.	.	chr2	155246811	G/A	0	99	1	PASS	alt/alt	G/A	81	0	0	.	ref/ref
70	Dhx35	DEAH (Asp-Glu-Ala-His) box polypeptide 35	INTRON	MODIFIER	.	.	ENSMUST00000156893	.	.	chr2	158632091	G/A	0	35	1	PASS	alt/alt	G/A	33	0	0	.	ref/ref
71	Tomm34	translocase of outer mitochondrial membrane 34	NON_SYNONYMOUS_CODING	MODERATE	Ctc/Ttc	L132F	ENSMUST00000018466	.	.	chr2	163886731	G/A	2	55	0.965	PASS	alt/alt	G/A	44	0	0	.	ref/ref
72	Pltp	phospholipid transfer protein	SYNONYMOUS_CODING	LOW	Ctg/Ttg	L33	ENSMUST00000128110	.	.	chr2	164682390	G/A	0	45	1	PASS	alt/alt	G/A	50	1	0.02	.	ref/ref
73	Ptgis	prostaglandin I2 (prostacyclin) synthase	SYNONYMOUS_CODING	LOW	tcC/tcT	S505	ENSMUST00000088041	.	.	chr2	167017332	G/A	0	75	1	PASS	alt/alt	G/A	80	0	0	.	ref/ref
73	1110018N20Rik	RIKEN cDNA 1110018N20 gene	EXON	MODIFIER	.	.	ENSMUST00000138928	.	.	chr2	167017332	G/A	0	75	1	PASS	alt/alt	G/A	80	0	0	.	ref/ref
73	Kcnb1	potassium voltage gated channel, Shab-related subfamily, member 1	UPSTREAM	MODIFIER	.	.	ENSMUST00000059826	.	.	chr2	167017332	G/A	0	75	1	PASS	alt/alt	G/A	80	0	0	.	ref/ref
74	Ptgis	prostaglandin I2 (prostacyclin) synthase	INTRON	MODIFIER	.	.	ENSMUST00000018113	.	.	chr2	167040514	G/A	0	113	1	PASS	alt/alt	G/A	86	0	0	.	ref/ref
75	Dpm1	dolichol-phosphate (beta-D) mannosyltransferase 1	EXON	MODIFIER	.	.	ENSMUST00000136582	.	.	chr2	168038457	T/A	0	45	1	PASS	alt/alt	T/A	54	0	0	.	ref/ref
75	RP23-391M18.7.1	.	INTRON	MODIFIER	.	.	ENSMUST00000138667	.	.	chr2	168038457	T/A	0	45	1	PASS	alt/alt	T/A	54	0	0	.	ref/ref
76	Ankrd60	ankyrin repeat domain 60	NON_SYNONYMOUS_CODING	MODERATE	Ccc/Tcc	P278S	ENSMUST00000029022	.	.	chr2	173394207	G/A	4	69	0.945	PASS	alt/alt	G/A	36	1	0.027	.	ref/ref
77	Zfp831	zinc finger protein 831	NON_SYNONYMOUS_CODING	MODERATE	gGa/gAa	G229E	ENSMUST00000059452	.	.	chr2	174469720	G/A	0	56	1	PASS	alt/alt	G/A	50	0	0	.	ref/ref
78	Chrna4	cholinergic receptor, nicotinic, alpha polypeptide 4	DOWNSTREAM	MODIFIER	.	.	ENSMUST00000108851	.	.	chr2	180750172	G/A	0	135	1	PASS	alt/alt	G/A	96	0	0	.	ref/ref
78	Col20a1	collagen, type XX, alpha 1	INTRON	MODIFIER	.	.	ENSMUST00000080705	.	.	chr2	180750172	G/A	0	135	1	PASS	alt/alt	G/A	96	0	0	.	ref/ref
79	Zgpat	zinc finger, CCCH-type with G patch domain	NON_SYNONYMOUS_CODING	MODERATE	gTg/gAg	V291E	ENSMUST00000029105	.	.	chr2	181114275	T/A	1	50	0.98	PASS	alt/alt	T/A	52	0	0	.	ref/ref
79	Slc2a4rg-ps	Slc2a4 regulator, pseudogene	UPSTREAM	MODIFIER	.	.	ENSMUST00000127559	.	.	chr2	181114275	T/A	1	50	0.98	PASS	alt/alt	T/A	52	0	0	.	ref/ref
79	Lime1	Lck interacting transmembrane adaptor 1	UPSTREAM	MODIFIER	.	.	ENSMUST00000048077	.	.	chr2	181114275	T/A	1	50	0.98	PASS	alt/alt	T/A	52	0	0	.	ref/ref
80	Abhd16b	abhydrolase domain containing 16B	UTR_5_PRIME	MODIFIER	.	.	ENSMUST00000069649	.	.	chr2	181228004	C/A	1	41	0.976	PASS	alt/alt	C/A	42	0	0	.	ref/ref
80	Tpd52l2	tumor protein D52-like 2	UPSTREAM	MODIFIER	.	.	ENSMUST00000108800	.	.	chr2	181228004	C/A	1	41	0.976	PASS	alt/alt	C/A	42	0	0	.	ref/ref
81	Samd10	sterile alpha motif domain containing 10	DOWNSTREAM	MODIFIER	.	.	ENSMUST00000060173	.	.	chr2	181325307	C/A	0	68	1	PASS	alt/alt	C/A	56	0	0	.	ref/ref
81	Znf512b	zinc finger protein 512B	SYNONYMOUS_CODING	LOW	gtG/gtT	V24	ENSMUST00000128553	.	.	chr2	181325307	C/A	0	68	1	PASS	alt/alt	C/A	56	0	0	.	ref/ref
81	Prpf6	PRP6 pre-mRNA splicing factor 6 homolog (yeast)	UPSTREAM	MODIFIER	.	.	ENSMUST00000132714	.	.	chr2	181325307	C/A	0	68	1	PASS	alt/alt	C/A	56	0	0	.	ref/ref
82	Zbtb10	zinc finger and BTB domain containing 10	NON_SYNONYMOUS_CODING	MODERATE	cAg/cCg	Q490P	ENSMUST00000155203	.	.	chr3	9265052	A/C	1	95	0.99	PASS	alt/alt	A/C	78	0	0	.	ref/ref
83	Trim55	tripartite motif-containing 55	NON_SYNONYMOUS_CODING	MODERATE	Gac/Cac	D195H	ENSMUST00000029139	.	.	chr3	19561860	G/C	0	51	1	PASS	alt/alt	G/C	53	0	0	.	ref/ref
84	Ect2	ect2 oncogene	INTRON	MODIFIER	.	.	ENSMUST00000176242	.	.	chr3	27037924	G/A	1	42	0.977	PASS	alt/alt	G/A	55	0	0	.	ref/ref
85	Gm10258	predicted gene 10258	NON_SYNONYMOUS_CODING	MODERATE	gGa/gAa	G123E	ENSMUST00000091270	.	.	chr3	30167296	C/T	0	20	1	PASS	alt/alt	C/T	23	0	0	.	ref/ref
85	Mecom	MDS1 and EVI1 complex locus	INTRON	MODIFIER	.	.	ENSMUST00000173495	.	.	chr3	30167296	C/T	0	20	1	PASS	alt/alt	C/T	23	0	0	.	ref/ref
86	Pik3ca	phosphatidylinositol 3-kinase, catalytic, alpha polypeptide	SYNONYMOUS_CODING	LOW	agC/agT	S797	ENSMUST00000108242	.	.	chr3	32360492	C/T	3	74	0.961	PASS	alt/alt	C/T	79	0	0	.	ref/ref
87	Trpc4	transient receptor potential cation channel, subfamily C, member 4	NON_SYNONYMOUS_CODING	MODERATE	Gtg/Atg	V168M	ENSMUST00000108005	.	.	chr3	54026238	G/A	1	104	0.99	PASS	alt/alt	G/A	89	0	0	.	ref/ref
88	Dclk1	doublecortin-like kinase 1	INTRON	MODIFIER	.	.	ENSMUST00000167204	.	.	chr3	55207088	C/T	0	69	1	PASS	alt/alt	C/T	65	0	0	.	ref/ref
89	Tsc22d2	TSC22 domain family, member 2	NON_SYNONYMOUS_CODING	MODERATE	Ccc/Tcc	P132S	ENSMUST00000029383	.	.	chr3	58220877	C/T	0	40	1	PASS	alt/alt	C/T	42	0	0	.	ref/ref
90	P2ry12	purinergic receptor P2Y, G-protein coupled 12	SYNONYMOUS_CODING	LOW	ctC/ctA	L217	ENSMUST00000050360	.	.	chr3	59021524	G/T	0	52	1	PASS	alt/alt	G/T	55	0	0	.	ref/ref
90	Med12l	mediator of RNA polymerase II transcription, subunit 12 homolog (yeast)-like	INTRON	MODIFIER	.	.	ENSMUST00000040325	.	.	chr3	59021524	G/T	0	52	1	PASS	alt/alt	G/T	55	0	0	.	ref/ref
91	Vmn2r3	vomeronasal 2, receptor 3	SYNONYMOUS_CODING	LOW	gaG/gaA	E104	ENSMUST00000170244	.	.	chr3	64082789	C/T	1	190	0.995	PASS	alt/alt	C/T	160	0	0	.	ref/ref
92	Fnip2	folliculin interacting protein 2	NON_SYNONYMOUS_CODING	MODERATE	Gca/Aca	A822T	ENSMUST00000076136	.	.	chr3	79284791	C/T	2	89	0.978	PASS	alt/alt	C/T	70	0	0	.	ref/ref
93	Sfrp2	secreted frizzled-related protein 2	NON_SYNONYMOUS_CODING	MODERATE	Ccc/Tcc	P61S	ENSMUST00000029625	.	.	chr3	83570644	C/T	1	86	0.989	PASS	alt/alt	C/T	76	0	0	.	ref/ref
94	Fcrl5	Fc receptor-like 5	INTRON	MODIFIER	.	.	ENSMUST00000166297	.	.	chr3	87250148	G/T	2	31	0.939	PASS	alt/alt	G/T	29	0	0	.	ref/ref
95	Apoa1bp	apolipoprotein A-I binding protein	NON_SYNONYMOUS_CODING	MODERATE	Gcg/Acg	A47T	ENSMUST00000029708	.	.	chr3	87862274	C/T	0	54	1	PASS	alt/alt	C/T	38	0	0	.	ref/ref
95	Gpatch4	G patch domain containing 4	DOWNSTREAM	MODIFIER	.	.	ENSMUST00000050223	.	.	chr3	87862274	C/T	0	54	1	PASS	alt/alt	C/T	38	0	0	.	ref/ref
96	Mov10	Moloney leukemia virus 10	NON_SYNONYMOUS_CODING	MODERATE	Tgg/Agg	W155R	ENSMUST00000166979	.	.	chr3	104607919	A/T	2	47	0.959	PASS	alt/alt	A/T	53	0	0	.	ref/ref
97	AI504432	expressed sequence AI504432	UPSTREAM	MODIFIER	.	.	ENSMUST00000070085	.	.	chr3	106840403	A/T	2	171	0.988	PASS	alt/alt	A/T	156	0	0	.	ref/ref
97	Kcna3	potassium voltage-gated channel, shaker-related subfamily, member 3	NON_SYNONYMOUS_CODING	MODERATE	Ata/Tta	I355L	ENSMUST00000052718	.	.	chr3	106840403	A/T	2	171	0.988	PASS	alt/alt	A/T	156	0	0	.	ref/ref
98	Slc16a4	solute carrier family 16 (monocarboxylic acid transporters), member 4	INTRON	MODIFIER	.	.	ENSMUST00000106723	.	.	chr3	107103586	T/A	0	39	1	PASS	alt/alt	T/A	26	0	0	.	ref/ref
99	Cdc14a	CDC14 cell division cycle 14A	NON_SYNONYMOUS_CODING	MODERATE	Tct/Cct	S533P	ENSMUST00000106491	.	.	chr3	115996682	A/G	1	20	0.952	PASS	alt/alt	A/G	27	0	0	.	ref/ref
100	Alpk1	alpha-kinase 1	INTRON	MODIFIER	.	.	ENSMUST00000029662	.	.	chr3	127382245	AC/A	0	10	1	PASS	alt/alt	AC/A	2	0	0	.	ref/ref
101	Tet2	tet methylcytosine dioxygenase 2	SYNONYMOUS_CODING	LOW	gaG/gaA	E1383	ENSMUST00000098603	.	.	chr3	133132376	C/T	1	67	0.985	PASS	alt/alt	C/T	95	0	0	.	ref/ref
102	Cth	cystathionase (cystathionine gamma-lyase)	INTRON	MODIFIER	.	.	ENSMUST00000118539	.	.	chr3	157573818	A/G	1	103	0.99	PASS	alt/alt	A/G	87	0	0	.	ref/ref
103	Chd7	chromodomain helicase DNA binding protein 7	SYNONYMOUS_CODING	LOW	ggA/ggG	G2426	ENSMUST00000039267	.	.	chr4	8786336	A/G	1	77	0.987	PASS	alt/alt	A/G	79	0	0	.	ref/ref
104	Gm11832	.	UPSTREAM	MODIFIER	.	.	ENSMUST00000148576	.	.	chr4	11542775	A/G	1	62	0.984	PASS	alt/alt	A/G	36	0	0	.	ref/ref
104	Rad54b	RAD54 homolog B (S. cerevisiae)	NON_SYNONYMOUS_CODING	MODERATE	Ata/Gta	I879V	ENSMUST00000070755	.	.	chr4	11542775	A/G	1	62	0.984	PASS	alt/alt	A/G	36	0	0	.	ref/ref
105	Map3k7	mitogen-activated protein kinase kinase kinase 7	SYNONYMOUS_CODING	LOW	tgC/tgT	C174	ENSMUST00000108183	.	.	chr4	32068472	C/T	1	60	0.984	PASS	alt/alt	C/T	61	0	0	.	ref/ref
106	1110017D15Rik	RIKEN cDNA 1110017D15 gene	SYNONYMOUS_CODING	LOW	taC/taT	Y211	ENSMUST00000030152	.	.	chr4	41454195	G/A	0	34	1	PASS	alt/alt	G/A	37	0	0	.	ref/ref
106	AI464131	expressed sequence AI464131	UPSTREAM	MODIFIER	.	.	ENSMUST00000149596	.	.	chr4	41454195	G/A	0	34	1	PASS	alt/alt	G/A	37	0	0	.	ref/ref
107	Cntfr	ciliary neurotrophic factor receptor	STOP_GAINED	HIGH	tgG/tgA	W226*	ENSMUST00000102961	.	.	chr4	41609094	C/T	0	82	1	PASS	alt/alt	C/T	51	1	0.019	.	ref/ref
108	Igfbpl1	insulin-like growth factor binding protein-like 1	INTRON	MODIFIER	.	.	ENSMUST00000044297	.	.	chr4	45828289	G/A	1	26	0.963	PASS	alt/alt	G/A	35	0	0	.	ref/ref
109	.	.	INTERGENIC	MODIFIER	.	.	.	.	.	chr4	45930246	C/T	0	41	1	PASS	alt/alt	C/T	68	0	0	.	ref/ref
110	Tbc1d2	TBC1 domain family, member 2	NON_SYNONYMOUS_CODING	MODERATE	Gag/Aag	E172K	ENSMUST00000107750	.	.	chr4	46650603	C/T	1	41	0.976	PASS	alt/alt	C/T	28	0	0	.	ref/ref
111	4930547C10Rik	RIKEN cDNA 4930547C10 gene	UTR_5_PRIME	MODIFIER	.	.	ENSMUST00000029995	.	.	chr4	52622970	C/T	0	47	1	PASS	alt/alt	C/T	51	0	0	.	ref/ref
112	Actl7a	actin-like 7a	UTR_3_PRIME	MODIFIER	.	.	ENSMUST00000095079	.	.	chr4	56757675	C/T	1	85	0.988	PASS	alt/alt	C/T	57	0	0	.	ref/ref
112	Actl7b	actin-like 7b	UPSTREAM	MODIFIER	.	.	ENSMUST00000095080	.	.	chr4	56757675	C/T	1	85	0.988	PASS	alt/alt	C/T	57	0	0	.	ref/ref
112	Ikbkap	inhibitor of kappa light polypeptide enhancer in B cells, kinase complex-associated protein	DOWNSTREAM	MODIFIER	.	.	ENSMUST00000030140	.	.	chr4	56757675	C/T	1	85	0.988	PASS	alt/alt	C/T	57	0	0	.	ref/ref
113	Svep1	sushi, von Willebrand factor type A, EGF and pentraxin domain containing 1	SYNONYMOUS_CODING	LOW	caC/caT	H3209	ENSMUST00000042850	.	.	chr4	58079328	G/A	0	29	1	PASS	alt/alt	G/A	39	1	0.025	.	ref/ref
114	6330416G13Rik	RIKEN cDNA 6330416G13 gene	NON_SYNONYMOUS_CODING	MODERATE	aCc/aTc	T106I	ENSMUST00000082379	.	.	chr4	63231087	C/T	3	76	0.962	PASS	alt/alt	C/T	83	0	0	.	ref/ref
114	U6	.	UPSTREAM	MODIFIER	.	.	ENSMUST00000083979	.	.	chr4	63231087	C/T	3	76	0.962	PASS	alt/alt	C/T	83	0	0	.	ref/ref
114	Gm11483	predicted gene 11483	UPSTREAM	MODIFIER	.	.	ENSMUST00000119839	.	.	chr4	63231087	C/T	3	76	0.962	PASS	alt/alt	C/T	83	0	0	.	ref/ref
115	Megf9	multiple EGF-like-domains 9	INTRON	MODIFIER	.	.	ENSMUST00000107359	.	.	chr4	70109662	G/A	0	41	1	PASS	alt/alt	G/A	47	0	0	.	ref/ref
116	Rasef	RAS and EF hand domain containing	NON_SYNONYMOUS_CODING	MODERATE	aGt/aAt	S203N	ENSMUST00000102837	.	.	chr4	73390008	C/T	0	52	1	PASS	alt/alt	C/T	44	0	0	.	ref/ref
117	Ptprd	protein tyrosine phosphatase, receptor type, D	SYNONYMOUS_CODING	LOW	gaT/gaC	D497	ENSMUST00000107288	.	.	chr4	75746358	A/G	0	22	1	PASS	alt/alt	A/G	24	0	0	.	ref/ref
118	Ttc39b	tetratricopeptide repeat domain 39B	NON_SYNONYMOUS_CODING	MODERATE	Gat/Aat	D517N	ENSMUST00000102823	.	.	chr4	82878712	C/T	2	134	0.985	PASS	alt/alt	C/T	128	2	0.015	.	ref/ref
119	BC057079	.	NON_SYNONYMOUS_CODING	MODERATE	Gaa/Aaa	E1045K	ENSMUST00000159342	.	.	chr4	87994790	G/A	2	74	0.974	PASS	alt/alt	G/A	101	0	0	.	ref/ref
120	Mtap	methylthioadenosine phosphorylase	NON_SYNONYMOUS_CODING	MODERATE	gCt/gTt	A208V	ENSMUST00000058030	.	.	chr4	88818221	C/T	0	61	1	PASS	alt/alt	C/T	52	0	0	.	ref/ref
121	Cyp2j13	cytochrome P450, family 2, subfamily j, polypeptide 13	NON_SYNONYMOUS_CODING	MODERATE	cTg/cAg	L312Q	ENSMUST00000107078	.	.	chr4	95723546	A/T	1	78	0.987	PASS	alt/alt	A/T	60	0	0	.	ref/ref
122	Cyp2j9	cytochrome P450, family 2, subfamily j, polypeptide 9	NON_SYNONYMOUS_CODING	MODERATE	atG/atA	M226I	ENSMUST00000055693	.	.	chr4	96250106	C/T	0	119	1	PASS	alt/alt	C/T	83	0	0	.	ref/ref
123	Stil	Scl/Tal1 interrupting locus	INTRON	MODIFIER	.	.	ENSMUST00000030490	.	.	chr4	114710935	C/T	1	137	0.993	PASS	alt/alt	C/T	106	0	0	.	ref/ref
124	Cyp4a10	cytochrome P450, family 4, subfamily a, polypeptide 10	NON_SYNONYMOUS_CODING	MODERATE	Gtt/Ttt	V197F	ENSMUST00000163509	.	.	chr4	115196964	G/T	4	226	0.983	PASS	alt/alt	G/T	226	0	0	.	ref/ref
124	AL627182.1	.	DOWNSTREAM	MODIFIER	.	.	ENSMUST00000175479	.	.	chr4	115196964	G/T	4	226	0.983	PASS	alt/alt	G/T	226	0	0	.	ref/ref
125	Cyp4a32	cytochrome P450, family 4, subfamily a, polypeptide 32	SYNONYMOUS_CODING	LOW	ccC/ccT	P440	ENSMUST00000084342	.	.	chr4	115287460	C/T	3	101	0.971	PASS	alt/alt	C/T	91	0	0	.	ref/ref
126	Uqcrh	ubiquinol-cytochrome c reductase hinge protein	INTRON	MODIFIER	.	.	ENSMUST00000050580	.	.	chr4	115739853	C/T	0	75	1	PASS	alt/alt	C/T	78	0	0	.	ref/ref
126	Gm12854	predicted gene 12854	UPSTREAM	MODIFIER	.	.	ENSMUST00000105036	.	.	chr4	115739853	C/T	0	75	1	PASS	alt/alt	C/T	78	0	0	.	ref/ref
127	Mast2	microtubule associated serine/threonine kinase 2	NON_SYNONYMOUS_CODING	MODERATE	aTt/aAt	I1597N	ENSMUST00000003908	.	.	chr4	115979832	A/T	2	113	0.983	PASS	alt/alt	A/T	124	0	0	.	ref/ref
127	Pik3r3	phosphatidylinositol 3 kinase, regulatory subunit, polypeptide 3 (p55)	DOWNSTREAM	MODIFIER	.	.	ENSMUST00000030464	.	.	chr4	115979832	A/T	2	113	0.983	PASS	alt/alt	A/T	124	0	0	.	ref/ref
128	Mast2	microtubule associated serine/threonine kinase 2	NON_SYNONYMOUS_CODING	MODERATE	Gcc/Acc	A1053T	ENSMUST00000106485	.	.	chr4	115983086	C/T	0	24	1	PASS	alt/alt	C/T	24	0	0	.	ref/ref
129	Plk3	polo-like kinase 3	DOWNSTREAM	MODIFIER	.	.	ENSMUST00000076859	.	.	chr4	116800667	A/G	0	40	1	PASS	alt/alt	A/G	45	0	0	.	ref/ref
129	Gm13014	.	UPSTREAM	MODIFIER	.	.	ENSMUST00000123346	.	.	chr4	116800667	A/G	0	40	1	PASS	alt/alt	A/G	45	0	0	.	ref/ref
129	Tctex1d4	Tctex1 domain containing 4	SYNONYMOUS_CODING	LOW	aaA/aaG	K27	ENSMUST00000134074	.	.	chr4	116800667	A/G	0	40	1	PASS	alt/alt	A/G	45	0	0	.	ref/ref
129	Btbd19	BTB (POZ) domain containing 19	UPSTREAM	MODIFIER	.	.	ENSMUST00000153257	.	.	chr4	116800667	A/G	0	40	1	PASS	alt/alt	A/G	45	0	0	.	ref/ref
130	Kif2c	kinesin family member 2C	SYNONYMOUS_CODING	LOW	caG/caA	Q294	ENSMUST00000106436	.	.	chr4	116839920	C/T	4	246	0.984	PASS	alt/alt	C/T	304	0	0	.	ref/ref
131	Med8	mediator of RNA polymerase II transcription, subunit 8 homolog (yeast)	UPSTREAM	MODIFIER	.	.	ENSMUST00000073881	.	.	chr4	118081756	C/T	0	10	1	PASS	alt/alt	C/T	17	0	0	.	ref/ref
131	Szt2	seizure threshold 2	INTRON	MODIFIER	.	.	ENSMUST00000048347	.	.	chr4	118081756	C/T	0	10	1	PASS	alt/alt	C/T	17	0	0	.	ref/ref
132	Macf1	microtubule-actin crosslinking factor 1	INTRON	MODIFIER	.	.	ENSMUST00000097897	.	.	chr4	123085886	C/T	1	110	0.991	PASS	alt/alt	C/T	81	0	0	.	ref/ref
133	Macf1	microtubule-actin crosslinking factor 1	NON_SYNONYMOUS_CODING	MODERATE	cTa/cCa	L1706P	ENSMUST00000097898	.	.	chr4	123135156	A/G	0	48	1	PASS	alt/alt	A/G	44	0	0	.	ref/ref
134	Mtf1	metal response element binding transcription factor 1	DOWNSTREAM	MODIFIER	.	.	ENSMUST00000030723	.	.	chr4	124531765	C/T	1	183	0.995	PASS	alt/alt	C/T	174	1	0.006	.	ref/ref
134	1110065P20Rik	RIKEN cDNA 1110065P20 gene	UPSTREAM	MODIFIER	.	.	ENSMUST00000106190	.	.	chr4	124531765	C/T	1	183	0.995	PASS	alt/alt	C/T	174	1	0.006	.	ref/ref
134	Maneal	mannosidase, endo-alpha-like	DOWNSTREAM	MODIFIER	.	.	ENSMUST00000064444	.	.	chr4	124531765	C/T	1	183	0.995	PASS	alt/alt	C/T	174	1	0.006	.	ref/ref
134	Yrdc	yrdC domain containing (E.coli)	NON_SYNONYMOUS_CODING	MODERATE	Ctc/Ttc	L256F	ENSMUST00000030720	.	.	chr4	124531765	C/T	1	183	0.995	PASS	alt/alt	C/T	174	1	0.006	.	ref/ref
135	Fam167b	family with sequence similarity 167, member B	SYNONYMOUS_CODING	LOW	ctG/ctA	L96	ENSMUST00000052835	.	.	chr4	129254510	C/T	0	76	1	PASS	alt/alt	C/T	67	0	0	.	ref/ref
135	Lck	lymphocyte protein tyrosine kinase	UPSTREAM	MODIFIER	.	.	ENSMUST00000102596	.	.	chr4	129254510	C/T	0	76	1	PASS	alt/alt	C/T	67	0	0	.	ref/ref
136	Oprd1	opioid receptor, delta 1	SYNONYMOUS_CODING	LOW	gtC/gtT	V154	ENSMUST00000056336	.	.	chr4	131673149	G/A	0	46	1	PASS	alt/alt	G/A	44	0	0	.	ref/ref
137	Pigv	phosphatidylinositol glycan anchor biosynthesis, class V	SPLICE_SITE_DONOR	HIGH	.	.	ENSMUST00000067902	.	.	chr4	133225652	C/T	0	125	1	PASS	alt/alt	C/T	91	0	0	.	ref/ref
138	Catsper4	cation channel, sperm associated 4	UPSTREAM	MODIFIER	.	.	ENSMUST00000105878	.	.	chr4	133788014	C/T	2	143	0.986	PASS	alt/alt	C/T	114	0	0	.	ref/ref
138	Cnksr1	connector enhancer of kinase suppressor of Ras 1	STOP_GAINED	HIGH	tGg/tAg	W408*	ENSMUST00000030645	.	.	chr4	133788014	C/T	2	143	0.986	PASS	alt/alt	C/T	114	0	0	.	ref/ref
139	2610002D18Rik	.	UPSTREAM	MODIFIER	.	.	ENSMUST00000105866	.	.	chr4	134063567	A/T	0	56	1	PASS	alt/alt	A/T	59	0	0	.	ref/ref
139	Paqr7	progestin and adipoQ receptor family member VII	SYNONYMOUS_CODING	LOW	ggA/ggT	G273	ENSMUST00000081525	.	.	chr4	134063567	A/T	0	56	1	PASS	alt/alt	A/T	59	0	0	.	ref/ref
140	Lypla2	lysophospholipase 2	DOWNSTREAM	MODIFIER	.	.	ENSMUST00000067567	.	.	chr4	135523656	C/T	0	52	1	PASS	alt/alt	C/T	50	0	0	.	ref/ref
140	Gale	galactose-4-epimerase, UDP	INTRON	MODIFIER	.	.	ENSMUST00000102540	.	.	chr4	135523656	C/T	0	52	1	PASS	alt/alt	C/T	50	0	0	.	ref/ref
141	Zfp46	zinc finger protein 46	NON_SYNONYMOUS_CODING	MODERATE	Cct/Tct	P5S	ENSMUST00000097841	.	.	chr4	135845961	C/T	1	72	0.986	PASS	alt/alt	C/T	82	1	0.012	.	ref/ref
142	Hspg2	perlecan (heparan sulfate proteoglycan 2)	STOP_GAINED	HIGH	Cag/Tag	Q2514*	ENSMUST00000030547	.	.	chr4	137100397	C/T	0	64	1	PASS	alt/alt	C/T	72	0	0	.	ref/ref
143	Crocc	ciliary rootlet coiled-coil, rootletin	SYNONYMOUS_CODING	LOW	gaG/gaA	E784	ENSMUST00000040222	.	.	chr4	140588882	C/T	2	76	0.974	PASS	alt/alt	C/T	73	0	0	.	ref/ref
144	Clcnka	chloride channel Ka	SYNONYMOUS_CODING	LOW	ctG/ctA	L279	ENSMUST00000042617	.	.	chr4	140948685	C/T	0	42	1	PASS	alt/alt	C/T	65	2	0.03	.	ref/ref
145	Oog3	oogenesin 3	NON_SYNONYMOUS_CODING	MODERATE	tGc/tAc	C117Y	ENSMUST00000050933	.	.	chr4	143749580	C/T	2	193	0.99	PASS	alt/alt	C/T	257	0	0	.	ref/ref
146	Plod1	procollagen-lysine, 2-oxoglutarate 5-dioxygenase 1	INTRON	MODIFIER	.	.	ENSMUST00000019199	.	.	chr4	147290287	G/A	1	117	0.992	PASS	alt/alt	G/A	73	0	0	.	ref/ref
147	Agtrap	angiotensin II, type I receptor-associated protein	INTRON	MODIFIER	.	.	ENSMUST00000030865	.	.	chr4	147458008	C/CT	0	56	1	PASS	alt/alt	C/CT	42	0	0	.	ref/ref
148	Ptchd2	patched domain containing 2	NON_SYNONYMOUS_CODING	MODERATE	Gag/Aag	E16K	ENSMUST00000047720	.	.	chr4	147646465	C/T	1	62	0.984	PASS	alt/alt	C/T	58	0	0	.	ref/ref
149	Mtor	mechanistic target of rapamycin (serine/threonine kinase)	NON_SYNONYMOUS_CODING	MODERATE	aAc/aGc	N1797S	ENSMUST00000103221	.	.	chr4	147910645	A/G	0	68	1	PASS	alt/alt	A/G	57	0	0	.	ref/ref
149	U6	.	UPSTREAM	MODIFIER	.	.	ENSMUST00000158456	.	.	chr4	147910645	A/G	0	68	1	PASS	alt/alt	A/G	57	0	0	.	ref/ref
150	Exosc10	exosome component 10	INTRON	MODIFIER	.	.	ENSMUST00000163835	.	.	chr4	147947001	C/T	0	34	1	PASS	alt/alt	C/T	18	0	0	.	ref/ref
150	Gm13204	predicted gene 13204	UPSTREAM	MODIFIER	.	.	ENSMUST00000120110	.	.	chr4	147947001	C/T	0	34	1	PASS	alt/alt	C/T	18	0	0	.	ref/ref
151	Gm572	predicted gene 572	INTRON	MODIFIER	.	.	ENSMUST00000105698	.	.	chr4	148025248	C/T	0	26	1	PASS	alt/alt	C/T	21	0	0	.	ref/ref
152	Car6	carbonic anhydrase 6	EXON	MODIFIER	.	.	ENSMUST00000134648	.	.	chr4	149561496	A/G	0	25	1	PASS	alt/alt	A/G	21	0	0	.	ref/ref
153	Zbtb48	zinc finger and BTB domain containing 48	UPSTREAM	MODIFIER	.	.	ENSMUST00000131935	.	.	chr4	151406426	A/G	0	47	1	PASS	alt/alt	A/G	53	0	0	.	ref/ref
153	Tas1r1	taste receptor, type 1, member 1	NON_SYNONYMOUS_CODING	MODERATE	Tct/Cct	S287P	ENSMUST00000030792	.	.	chr4	151406426	A/G	0	47	1	PASS	alt/alt	A/G	53	0	0	.	ref/ref
154	Cdk11b	cyclin-dependent kinase 11B	SYNONYMOUS_CODING	LOW	ttC/ttT	F730	ENSMUST00000105598	.	.	chr4	155023830	C/T	1	112	0.991	PASS	alt/alt	C/T	92	0	0	.	ref/ref
154	Gm10563	predicted gene 10563	UPSTREAM	MODIFIER	.	.	ENSMUST00000115821	.	.	chr4	155023830	C/T	1	112	0.991	PASS	alt/alt	C/T	92	0	0	.	ref/ref
154	Mib2	mindbomb homolog 2 (Drosophila)	DOWNSTREAM	MODIFIER	.	.	ENSMUST00000103176	.	.	chr4	155023830	C/T	1	112	0.991	PASS	alt/alt	C/T	92	0	0	.	ref/ref
154	Mmp23	matrix metallopeptidase 23	DOWNSTREAM	MODIFIER	.	.	ENSMUST00000030937	.	.	chr4	155023830	C/T	1	112	0.991	PASS	alt/alt	C/T	92	0	0	.	ref/ref
155	Pex1	peroxisomal biogenesis factor 1	NON_SYNONYMOUS_CODING	MODERATE	gCc/gTc	A671V	ENSMUST00000006061	.	.	chr5	3622290	C/T	2	91	0.978	PASS	alt/alt	C/T	102	0	0	.	ref/ref
156	Abcb1b	ATP-binding cassette, sub-family B (MDR/TAP), member 1B	SYNONYMOUS_CODING	LOW	gcT/gcC	A153	ENSMUST00000009058	.	.	chr5	8812778	T/C	1	126	0.992	PASS	alt/alt	T/C	97	0	0	.	ref/ref
157	Tmem60	transmembrane protein 60	UTR_3_PRIME	MODIFIER	.	.	ENSMUST00000115259	.	.	chr5	20392562	T/A	0	41	1	PASS	alt/alt	T/A	48	0	0	.	ref/ref
157	Phtf2	putative homeodomain transcription factor 2	UPSTREAM	MODIFIER	.	.	ENSMUST00000118174	.	.	chr5	20392562	T/A	0	41	1	PASS	alt/alt	T/A	48	0	0	.	ref/ref
158	Nom1	nucleolar protein with MIF4G domain 1	NON_SYNONYMOUS_CODING	MODERATE	Gaa/Aaa	E517K	ENSMUST00000001611	.	.	chr5	29766624	G/A	1	56	0.982	PASS	alt/alt	G/A	52	0	0	.	ref/ref
159	Fam59b	.	NON_SYNONYMOUS_CODING	MODERATE	aGt/aAt	S715N	ENSMUST00000058045	.	.	chr5	30443328	G/A	0	58	1	PASS	alt/alt	G/A	46	0	0	.	ref/ref
159	Hadha	hydroxyacyl-Coenzyme A dehydrogenase/3-ketoacyl-Coenzyme A thiolase/enoyl-Coenzyme A hydratase (trifunctional protein), alpha subunit	DOWNSTREAM	MODIFIER	.	.	ENSMUST00000156859	.	.	chr5	30443328	G/A	0	58	1	PASS	alt/alt	G/A	46	0	0	.	ref/ref
160	Cad	carbamoyl-phosphate synthetase 2, aspartate transcarbamylase, and dihydroorotase	SYNONYMOUS_CODING	LOW	caG/caA	Q110	ENSMUST00000170329	.	.	chr5	31360549	G/A	0	33	1	PASS	alt/alt	G/A	38	0	0	.	ref/ref
160	0610007C21Rik	.	DOWNSTREAM	MODIFIER	.	.	ENSMUST00000173215	.	.	chr5	31360549	G/A	0	33	1	PASS	alt/alt	G/A	38	0	0	.	ref/ref
161	Eif2b4	eukaryotic translation initiation factor 2B, subunit 4 delta	UPSTREAM	MODIFIER	.	.	ENSMUST00000077693	.	.	chr5	31500755	C/A	0	164	1	PASS	alt/alt	C/A	122	0	0	.	ref/ref
161	Snx17	sorting nexin 17	SYNONYMOUS_CODING	LOW	Cgg/Agg	R442	ENSMUST00000031029	.	.	chr5	31500755	C/A	0	164	1	PASS	alt/alt	C/A	122	0	0	.	ref/ref
161	Zfp513	zinc finger protein 513	DOWNSTREAM	MODIFIER	.	.	ENSMUST00000087992	.	.	chr5	31500755	C/A	0	164	1	PASS	alt/alt	C/A	122	0	0	.	ref/ref
161	Ppm1g	protein phosphatase 1G (formerly 2C), magnesium-dependent, gamma isoform	DOWNSTREAM	MODIFIER	.	.	ENSMUST00000031032	.	.	chr5	31500755	C/A	0	164	1	PASS	alt/alt	C/A	122	0	0	.	ref/ref
162	Ctbp1	C-terminal binding protein 1	NON_SYNONYMOUS_CODING	MODERATE	tAc/tGc	Y76C	ENSMUST00000079746	.	.	chr5	33603771	T/C	1	27	0.964	PASS	alt/alt	T/C	25	0	0	.	ref/ref
163	Whsc1	Wolf-Hirschhorn syndrome candidate 1 (human)	DOWNSTREAM	MODIFIER	.	.	ENSMUST00000058096	.	.	chr5	34242068	G/A	1	64	0.985	PASS	alt/alt	G/A	47	0	0	.	ref/ref
163	Whsc2	.	NON_SYNONYMOUS_CODING	MODERATE	Cct/Tct	P391S	ENSMUST00000030993	.	.	chr5	34242068	G/A	1	64	0.985	PASS	alt/alt	G/A	47	0	0	.	ref/ref
164	Cpz	carboxypeptidase Z	SYNONYMOUS_CODING	LOW	caC/caT	H193	ENSMUST00000038676	.	.	chr5	35858145	G/A	0	22	1	PASS	alt/alt	G/A	20	0	0	.	ref/ref
165	Tbc1d14	TBC1 domain family, member 14	SYNONYMOUS_CODING	LOW	gaC/gaT	D165	ENSMUST00000087550	.	.	chr5	36914130	G/A	0	70	1	PASS	alt/alt	G/A	75	0	0	.	ref/ref
166	Man2b2	mannosidase 2, alpha B2	NON_SYNONYMOUS_CODING	MODERATE	Cca/Tca	P459S	ENSMUST00000031002	.	.	chr5	37208810	G/A	0	50	1	PASS	alt/alt	G/A	48	0	0	.	ref/ref
167	Bst1	bone marrow stromal cell antigen 1	SYNONYMOUS_CODING	LOW	caG/caA	Q140	ENSMUST00000030962	.	.	chr5	44228763	G/A	0	66	1	PASS	alt/alt	G/A	68	0	0	.	ref/ref
168	Sel1l3	sel-1 suppressor of lin-12-like 3 (C. elegans)	INTRON	MODIFIER	.	.	ENSMUST00000031090	.	.	chr5	53536662	G/A	0	59	1	PASS	alt/alt	G/A	47	0	0	.	ref/ref
168	n-R5s171	.	DOWNSTREAM	MODIFIER	.	.	ENSMUST00000104128	.	.	chr5	53536662	G/A	0	59	1	PASS	alt/alt	G/A	47	0	0	.	ref/ref
169	Slain2	SLAIN motif family, member 2	UTR_5_PRIME	MODIFIER	.	.	ENSMUST00000069795	.	.	chr5	73305742	GC/G	0	27	1	PASS	alt/alt	GC/G	14	0	0	.	ref/ref
169	Gm9870	predicted gene 9870	EXON	MODIFIER	.	.	ENSMUST00000063874	.	.	chr5	73305742	GC/G	0	27	1	PASS	alt/alt	GC/G	14	0	0	.	ref/ref
170	Fryl	furry homolog-like (Drosophila)	NON_SYNONYMOUS_CODING	MODERATE	cCc/cTc	P2666L	ENSMUST00000094700	.	.	chr5	73426333	G/A	0	55	1	PASS	alt/alt	G/A	55	0	0	.	ref/ref
171	Igfbp7	insulin-like growth factor binding protein 7	DOWNSTREAM	MODIFIER	.	.	ENSMUST00000072884	.	.	chr5	77774276	G/A	0	53	1	PASS	alt/alt	G/A	42	0	0	.	ref/ref
171	Polr2b	polymerase (RNA) II (DNA directed) polypeptide B	NON_SYNONYMOUS_CODING	MODERATE	Gtg/Atg	V1027M	ENSMUST00000031167	.	.	chr5	77774276	G/A	0	53	1	PASS	alt/alt	G/A	42	0	0	.	ref/ref
172	Ugt2b37	UDP glucuronosyltransferase 2 family, polypeptide B37	SYNONYMOUS_CODING	LOW	aaG/aaA	K441	ENSMUST00000075858	.	.	chr5	87670055	C/T	0	73	1	PASS	alt/alt	C/T	65	0	0	.	ref/ref
173	BC051076	cDNA sequence BC051076	NON_SYNONYMOUS_CODING	MODERATE	Cca/Aca	P233T	ENSMUST00000069773	.	.	chr5	88393207	C/A	1	68	0.986	PASS	alt/alt	C/A	49	0	0	.	ref/ref
174	Rufy3	RUN and FYVE domain containing 3	INTRON	MODIFIER	.	.	ENSMUST00000031229	.	.	chr5	89046326	T/A	0	17	1	PASS	alt/alt	T/A	19	0	0	.	ref/ref
175	1700007G11Rik	RIKEN cDNA 1700007G11 gene	INTRON	MODIFIER	.	.	ENSMUST00000080333	.	.	chr5	98995770	G/A	0	52	1	PASS	alt/alt	G/A	66	0	0	.	ref/ref
175	1700010H22Rik	RIKEN cDNA 1700010H22 gene	SYNONYMOUS_CODING	LOW	tgC/tgT	C4	ENSMUST00000086912	.	.	chr5	98995770	G/A	0	52	1	PASS	alt/alt	G/A	66	0	0	.	ref/ref
176	1700007G11Rik	RIKEN cDNA 1700007G11 gene	INTRON	MODIFIER	.	.	ENSMUST00000080333	.	.	chr5	99213384	C/T	0	15	1	PASS	alt/alt	C/T	15	0	0	.	ref/ref
177	A930011G23Rik	RIKEN cDNA A930011G23 gene	NON_SYNONYMOUS_CODING	MODERATE	Gcg/Acg	A6T	ENSMUST00000161516	.	.	chr5	100157816	C/T	0	50	1	PASS	alt/alt	C/T	42	0	0	.	ref/ref
178	4930524J08Rik	RIKEN cDNA 4930524J08 gene	NON_SYNONYMOUS_CODING	MODERATE	Gct/Act	A123T	ENSMUST00000046721	.	.	chr5	100408446	G/A	1	59	0.983	PASS	alt/alt	G/A	44	0	0	.	ref/ref
178	Gm17092	.	DOWNSTREAM	MODIFIER	.	.	ENSMUST00000166606	.	.	chr5	100408446	G/A	1	59	0.983	PASS	alt/alt	G/A	44	0	0	.	ref/ref
178	Hnrnpd	heterogeneous nuclear ribonucleoprotein D	UPSTREAM	MODIFIER	.	.	ENSMUST00000171786	.	.	chr5	100408446	G/A	1	59	0.983	PASS	alt/alt	G/A	44	0	0	.	ref/ref
179	Enoph1	enolase-phosphatase 1	UPSTREAM	MODIFIER	.	.	ENSMUST00000031268	.	.	chr5	100466800	C/T	0	126	1	PASS	alt/alt	C/T	122	0	0	.	ref/ref
179	Hnrpdl	heterogeneous nuclear ribonucleoprotein D-like	INTRON	MODIFIER	.	.	ENSMUST00000031271	.	.	chr5	100466800	C/T	0	126	1	PASS	alt/alt	C/T	122	0	0	.	ref/ref
180	Fam69a	family with sequence similarity 69, member A	DOWNSTREAM	MODIFIER	.	.	ENSMUST00000031198	.	.	chr5	108332360	G/A	0	43	1	PASS	alt/alt	G/A	34	0	0	.	ref/ref
180	Snord21	small nucleolar RNA, C/D box 21	UPSTREAM	MODIFIER	.	.	ENSMUST00000082519	.	.	chr5	108332360	G/A	0	43	1	PASS	alt/alt	G/A	34	0	0	.	ref/ref
180	Rpl5	ribosomal protein L5	NON_SYNONYMOUS_CODING	MODERATE	Gtg/Atg	V38M	ENSMUST00000153590	.	.	chr5	108332360	G/A	0	43	1	PASS	alt/alt	G/A	34	0	0	.	ref/ref
180	SNORA66	.	UPSTREAM	MODIFIER	.	.	ENSMUST00000104034	.	.	chr5	108332360	G/A	0	43	1	PASS	alt/alt	G/A	34	0	0	.	ref/ref
181	Ccdc18	coiled-coil domain containing 18	NON_SYNONYMOUS_CODING	MODERATE	Gaa/Aaa	E490K	ENSMUST00000047677	.	.	chr5	108597152	G/A	0	23	1	PASS	alt/alt	G/A	7	0	0	.	ref/ref
182	Fbrsl1	fibrosin-like 1	SYNONYMOUS_CODING	LOW	Ctg/Ttg	L30	ENSMUST00000056124	.	.	chr5	110807266	G/A	0	9	1	PASS	alt/alt	G/A	11	0	0	.	ref/ref
183	Myo18b	myosin XVIIIb	NON_SYNONYMOUS_CODING	MODERATE	Cca/Tca	P2377S	ENSMUST00000086617	.	.	chr5	113121817	G/A	1	58	0.983	PASS	alt/alt	G/A	52	0	0	.	ref/ref
184	Adrbk2	adrenergic receptor kinase, beta 2	INTRON	MODIFIER	.	.	ENSMUST00000165078	.	.	chr5	113354498	G/A	1	75	0.987	PASS	alt/alt	G/A	68	0	0	.	ref/ref
185	Foxn4	forkhead box N4	SYNONYMOUS_CODING	LOW	atA/atT	I114	ENSMUST00000044790	.	.	chr5	114711102	T/A	0	80	1	PASS	alt/alt	T/A	88	0	0	.	ref/ref
186	Cit	citron	NON_SYNONYMOUS_CODING	MODERATE	Gag/Aag	E710K	ENSMUST00000051704	.	.	chr5	116388736	G/A	2	28	0.933	PASS	alt/alt	G/A	17	0	0	.	ref/ref
187	Oas3	2'-5' oligoadenylate synthetase 3	DOWNSTREAM	MODIFIER	.	.	ENSMUST00000044833	.	.	chr5	121198807	G/A	0	42	1	PASS	alt/alt	G/A	41	0	0	.	ref/ref
187	Oas2	2'-5' oligoadenylate synthetase 2	INTRON	MODIFIER	.	.	ENSMUST00000053909	.	.	chr5	121198807	G/A	0	42	1	PASS	alt/alt	G/A	41	0	0	.	ref/ref
188	Cux2	cut-like homeobox 2	NON_SYNONYMOUS_CODING	MODERATE	Aag/Gag	K1063E	ENSMUST00000086317	.	.	chr5	122315894	T/C	3	80	0.964	PASS	alt/alt	T/C	90	1	0.011	.	ref/ref
189	Tctn2	tectonic family member 2	NON_SYNONYMOUS_CODING	MODERATE	gTt/gGt	V367G	ENSMUST00000130912	.	.	chr5	125065166	T/G	2	99	0.98	PASS	alt/alt	T/G	70	0	0	.	ref/ref
190	Tmem132c	transmembrane protein 132C	SYNONYMOUS_CODING	LOW	ggC/ggT	G799	ENSMUST00000119026	.	.	chr5	128043533	C/T	3	181	0.984	PASS	alt/alt	C/T	161	0	0	.	ref/ref
191	Kctd7	potassium channel tetramerisation domain containing 7	EXON	MODIFIER	.	.	ENSMUST00000144878	.	.	chr5	130623907	T/A	0	58	1	PASS	alt/alt	T/A	66	0	0	.	ref/ref
192	Zan	zonadhesin	NON_SYNONYMOUS_CODING	MODERATE	gGg/gAg	G4833E	ENSMUST00000111040	.	.	chr5	137830513	C/T	0	89	1	PASS	alt/alt	C/T	76	0	0	.	ref/ref
193	Pilrb2	paired immunoglobin-like type 2 receptor beta 2	NON_SYNONYMOUS_CODING	MODERATE	gGa/gAa	G29E	ENSMUST00000110977	.	.	chr5	138312479	C/T	0	71	1	PASS	alt/alt	C/T	74	0	0	.	ref/ref
194	Cops6	COP9 (constitutive photomorphogenic) homolog, subunit 6 (Arabidopsis thaliana)	DOWNSTREAM	MODIFIER	.	.	ENSMUST00000132639	.	.	chr5	138608704	C/T	0	110	1	PASS	alt/alt	C/T	114	0	0	.	ref/ref
194	Mcm7	minichromosome maintenance deficient 7 (S. cerevisiae)	INTRON	MODIFIER	.	.	ENSMUST00000148879	.	.	chr5	138608704	C/T	0	110	1	PASS	alt/alt	C/T	114	0	0	.	ref/ref
194	Mir93	microRNA 93	UPSTREAM	MODIFIER	.	.	ENSMUST00000083593	.	.	chr5	138608704	C/T	0	110	1	PASS	alt/alt	C/T	114	0	0	.	ref/ref
194	Mir106b	microRNA 106b	UPSTREAM	MODIFIER	.	.	ENSMUST00000083580	.	.	chr5	138608704	C/T	0	110	1	PASS	alt/alt	C/T	114	0	0	.	ref/ref
194	Mir25	microRNA 25	UPSTREAM	MODIFIER	.	.	ENSMUST00000083460	.	.	chr5	138608704	C/T	0	110	1	PASS	alt/alt	C/T	114	0	0	.	ref/ref
194	Ap4m1	adaptor-related protein complex AP-4, mu 1	UPSTREAM	MODIFIER	.	.	ENSMUST00000151318	.	.	chr5	138608704	C/T	0	110	1	PASS	alt/alt	C/T	114	0	0	.	ref/ref
195	Adap1	ArfGAP with dual PH domains 1	INTRON	MODIFIER	.	.	ENSMUST00000171793	.	.	chr5	139783655	A/T	3	167	0.982	PASS	alt/alt	A/T	156	0	0	.	ref/ref
196	Micall2	MICAL-like 2	UTR_3_PRIME	MODIFIER	.	.	ENSMUST00000044642	.	.	chr5	140182752	C/T	0	93	1	PASS	alt/alt	C/T	65	1	0.015	.	ref/ref
197	Elfn1	leucine rich repeat and fibronectin type III, extracellular 1	NON_SYNONYMOUS_CODING	MODERATE	Gcc/Acc	A799T	ENSMUST00000050519	.	.	chr5	140449591	G/A	0	82	1	PASS	alt/alt	G/A	76	0	0	.	ref/ref
198	N4bp2l2	NEDD4 binding protein 2-like 2	NON_SYNONYMOUS_CODING	MODERATE	Cag/Aag	Q417K	ENSMUST00000118316	.	.	chr5	151453301	G/T	0	44	1	PASS	alt/alt	G/T	47	0	0	.	ref/ref
199	Col1a2	collagen, type I, alpha 2	SYNONYMOUS_CODING	LOW	gtC/gtA	V148	ENSMUST00000169615	.	.	chr6	4468983	C/A	0	172	1	PASS	alt/alt	C/A	137	0	0	.	ref/ref
200	Sgce	sarcoglycan, epsilon	NON_SYNONYMOUS_CODING	MODERATE	Gtg/Atg	V21M	ENSMUST00000126151	.	.	chr6	4669476	C/T	2	56	0.966	PASS	alt/alt	C/T	42	0	0	.	ref/ref
201	Ppp1r3a	protein phosphatase 1, regulatory (inhibitor) subunit 3A	NON_SYNONYMOUS_CODING	MODERATE	Atg/Gtg	M122V	ENSMUST00000045096	.	.	chr6	14704883	T/C	0	100	1	PASS	alt/alt	T/C	94	0	0	.	ref/ref
202	Agk	acylglycerol kinase	NON_SYNONYMOUS_CODING	MODERATE	gGc/gAc	G126D	ENSMUST00000031977	.	.	chr6	40314353	G/A	2	63	0.969	PASS	alt/alt	G/A	48	0	0	.	ref/ref
203	Tas2r143	taste receptor, type 2, member 143	DOWNSTREAM	MODIFIER	.	.	ENSMUST00000057398	.	.	chr6	42355765	T/A	0	69	1	PASS	alt/alt	T/A	75	0	0	.	ref/ref
203	Tas2r135	taste receptor, type 2, member 135	NON_SYNONYMOUS_CODING	MODERATE	Tgt/Agt	C80S	ENSMUST00000070178	.	.	chr6	42355765	T/A	0	69	1	PASS	alt/alt	T/A	75	0	0	.	ref/ref
204	Gimap1	GTPase, IMAP family member 1	DOWNSTREAM	MODIFIER	.	.	ENSMUST00000127537	.	.	chr6	48703143	C/T	0	71	1	PASS	alt/alt	C/T	69	0	0	.	ref/ref
204	Gimap5	GTPase, IMAP family member 5	NON_SYNONYMOUS_CODING	MODERATE	tCc/tTc	S216F	ENSMUST00000055558	.	.	chr6	48703143	C/T	0	71	1	PASS	alt/alt	C/T	69	0	0	.	ref/ref
205	Gimap1	GTPase, IMAP family member 1	DOWNSTREAM	MODIFIER	.	.	ENSMUST00000127537	.	.	chr6	48703144	C/T	0	70	1	PASS	alt/alt	C/T	68	0	0	.	ref/ref
205	Gimap5	GTPase, IMAP family member 5	SYNONYMOUS_CODING	LOW	tcC/tcT	S216	ENSMUST00000055558	.	.	chr6	48703144	C/T	0	70	1	PASS	alt/alt	C/T	68	0	0	.	ref/ref
206	Igf2bp3	insulin-like growth factor 2 mRNA binding protein 3	INTRON	MODIFIER	.	.	ENSMUST00000031838	.	.	chr6	49055717	G/A	0	44	1	PASS	alt/alt	G/A	53	0	0	.	ref/ref
207	Stk31	serine threonine kinase 31	STOP_GAINED	HIGH	Cag/Tag	Q302*	ENSMUST00000024171	.	.	chr6	49369215	C/T	0	33	1	PASS	alt/alt	C/T	28	0	0	.	ref/ref
207	Gm17060	predicted gene 17060	DOWNSTREAM	MODIFIER	.	.	ENSMUST00000172394	.	.	chr6	49369215	C/T	0	33	1	PASS	alt/alt	C/T	28	0	0	.	ref/ref
208	Cd8a	CD8 antigen, alpha chain	STOP_GAINED	HIGH	Cag/Tag	Q30*	ENSMUST00000172321	.	.	chr6	71323634	C/T	0	48	1	PASS	alt/alt	C/T	39	0	0	.	ref/ref
209	Cd8a	CD8 antigen, alpha chain	SYNONYMOUS_CODING	LOW	acG/acA	T108	ENSMUST00000172321	.	.	chr6	71323870	G/A	0	20	1	PASS	alt/alt	G/A	30	0	0	.	ref/ref
210	Usp39	ubiquitin specific peptidase 39	NON_SYNONYMOUS_CODING	MODERATE	aCc/aTc	T336I	ENSMUST00000070345	.	.	chr6	72283121	G/A	0	40	1	PASS	alt/alt	G/A	51	0	0	.	ref/ref
211	0610030E20Rik	RIKEN cDNA 0610030E20 gene	SYNONYMOUS_CODING	LOW	gaG/gaA	E135	ENSMUST00000077783	.	.	chr6	72299017	G/A	0	55	1	PASS	alt/alt	G/A	51	0	0	.	ref/ref
211	Usp39	ubiquitin specific peptidase 39	UPSTREAM	MODIFIER	.	.	ENSMUST00000070345	.	.	chr6	72299017	G/A	0	55	1	PASS	alt/alt	G/A	51	0	0	.	ref/ref
212	Retsat	retinol saturase (all trans retinol 13,14 reductase)	INTRON	MODIFIER	.	.	ENSMUST00000176168	.	.	chr6	72554813	G/A	1	43	0.977	PASS	alt/alt	G/A	32	0	0	.	ref/ref
212	Tgoln1	trans-golgi network protein	DOWNSTREAM	MODIFIER	.	.	ENSMUST00000070524	.	.	chr6	72554813	G/A	1	43	0.977	PASS	alt/alt	G/A	32	0	0	.	ref/ref
213	Dnahc6	dynein, axonemal, heavy chain 6	SYNONYMOUS_CODING	LOW	gaC/gaT	D1182	ENSMUST00000114038	.	.	chr6	73036072	G/A	3	188	0.984	PASS	alt/alt	G/A	160	0	0	.	ref/ref
214	Pcgf1	polycomb group ring finger 1	EXON	MODIFIER	.	.	ENSMUST00000176372	.	.	chr6	83030635	T/A	0	89	1	PASS	alt/alt	T/A	70	0	0	.	ref/ref
215	Nagk	N-acetylglucosamine kinase	SYNONYMOUS_CODING	LOW	ggT/ggA	G5	ENSMUST00000113851	.	.	chr6	83745174	T/A	2	138	0.986	PASS	alt/alt	T/A	119	0	0	.	ref/ref
216	Mcm2	minichromosome maintenance deficient 2 mitotin (S. cerevisiae)	NON_SYNONYMOUS_CODING	MODERATE	tCa/tTa	S296L	ENSMUST00000058011	.	.	chr6	88841976	G/A	0	46	1	PASS	alt/alt	G/A	31	0	0	.	ref/ref
217	Vmn1r48	vomeronasal 1 receptor 48	SYNONYMOUS_CODING	LOW	ttC/ttT	F138	ENSMUST00000073415	.	.	chr6	89986422	G/A	11	234	0.955	PASS	alt/alt	G/A	339	0	0	.	ref/ref
218	Fbln2	fibulin 2	NON_SYNONYMOUS_CODING	MODERATE	cCc/cTc	P101L	ENSMUST00000113498	.	.	chr6	91183371	C/T	0	100	1	PASS	alt/alt	C/T	95	0	0	.	ref/ref
219	Vmn2r25	vomeronasal 2, receptor 25	NON_SYNONYMOUS_CODING	MODERATE	tAt/tTt	Y28F	ENSMUST00000162046	.	.	chr6	123803126	T/A	0	41	1	PASS	alt/alt	T/A	38	0	0	.	ref/ref
220	Strap	serine/threonine kinase receptor associated protein	INTRON	MODIFIER	.	.	ENSMUST00000064910	.	.	chr6	137687977	T/A	0	43	1	PASS	alt/alt	T/A	33	0	0	.	ref/ref
221	Slco1a5	solute carrier organic anion transporter family, member 1a5	EXON	MODIFIER	.	.	ENSMUST00000111822	.	.	chr6	142224073	T/A	2	184	0.989	PASS	alt/alt	T/A	174	0	0	.	ref/ref
222	Myadm	myeloid-associated differentiation marker	NON_SYNONYMOUS_CODING	MODERATE	Tct/Cct	S307P	ENSMUST00000096744	.	.	chr7	3297643	T/C	0	66	1	PASS	alt/alt	T/C	59	0	0	.	ref/ref
223	Gm14548	predicted gene 14548	INTRON	MODIFIER	.	.	ENSMUST00000108616	.	.	chr7	3768558	A/G	1	14	0.933	PASS	alt/alt	A/G	11	0	0	.	ref/ref
223	Gm15448	predicted gene 15448	NON_SYNONYMOUS_CODING	MODERATE	aTg/aCg	M130T	ENSMUST00000153846	.	.	chr7	3768558	A/G	1	14	0.933	PASS	alt/alt	A/G	11	0	0	.	ref/ref
224	Zfp324	zinc finger protein 324	DOWNSTREAM	MODIFIER	.	.	ENSMUST00000038701	.	.	chr7	13563288	G/A	0	115	1	PASS	alt/alt	G/A	117	0	0	.	ref/ref
224	Zfp446	zinc finger protein 446	NON_SYNONYMOUS_CODING	MODERATE	Gag/Aag	E30K	ENSMUST00000045810	.	.	chr7	13563288	G/A	0	115	1	PASS	alt/alt	G/A	117	0	0	.	ref/ref
225	Strn4	striatin, calmodulin binding protein 4	EXON	MODIFIER	.	.	ENSMUST00000123247	.	.	chr7	17416977	T/A	3	126	0.977	PASS	alt/alt	T/A	89	0	0	.	ref/ref
226	Ppp5c	protein phosphatase 5, catalytic subunit	INTRON	MODIFIER	.	.	ENSMUST00000003183	.	.	chr7	17591675	G/A	0	111	1	PASS	alt/alt	G/A	98	0	0	.	ref/ref
227	Ceacam5	carcinoembryonic antigen-related cell adhesion molecule 5	NON_SYNONYMOUS_CODING	MODERATE	Gtc/Atc	V510I	ENSMUST00000081907	.	.	chr7	18337456	G/A	0	33	1	PASS	alt/alt	G/A	38	0	0	.	ref/ref
228	Psg22	pregnancy-specific glycoprotein 22	NON_SYNONYMOUS_CODING	MODERATE	caC/caA	H176Q	ENSMUST00000051973	.	.	chr7	19308187	C/A	0	156	1	PASS	alt/alt	C/A	127	0	0	.	ref/ref
229	Rsph6a	radial spoke head 6 homolog A (Chlamydomonas)	UPSTREAM	MODIFIER	.	.	ENSMUST00000076887	.	.	chr7	19639756	T/G	0	72	1	PASS	alt/alt	T/G	51	0	0	.	ref/ref
229	Sympk	symplekin	NON_SYNONYMOUS_CODING	MODERATE	Tcg/Gcg	S1250A	ENSMUST00000169063	.	.	chr7	19639756	T/G	0	72	1	PASS	alt/alt	T/G	51	0	0	.	ref/ref
230	Clptm1	cleft lip and palate associated transmembrane protein 1	NON_SYNONYMOUS_CODING	MODERATE	cCc/cTc	P240L	ENSMUST00000055242	.	.	chr7	20223540	G/A	0	60	1	PASS	alt/alt	G/A	54	1	0.018	.	ref/ref
231	Mia1	.	DOWNSTREAM	MODIFIER	.	.	ENSMUST00000154724	.	.	chr7	27949798	C/T	1	72	0.986	PASS	alt/alt	C/T	51	0	0	.	ref/ref
231	Egln2	EGL nine homolog 2 (C. elegans)	SYNONYMOUS_CODING	LOW	cgG/cgA	R240	ENSMUST00000080058	.	.	chr7	27949798	C/T	1	72	0.986	PASS	alt/alt	C/T	51	0	0	.	ref/ref
231	Rab4b	RAB4B, member RAS oncogene family	DOWNSTREAM	MODIFIER	.	.	ENSMUST00000093040	.	.	chr7	27949798	C/T	1	72	0.986	PASS	alt/alt	C/T	51	0	0	.	ref/ref
232	Map3k10	mitogen-activated protein kinase kinase kinase 10	SYNONYMOUS_CODING	LOW	ctG/ctT	L196	ENSMUST00000036453	.	.	chr7	28458456	C/A	1	63	0.984	PASS	alt/alt	C/A	94	0	0	.	ref/ref
233	Fcgbp	Fc fragment of IgG binding protein	NON_SYNONYMOUS_CODING	MODERATE	Gcc/Acc	A413T	ENSMUST00000076648	.	.	chr7	28871395	G/A	2	114	0.983	PASS	alt/alt	G/A	87	0	0	.	ref/ref
234	Med29	mediator complex subunit 29	UPSTREAM	MODIFIER	.	.	ENSMUST00000003536	.	.	chr7	29180110	C/T	2	112	0.982	PASS	alt/alt	C/T	132	0	0	.	ref/ref
234	Paf1	Paf1, RNA polymerase II associated factor, homolog (S. cerevisiae)	SYNONYMOUS_CODING	LOW	atC/atT	I42	ENSMUST00000003529	.	.	chr7	29180110	C/T	2	112	0.982	PASS	alt/alt	C/T	132	0	0	.	ref/ref
234	Samd4b	sterile alpha motif domain containing 4B	DOWNSTREAM	MODIFIER	.	.	ENSMUST00000040531	.	.	chr7	29180110	C/T	2	112	0.982	PASS	alt/alt	C/T	132	0	0	.	ref/ref
235	Nfkbid	nuclear factor of kappa light polypeptide gene enhancer in B cells inhibitor, delta	SYNONYMOUS_CODING	LOW	gcC/gcT	A127	ENSMUST00000046177	.	.	chr7	31210808	C/T	0	122	1	PASS	alt/alt	C/T	97	0	0	.	ref/ref
236	Arhgap33	Rho GTPase activating protein 33	DOWNSTREAM	MODIFIER	.	.	ENSMUST00000044338	.	.	chr7	31304441	G/A	1	92	0.989	PASS	alt/alt	G/A	101	0	0	.	ref/ref
236	Gm1082	predicted gene 1082	EXON	MODIFIER	.	.	ENSMUST00000124276	.	.	chr7	31304441	G/A	1	92	0.989	PASS	alt/alt	G/A	101	0	0	.	ref/ref
237	Ankrd27	ankyrin repeat domain 27 (VPS9 domain)	NON_SYNONYMOUS_CODING	MODERATE	gTg/gCg	V321A	ENSMUST00000085536	.	.	chr7	36392177	T/C	1	101	0.99	PASS	alt/alt	T/C	94	0	0	.	ref/ref
238	Shank1	SH3/ankyrin domain gene 1	NON_SYNONYMOUS_CODING	MODERATE	gTg/gAg	V1115E	ENSMUST00000107934	.	.	chr7	51607599	T/A	1	51	0.981	PASS	alt/alt	T/A	47	0	0	.	ref/ref
239	Bcl2l12	BCL2-like 12 (proline rich)	UPSTREAM	MODIFIER	.	.	ENSMUST00000128816	.	.	chr7	52258630	G/A	3	97	0.97	PASS	alt/alt	G/A	86	0	0	.	ref/ref
239	Irf3	interferon regulatory factor 3	DOWNSTREAM	MODIFIER	.	.	ENSMUST00000003284	.	.	chr7	52258630	G/A	3	97	0.97	PASS	alt/alt	G/A	86	0	0	.	ref/ref
239	Scaf1	SR-related CTD-associated factor 1	NON_SYNONYMOUS_CODING	MODERATE	Ccc/Tcc	P1231S	ENSMUST00000085383	.	.	chr7	52258630	G/A	3	97	0.97	PASS	alt/alt	G/A	86	0	0	.	ref/ref
240	Snrnp70	small nuclear ribonucleoprotein 70 (U1)	SYNONYMOUS_CODING	LOW	gaC/gaT	D236	ENSMUST00000074575	.	.	chr7	52632606	G/A	1	189	0.995	PASS	alt/alt	G/A	168	1	0.006	.	ref/ref
241	Gys1	glycogen synthase 1, muscle	INTRON	MODIFIER	.	.	ENSMUST00000107766	.	.	chr7	52707118	T/A	1	76	0.987	PASS	alt/alt	T/A	78	0	0	.	ref/ref
242	Fgf21	fibroblast growth factor 21	SYNONYMOUS_CODING	LOW	taC/taT	Y136	ENSMUST00000033099	.	.	chr7	52869615	G/A	0	42	1	PASS	alt/alt	G/A	35	0	0	.	ref/ref
242	Fut1	fucosyltransferase 1	UPSTREAM	MODIFIER	.	.	ENSMUST00000008605	.	.	chr7	52869615	G/A	0	42	1	PASS	alt/alt	G/A	35	0	0	.	ref/ref
243	H47	.	NON_SYNONYMOUS_CODING	MODERATE	cTg/cGg	L70R	ENSMUST00000101801	.	.	chr7	73225350	T/G	1	81	0.988	PASS	alt/alt	T/G	75	0	0	.	ref/ref
244	Adamts17	a disintegrin-like and metallopeptidase (reprolysin type) with thrombospondin type 1 motif, 17	NON_SYNONYMOUS_CODING	MODERATE	Cag/Aag	Q267K	ENSMUST00000107478	.	.	chr7	74053494	C/A	0	28	1	PASS	alt/alt	C/A	25	1	0.038	.	ref/ref
245	Igf1r	insulin-like growth factor I receptor	NON_SYNONYMOUS_CODING	MODERATE	gTg/gAg	V357E	ENSMUST00000170437	.	.	chr7	75331941	T/A	1	87	0.989	PASS	alt/alt	T/A	61	0	0	.	ref/ref
246	Kif7	kinesin family member 7	DOWNSTREAM	MODIFIER	.	.	ENSMUST00000059836	.	.	chr7	86840942	C/A	0	129	1	PASS	alt/alt	C/A	120	0	0	.	ref/ref
246	5730590G19Rik	.	SYNONYMOUS_CODING	LOW	acC/acA	T1852	ENSMUST00000035977	.	.	chr7	86840942	C/A	0	129	1	PASS	alt/alt	C/A	120	0	0	.	ref/ref
247	Plin1	perilipin 1	NON_SYNONYMOUS_CODING	MODERATE	cAc/cTc	H402L	ENSMUST00000032762	.	.	chr7	86867504	T/A	1	70	0.986	PASS	alt/alt	T/A	56	0	0	.	ref/ref
248	Zscan2	zinc finger and SCAN domain containing 2	SYNONYMOUS_CODING	LOW	caC/caT	H436	ENSMUST00000147125	.	.	chr7	88020726	C/T	0	35	1	PASS	alt/alt	C/T	26	0	0	.	ref/ref
249	Slco2b1	solute carrier organic anion transporter family, member 2b1	NON_SYNONYMOUS_CODING	MODERATE	Agc/Ggc	S108G	ENSMUST00000107088	.	.	chr7	106837505	T/C	0	27	1	PASS	alt/alt	T/C	22	0	0	.	ref/ref
250	P4ha3	procollagen-proline, 2-oxoglutarate 4-dioxygenase (proline 4-hydroxylase), alpha polypeptide III	INTRON	MODIFIER	.	.	ENSMUST00000077908	.	.	chr7	107449255	T/G	1	50	0.98	PASS	alt/alt	T/G	54	0	0	.	ref/ref
251	C2cd3	C2 calcium-dependent domain containing 3	SYNONYMOUS_CODING	LOW	gtT/gtA	V1200	ENSMUST00000119647	.	.	chr7	107588777	T/A	2	193	0.99	PASS	alt/alt	T/A	193	1	0.005	.	ref/ref
252	Olfr510	olfactory receptor 510	NON_SYNONYMOUS_CODING	MODERATE	aTt/aCt	I153T	ENSMUST00000076289	.	.	chr7	115811389	T/C	2	135	0.985	PASS	alt/alt	T/C	101	0	0	.	ref/ref
253	Wee1	WEE 1 homolog 1 (S. pombe)	NON_SYNONYMOUS_CODING	MODERATE	Gga/Aga	G221R	ENSMUST00000033326	.	.	chr7	117268054	G/A	2	41	0.953	PASS	alt/alt	G/A	34	0	0	.	ref/ref
254	Lcmt1	leucine carboxyl methyltransferase 1	NON_SYNONYMOUS_CODING	MODERATE	gCa/gAa	A276E	ENSMUST00000033025	.	.	chr7	130566261	C/A	0	55	1	PASS	alt/alt	C/A	51	0	0	.	ref/ref
255	Il4ra	interleukin 4 receptor, alpha	NON_SYNONYMOUS_CODING	MODERATE	tTc/tCc	F226S	ENSMUST00000033004	.	.	chr7	132716368	T/C	1	198	0.995	PASS	alt/alt	T/C	157	1	0.006	.	ref/ref
256	Bola2	bolA-like 2 (E. coli)	UPSTREAM	MODIFIER	.	.	ENSMUST00000106369	.	.	chr7	133835321	G/A	2	116	0.983	PASS	alt/alt	G/A	94	0	0	.	ref/ref
256	Slx1b	SLX1 structure-specific endonuclease subunit homolog B (S. cerevisiae)	NON_SYNONYMOUS_CODING	MODERATE	Ctt/Ttt	L239F	ENSMUST00000144897	.	.	chr7	133835321	G/A	2	116	0.983	PASS	alt/alt	G/A	94	0	0	.	ref/ref
256	Gm6939	predicted gene 6939	UPSTREAM	MODIFIER	.	.	ENSMUST00000122029	.	.	chr7	133835321	G/A	2	116	0.983	PASS	alt/alt	G/A	94	0	0	.	ref/ref
257	Fgfr2	fibroblast growth factor receptor 2	STOP_GAINED	HIGH	tgG/tgA	W30*	ENSMUST00000124096	.	.	chr7	137315176	C/T	0	23	1	PASS	alt/alt	C/T	24	0	0	.	ref/ref
258	Fgfr2	fibroblast growth factor receptor 2	INTRON	MODIFIER	.	.	ENSMUST00000124096	.	.	chr7	139159233	T/C	1	67	0.985	PASS	alt/alt	T/C	75	0	0	.	ref/ref
258	Gpr26	G protein-coupled receptor 26	NON_SYNONYMOUS_CODING	MODERATE	gTg/gCg	V208A	ENSMUST00000045840	.	.	chr7	139159233	T/C	1	67	0.985	PASS	alt/alt	T/C	75	0	0	.	ref/ref
259	Sirt3	sirtuin 3 (silent mating type information regulation 2, homolog) 3 (S. cerevisiae)	DOWNSTREAM	MODIFIER	.	.	ENSMUST00000137024	.	.	chr7	148047194	G/A	0	171	1	PASS	alt/alt	G/A	150	0	0	.	ref/ref
259	Ric8	resistance to inhibitors of cholinesterase 8 homolog (C. elegans)	SPLICE_SITE_ACCEPTOR	HIGH	.	.	ENSMUST00000026558	.	.	chr7	148047194	G/A	0	171	1	PASS	alt/alt	G/A	150	0	0	.	ref/ref
259	Bet1l	blocked early in transport 1 homolog (S. cerevisiae)-like	UPSTREAM	MODIFIER	.	.	ENSMUST00000026557	.	.	chr7	148047194	G/A	0	171	1	PASS	alt/alt	G/A	150	0	0	.	ref/ref
260	Irf7	interferon regulatory factor 7	DOWNSTREAM	MODIFIER	.	.	ENSMUST00000106023	.	.	chr7	148448498	G/A	0	34	1	PASS	alt/alt	G/A	39	0	0	.	ref/ref
260	Phrf1	PHD and ring finger domains 1	EXON	MODIFIER	.	.	ENSMUST00000144250	.	.	chr7	148448498	G/A	0	34	1	PASS	alt/alt	G/A	39	0	0	.	ref/ref
261	Muc5b	mucin 5, subtype B, tracheobronchial	INTRON	MODIFIER	.	.	ENSMUST00000084424	.	.	chr7	149031197	T/G	1	75	0.987	PASS	alt/alt	T/G	64	0	0	.	ref/ref
262	Cars	cysteinyl-tRNA synthetase	NON_SYNONYMOUS_CODING	MODERATE	gCc/gTc	A132V	ENSMUST00000105909	.	.	chr7	150771611	G/A	0	160	1	PASS	alt/alt	G/A	109	2	0.018	.	ref/ref
263	Dhcr7	7-dehydrocholesterol reductase	NON_SYNONYMOUS_CODING	MODERATE	gGt/gAt	G120D	ENSMUST00000143338	.	.	chr7	151026387	G/A	0	69	1	PASS	alt/alt	G/A	69	0	0	.	ref/ref
264	A430078G23Rik	RIKEN cDNA A430078G23 gene	SYNONYMOUS_CODING	LOW	ggG/ggA	G252	ENSMUST00000098966	.	.	chr8	3387634	G/A	0	139	1	PASS	alt/alt	G/A	105	0	0	.	ref/ref
265	Stxbp2	syntaxin binding protein 2	SPLICE_SITE_DONOR	HIGH	.	.	ENSMUST00000160708	.	.	chr8	3636575	G/A	1	94	0.989	PASS	alt/alt	G/A	78	0	0	.	ref/ref
266	Fcer2a	Fc receptor, IgE, low affinity II, alpha polypeptide	INTRON	MODIFIER	.	.	ENSMUST00000044741	.	.	chr8	3690146	T/C	0	106	1	PASS	alt/alt	T/C	100	0	0	.	ref/ref
267	Tubgcp3	tubulin, gamma complex associated protein 3	NON_SYNONYMOUS_CODING	MODERATE	gCt/gTt	A223V	ENSMUST00000000776	.	.	chr8	12655853	G/A	0	28	1	PASS	alt/alt	G/A	23	0	0	.	ref/ref
268	Defb13	defensin beta 13	INTRON	MODIFIER	.	.	ENSMUST00000060587	.	.	chr8	23058924	T/A	0	18	1	PASS	alt/alt	T/A	20	0	0	.	ref/ref
269	Tti2	TELO2 interacting protein 2	UTR_3_PRIME	MODIFIER	.	.	ENSMUST00000098842	.	.	chr8	32275127	A/G	0	43	1	PASS	alt/alt	A/G	38	0	0	.	ref/ref
269	Mak16	MAK16 homolog (S. cerevisiae)	INTRON	MODIFIER	.	.	ENSMUST00000033983	.	.	chr8	32275127	A/G	0	43	1	PASS	alt/alt	A/G	38	0	0	.	ref/ref
270	Fgl1	fibrinogen-like protein 1	EXON	MODIFIER	.	.	ENSMUST00000134510	.	.	chr8	42295250	G/A	0	16	1	PASS	alt/alt	G/A	18	0	0	.	ref/ref
271	Ddx60	DEAD (Asp-Glu-Ala-Asp) box polypeptide 60	SYNONYMOUS_CODING	LOW	ggA/ggC	G1602	ENSMUST00000070631	.	.	chr8	64503776	A/C	0	44	1	PASS	alt/alt	A/C	50	0	0	.	ref/ref
272	Zfp963	zinc finger protein 963	NON_SYNONYMOUS_CODING	MODERATE	Tgg/Agg	W72R	ENSMUST00000154063	.	.	chr8	72267146	A/T	0	135	1	PASS	alt/alt	A/T	103	0	0	.	ref/ref
272	Gm20422	.	NON_SYNONYMOUS_CODING	MODERATE	agT/agA	S127R	ENSMUST00000149782	.	.	chr8	72267146	A/T	0	135	1	PASS	alt/alt	A/T	103	0	0	.	ref/ref
273	Ushbp1	Usher syndrome 1C binding protein 1	UPSTREAM	MODIFIER	.	.	ENSMUST00000049184	.	.	chr8	73923653	G/A	1	213	0.995	PASS	alt/alt	G/A	177	1	0.006	.	ref/ref
273	5430437P03Rik	.	NON_SYNONYMOUS_CODING	MODERATE	cGt/cAt	R168H	ENSMUST00000002473	.	.	chr8	73923653	G/A	1	213	0.995	PASS	alt/alt	G/A	177	1	0.006	.	ref/ref
274	Cdh5	cadherin 5	SYNONYMOUS_CODING	LOW	ctG/ctA	L517	ENSMUST00000034339	.	.	chr8	106662202	G/A	0	79	1	PASS	alt/alt	G/A	65	0	0	.	ref/ref
275	Exoc3l	exocyst complex component 3-like	NON_SYNONYMOUS_CODING	MODERATE	gTa/gAa	V504E	ENSMUST00000165888	.	.	chr8	107814842	A/T	0	48	1	PASS	alt/alt	A/T	45	0	0	.	ref/ref
275	4931428F04Rik	RIKEN cDNA 4931428F04 gene	UPSTREAM	MODIFIER	.	.	ENSMUST00000014981	.	.	chr8	107814842	A/T	0	48	1	PASS	alt/alt	A/T	45	0	0	.	ref/ref
276	Tsnaxip1	translin-associated factor X (Tsnax) interacting protein 1	UPSTREAM	MODIFIER	.	.	ENSMUST00000166567	.	.	chr8	108351172	A/T	0	83	1	PASS	alt/alt	A/T	62	1	0.016	.	ref/ref
276	Ranbp10	RAN binding protein 10	UTR_5_PRIME	MODIFIER	.	.	ENSMUST00000041400	.	.	chr8	108351172	A/T	0	83	1	PASS	alt/alt	A/T	62	1	0.016	.	ref/ref
277	Nfat5	nuclear factor of activated T cells 5	NON_SYNONYMOUS_CODING	MODERATE	cAg/cTg	Q354L	ENSMUST00000109265	.	.	chr8	109875473	A/T	1	136	0.993	PASS	alt/alt	A/T	93	0	0	.	ref/ref
278	Tmem170	transmembrane protein 170	NON_SYNONYMOUS_CODING	MODERATE	cCa/cTa	P94L	ENSMUST00000034431	.	.	chr8	114393511	G/A	1	81	0.988	PASS	alt/alt	G/A	78	0	0	.	ref/ref
279	Adad2	adenosine deaminase domain containing 2	INTRON	MODIFIER	.	.	ENSMUST00000098361	.	.	chr8	122138601	A/T	0	143	1	PASS	alt/alt	A/T	108	0	0	.	ref/ref
280	Trappc2l	trafficking protein particle complex 2-like	UPSTREAM	MODIFIER	.	.	ENSMUST00000015157	.	.	chr8	125135103	C/T	0	36	1	PASS	alt/alt	C/T	39	0	0	.	ref/ref
280	Galns	galactosamine (N-acetyl)-6-sulfate sulfatase	INTRON	MODIFIER	.	.	ENSMUST00000093060	.	.	chr8	125135103	C/T	0	36	1	PASS	alt/alt	C/T	39	0	0	.	ref/ref
280	Gm20388	.	INTRON	MODIFIER	.	.	ENSMUST00000127664	.	.	chr8	125135103	C/T	0	36	1	PASS	alt/alt	C/T	39	0	0	.	ref/ref
281	Ankrd11	ankyrin repeat domain 11	NON_SYNONYMOUS_CODING	MODERATE	Gct/Act	A1641T	ENSMUST00000098333	.	.	chr8	125415926	C/T	0	38	1	PASS	alt/alt	C/T	26	0	0	.	ref/ref
281	Gm20388	.	INTRON	MODIFIER	.	.	ENSMUST00000127664	.	.	chr8	125415926	C/T	0	38	1	PASS	alt/alt	C/T	26	0	0	.	ref/ref
282	Urb2	URB2 ribosome biogenesis 2 homolog (S. cerevisiae)	NON_SYNONYMOUS_CODING	MODERATE	gAg/gGg	E1070G	ENSMUST00000034457	.	.	chr8	126554664	A/G	0	39	1	PASS	alt/alt	A/G	28	0	0	.	ref/ref
282	Gm20388	.	INTRON	MODIFIER	.	.	ENSMUST00000127664	.	.	chr8	126554664	A/G	0	39	1	PASS	alt/alt	A/G	28	0	0	.	ref/ref
283	Fam89a	family with sequence similarity 89, member A	NON_SYNONYMOUS_CODING	MODERATE	caT/caA	H153Q	ENSMUST00000055257	.	.	chr8	127265013	A/T	0	68	1	PASS	alt/alt	A/T	54	0	0	.	ref/ref
284	Irf2bp2	interferon regulatory factor 2 binding protein 2	SYNONYMOUS_CODING	LOW	Ctg/Ttg	L159	ENSMUST00000054960	.	.	chr8	129116862	G/A	0	54	1	PASS	alt/alt	G/A	69	0	0	.	ref/ref
284	Gm16983	.	DOWNSTREAM	MODIFIER	.	.	ENSMUST00000125219	.	.	chr8	129116862	G/A	0	54	1	PASS	alt/alt	G/A	69	0	0	.	ref/ref
285	Glb1l3	galactosidase, beta 1 like 3	NON_SYNONYMOUS_CODING	MODERATE	Tgg/Agg	W219R	ENSMUST00000034448	.	.	chr9	26638891	A/T	2	157	0.987	PASS	alt/alt	A/T	152	0	0	.	ref/ref
286	Hspb2	heat shock protein 2	UPSTREAM	MODIFIER	.	.	ENSMUST00000042790	.	.	chr9	50562477	AG/A	5	132	0.964	PASS	alt/alt	AG/A	98	1	0.01	.	ref/ref
286	Cryab	crystallin, alpha B	INTRON	MODIFIER	.	.	ENSMUST00000093849	.	.	chr9	50562477	AG/A	5	132	0.964	PASS	alt/alt	AG/A	98	1	0.01	.	ref/ref
287	Cyp1a2	cytochrome P450, family 1, subfamily a, polypeptide 2	NON_SYNONYMOUS_CODING	MODERATE	Ggc/Agc	G37S	ENSMUST00000034860	.	.	chr9	57530228	C/T	0	34	1	PASS	alt/alt	C/T	37	0	0	.	ref/ref
288	Herc1	hect (homologous to the E6-AP (UBE3A) carboxyl terminus) domain and RCC1 (CHC1)-like domain (RLD) 1	SPLICE_SITE_DONOR	HIGH	.	.	ENSMUST00000042824	.	.	chr9	66332845	G/T	0	49	1	PASS	alt/alt	G/T	40	0	0	.	ref/ref
289	Tln2	talin 2	NON_SYNONYMOUS_CODING	MODERATE	gTg/gCg	V110A	ENSMUST00000039509	.	.	chr9	67241417	A/G	1	46	0.979	PASS	alt/alt	A/G	44	0	0	.	ref/ref
290	Pgm3	phosphoglucomutase 3	NON_SYNONYMOUS_CODING	MODERATE	gTc/gCc	V463A	ENSMUST00000072585	.	.	chr9	86449827	A/G	0	23	1	PASS	alt/alt	A/G	23	0	0	.	ref/ref
290	Dopey1	dopey family member 1	DOWNSTREAM	MODIFIER	.	.	ENSMUST00000170395	.	.	chr9	86449827	A/G	0	23	1	PASS	alt/alt	A/G	23	0	0	.	ref/ref
291	Slc9a9	solute carrier family 9 (sodium/hydrogen exchanger), member 9	NON_SYNONYMOUS_CODING	MODERATE	Gcc/Acc	A122T	ENSMUST00000033463	.	.	chr9	94585662	G/A	0	45	1	PASS	alt/alt	G/A	51	0	0	.	ref/ref
292	Dock3	dedicator of cyto-kinesis 3	SYNONYMOUS_CODING	LOW	gaC/gaT	D303	ENSMUST00000044532	.	.	chr9	106926187	G/A	0	245	1	PASS	alt/alt	G/A	291	2	0.007	.	ref/ref
293	Mst1r	macrophage stimulating 1 receptor (c-met-related tyrosine kinase)	INTRON	MODIFIER	.	.	ENSMUST00000035203	.	.	chr9	107814303	A/G	0	99	1	PASS	alt/alt	A/G	78	0	0	.	ref/ref
294	Mir711	microRNA 711	DOWNSTREAM	MODIFIER	.	.	ENSMUST00000102188	.	.	chr9	108876840	C/T	2	245	0.992	PASS	alt/alt	C/T	276	2	0.007	.	ref/ref
294	Col7a1	collagen, type VII, alpha 1	NON_SYNONYMOUS_CODING	MODERATE	cCt/cTt	P2193L	ENSMUST00000026740	.	.	chr9	108876840	C/T	2	245	0.992	PASS	alt/alt	C/T	276	2	0.007	.	ref/ref
295	Mtap4	.	DOWNSTREAM	MODIFIER	.	.	ENSMUST00000072772	.	.	chr9	109987250	C/T	0	166	1	PASS	alt/alt	C/T	130	0	0	.	ref/ref
295	Dhx30	DEAH (Asp-Glu-Ala-His) box polypeptide 30	NON_SYNONYMOUS_CODING	MODERATE	gGg/gAg	G1037E	ENSMUST00000163184	.	.	chr9	109987250	C/T	0	166	1	PASS	alt/alt	C/T	130	0	0	.	ref/ref
296	Scap	SREBF chaperone	INTRON	MODIFIER	.	.	ENSMUST00000098350	.	.	chr9	110283462	C/A	0	86	1	PASS	alt/alt	C/A	69	0	0	.	ref/ref
296	Ptpn23	protein tyrosine phosphatase, non-receptor type 23	DOWNSTREAM	MODIFIER	.	.	ENSMUST00000040021	.	.	chr9	110283462	C/A	0	86	1	PASS	alt/alt	C/A	69	0	0	.	ref/ref
297	Prss46	protease, serine, 46	INTRON	MODIFIER	.	.	ENSMUST00000055340	.	.	chr9	110754011	C/T	1	33	0.971	PASS	alt/alt	C/T	37	0	0	.	ref/ref
298	Epm2aip1	EPM2A (laforin) interacting protein 1	UPSTREAM	MODIFIER	.	.	ENSMUST00000060711	.	.	chr9	111173884	C/T	0	46	1	PASS	alt/alt	C/T	42	0	0	.	ref/ref
298	Mlh1	mutL homolog 1 (E. coli)	INTRON	MODIFIER	.	.	ENSMUST00000035079	.	.	chr9	111173884	C/T	0	46	1	PASS	alt/alt	C/T	42	0	0	.	ref/ref
299	Wdr48	WD repeat domain 48	DOWNSTREAM	MODIFIER	.	.	ENSMUST00000036561	.	.	chr9	119837402	C/T	2	55	0.965	PASS	alt/alt	C/T	44	0	0	.	ref/ref
299	Gorasp1	golgi reassembly stacking protein 1	NON_SYNONYMOUS_CODING	MODERATE	Gtt/Att	V341I	ENSMUST00000035099	.	.	chr9	119837402	C/T	2	55	0.965	PASS	alt/alt	C/T	44	0	0	.	ref/ref
300	Utrn	utrophin	INTRON	MODIFIER	.	.	ENSMUST00000076817	.	.	chr10	12403037	C/T	0	116	1	PASS	alt/alt	C/T	90	0	0	.	ref/ref
301	Ahi1	Abelson helper integration site 1	INTRON	MODIFIER	.	.	ENSMUST00000095801	.	.	chr10	20777922	G/A	0	109	1	PASS	alt/alt	G/A	108	0	0	.	ref/ref
302	Vnn3	vanin 3	STOP_GAINED	HIGH	Cag/Tag	Q494*	ENSMUST00000020190	rs29326737	.	chr10	23589440	C/T	3	88	0.967	PASS	alt/alt	C/T	83	0	0	.	ref/ref
303	Rspo3	R-spondin 3 homolog (Xenopus laevis)	NON_SYNONYMOUS_CODING	MODERATE	ttT/ttA	F10L	ENSMUST00000092623	.	.	chr10	29255105	A/T	0	55	1	PASS	alt/alt	A/T	52	0	0	.	ref/ref
304	Rev3l	REV3-like, catalytic subunit of DNA polymerase zeta RAD54 like (S. cerevisiae)	SYNONYMOUS_CODING	LOW	agC/agT	S1451	ENSMUST00000019986	.	.	chr10	39543667	C/T	0	19	1	PASS	alt/alt	C/T	21	0	0	.	ref/ref
305	Gopc	golgi associated PDZ and coiled-coil motif containing	SYNONYMOUS_CODING	LOW	aaG/aaA	K70	ENSMUST00000020008	.	.	chr10	52101495	C/T	0	117	1	PASS	alt/alt	C/T	91	0	0	.	ref/ref
305	Rps19-ps10	ribosomal protein S19, pseudogene 10	DOWNSTREAM	MODIFIER	.	.	ENSMUST00000159750	.	.	chr10	52101495	C/T	0	117	1	PASS	alt/alt	C/T	91	0	0	.	ref/ref
306	Ranbp2	RAN binding protein 2	NON_SYNONYMOUS_CODING	MODERATE	Tta/Ata	L359I	ENSMUST00000003310	.	.	chr10	57924595	T/A	0	31	1	PASS	alt/alt	T/A	44	0	0	.	ref/ref
307	Tet1	tet methylcytosine dioxygenase 1	SYNONYMOUS_CODING	LOW	tcC/tcT	S4	ENSMUST00000050826	.	.	chr10	62342751	G/A	0	49	1	PASS	alt/alt	G/A	49	0	0	.	ref/ref
308	Pbld2	phenazine biosynthesis-like protein domain containing 2	NON_SYNONYMOUS_CODING	MODERATE	Gct/Act	A15T	ENSMUST00000020262	.	.	chr10	62501939	G/A	0	45	1	PASS	alt/alt	G/A	24	0	0	.	ref/ref
309	Cabin1	calcineurin binding protein 1	INTRON	MODIFIER	.	.	ENSMUST00000092412	.	.	chr10	75218059	A/G	0	67	1	PASS	alt/alt	A/G	53	0	0	.	ref/ref
310	Olfr1358	olfactory receptor 1358	NON_SYNONYMOUS_CODING	MODERATE	Cat/Tat	H179Y	ENSMUST00000095474	.	.	chr10	77982886	C/T	2	248	0.992	PASS	alt/alt	C/T	214	0	0	.	ref/ref
310	5S_rRNA	.	DOWNSTREAM	MODIFIER	.	.	ENSMUST00000158908	.	.	chr10	77982886	C/T	2	248	0.992	PASS	alt/alt	C/T	214	0	0	.	ref/ref
311	Vmn2r82	vomeronasal 2, receptor 82	NON_SYNONYMOUS_CODING	MODERATE	Cct/Tct	P802S	ENSMUST00000170596	.	.	chr10	78859317	C/T	1	249	0.996	PASS	alt/alt	C/T	325	0	0	.	ref/ref
312	Ankrd24	ankyrin repeat domain 24	INTRON	MODIFIER	.	.	ENSMUST00000126323	.	.	chr10	81099192	C/T	0	33	1	PASS	alt/alt	C/T	29	0	0	.	ref/ref
313	Galnt4	UDP-N-acetyl-alpha-D-galactosamine:polypeptide N-acetylgalactosaminyltransferase 4	SYNONYMOUS_CODING	LOW	Ctg/Ttg	L44	ENSMUST00000161240	.	.	chr10	98571178	C/T	0	70	1	PASS	alt/alt	C/T	67	0	0	.	ref/ref
313	Poc1b	POC1 centriolar protein homolog B (Chlamydomonas)	INTRON	MODIFIER	.	.	ENSMUST00000159990	.	.	chr10	98571178	C/T	0	70	1	PASS	alt/alt	C/T	67	0	0	.	ref/ref
314	Galnt4	UDP-N-acetyl-alpha-D-galactosamine:polypeptide N-acetylgalactosaminyltransferase 4	SYNONYMOUS_CODING	LOW	ggG/ggA	G75	ENSMUST00000161240	.	.	chr10	98571273	G/A	1	84	0.988	PASS	alt/alt	G/A	82	0	0	.	ref/ref
314	Poc1b	POC1 centriolar protein homolog B (Chlamydomonas)	INTRON	MODIFIER	.	.	ENSMUST00000159990	.	.	chr10	98571273	G/A	1	84	0.988	PASS	alt/alt	G/A	82	0	0	.	ref/ref
315	Xpot	exportin, tRNA (nuclear export receptor for tRNAs)	SYNONYMOUS_CODING	LOW	gcT/gcA	A527	ENSMUST00000039810	.	.	chr10	121043386	A/T	0	26	1	PASS	alt/alt	A/T	27	0	0	.	ref/ref
316	Pip4k2c	phosphatidylinositol-5-phosphate 4-kinase, type II, gamma	SYNONYMOUS_CODING	LOW	caT/caC	H32	ENSMUST00000013970	.	.	chr10	126648472	A/G	0	105	1	PASS	alt/alt	A/G	100	0	0	.	ref/ref
317	Nxph4	neurexophilin 4	UPSTREAM	MODIFIER	.	.	ENSMUST00000059904	.	.	chr10	126976142	G/A	1	47	0.979	PASS	alt/alt	G/A	43	1	0.023	.	ref/ref
317	Lrp1	low density lipoprotein receptor-related protein 1	NON_SYNONYMOUS_CODING	MODERATE	aCc/aTc	T4501I	ENSMUST00000049149	.	.	chr10	126976142	G/A	1	47	0.979	PASS	alt/alt	G/A	43	1	0.023	.	ref/ref
318	Gm16229	.	UPSTREAM	MODIFIER	.	.	ENSMUST00000133270	.	.	chr10	127098472	G/A	0	15	1	PASS	alt/alt	G/A	28	0	0	.	ref/ref
318	Stat6	signal transducer and activator of transcription 6	DOWNSTREAM	MODIFIER	.	.	ENSMUST00000099159	.	.	chr10	127098472	G/A	0	15	1	PASS	alt/alt	G/A	28	0	0	.	ref/ref
318	Nab2	Ngfi-A binding protein 2	SYNONYMOUS_CODING	LOW	ctC/ctT	L309	ENSMUST00000099156	.	.	chr10	127098472	G/A	0	15	1	PASS	alt/alt	G/A	28	0	0	.	ref/ref
319	Rnf185	ring finger protein 185	STOP_GAINED	HIGH	taT/taA	Y168*	ENSMUST00000077078	.	.	chr11	3318068	A/T	0	85	1	PASS	alt/alt	A/T	81	0	0	.	ref/ref
320	4921536K21Rik	RIKEN cDNA 4921536K21 gene	UPSTREAM	MODIFIER	.	.	ENSMUST00000020712	.	.	chr11	3797364	C/T	0	44	1	PASS	alt/alt	C/T	49	0	0	.	ref/ref
320	Dusp18	dual specificity phosphatase 18	NON_SYNONYMOUS_CODING	MODERATE	gCc/gTc	A117V	ENSMUST00000055931	.	.	chr11	3797364	C/T	0	44	1	PASS	alt/alt	C/T	49	0	0	.	ref/ref
321	Nf2	neurofibromatosis 2	SPLICE_SITE_DONOR	HIGH	.	.	ENSMUST00000109907	.	.	chr11	4706256	C/T	0	165	1	PASS	alt/alt	C/T	147	0	0	.	ref/ref
322	Rhbdd3	rhomboid domain containing 3	DOWNSTREAM	MODIFIER	.	.	ENSMUST00000150632	.	.	chr11	5006854	C/T	1	83	0.988	PASS	alt/alt	C/T	77	0	0	.	ref/ref
322	Emid1	EMI domain containing 1	SYNONYMOUS_CODING	LOW	gaG/gaA	E321	ENSMUST00000036246	.	.	chr11	5006854	C/T	1	83	0.988	PASS	alt/alt	C/T	77	0	0	.	ref/ref
323	Sun3	Sad1 and UNC84 domain containing 3	SYNONYMOUS_CODING	LOW	caG/caA	Q119	ENSMUST00000043377	.	.	chr11	8929346	C/T	0	173	1	PASS	alt/alt	C/T	134	0	0	.	ref/ref
324	Spred2	sprouty-related, EVH1 domain containing 2	NON_SYNONYMOUS_CODING	MODERATE	Ccg/Tcg	P7S	ENSMUST00000093298	.	.	chr11	19824952	C/T	0	10	1	PASS	alt/alt	C/T	9	0	0	.	ref/ref
325	Commd1	COMM domain containing 1	NON_SYNONYMOUS_CODING	MODERATE	gTc/gCc	V28A	ENSMUST00000071068	.	.	chr11	22882170	A/G	1	57	0.983	PASS	alt/alt	A/G	43	0	0	.	ref/ref
326	0610010F05Rik	RIKEN cDNA 0610010F05 gene	NON_SYNONYMOUS_CODING	MODERATE	Ggt/Agt	G186S	ENSMUST00000123909	.	.	chr11	23476813	C/T	1	62	0.984	PASS	alt/alt	C/T	55	0	0	.	ref/ref
327	A830031A19Rik	RIKEN cDNA A830031A19 gene	SYNONYMOUS_CODING	LOW	agG/agA	R22	ENSMUST00000068360	.	.	chr11	23949529	C/T	1	47	0.979	PASS	alt/alt	C/T	38	0	0	.	ref/ref
328	Rtn4	reticulon 4	START_GAINED	LOW	.	.	ENSMUST00000102841	.	.	chr11	29593795	G/A	0	89	1	PASS	alt/alt	G/A	105	0	0	.	ref/ref
328	Gm12093	predicted gene 12093	UPSTREAM	MODIFIER	.	.	ENSMUST00000120906	.	.	chr11	29593795	G/A	0	89	1	PASS	alt/alt	G/A	105	0	0	.	ref/ref
329	Foxi1	forkhead box I1	SYNONYMOUS_CODING	LOW	gaG/gaA	E111	ENSMUST00000060271	.	.	chr11	34107691	C/T	1	144	0.993	PASS	alt/alt	C/T	120	0	0	.	ref/ref
330	Cnot6	CCR4-NOT transcription complex, subunit 6	NON_SYNONYMOUS_CODING	MODERATE	tCa/tTa	S305L	ENSMUST00000020624	.	.	chr11	49494741	G/A	0	43	1	PASS	alt/alt	G/A	45	0	0	.	ref/ref
330	Gm12191	predicted gene 12191	UPSTREAM	MODIFIER	.	.	ENSMUST00000118307	.	.	chr11	49494741	G/A	0	43	1	PASS	alt/alt	G/A	45	0	0	.	ref/ref
331	Sparc	secreted acidic cysteine rich glycoprotein	NON_SYNONYMOUS_CODING	MODERATE	Gag/Aag	E25K	ENSMUST00000141530	.	.	chr11	55220760	C/T	1	108	0.991	PASS	alt/alt	C/T	86	0	0	.	ref/ref
332	Gm12250	predicted gene 12250	EXON	MODIFIER	.	.	ENSMUST00000119467	.	.	chr11	58002084	A/G	0	58	1	PASS	alt/alt	A/G	45	1	0.022	.	ref/ref
333	A230051G13Rik	.	NON_SYNONYMOUS_CODING	MODERATE	gGc/gAc	G167D	ENSMUST00000069631	.	.	chr11	58974816	C/T	0	67	1	PASS	alt/alt	C/T	64	0	0	.	ref/ref
334	Ulk2	unc-51 like kinase 2	NON_SYNONYMOUS_CODING	MODERATE	aGc/aAc	S199N	ENSMUST00000004920	.	.	chr11	61644141	C/T	2	47	0.959	PASS	alt/alt	C/T	40	0	0	.	ref/ref
335	Dnahc9	dynein, axonemal, heavy chain 9	SYNONYMOUS_CODING	LOW	ggG/ggA	G3609	ENSMUST00000080665	.	.	chr11	65709481	C/T	0	105	1	PASS	alt/alt	C/T	128	0	0	.	ref/ref
336	Myh8	myosin, heavy polypeptide 8, skeletal muscle, perinatal	INTRON	MODIFIER	.	.	ENSMUST00000019625	.	.	chr11	67097930	T/C	2	99	0.98	PASS	alt/alt	T/C	64	0	0	.	ref/ref
337	Myh8	myosin, heavy polypeptide 8, skeletal muscle, perinatal	NON_SYNONYMOUS_CODING	MODERATE	tCa/tTa	S345L	ENSMUST00000019625	.	.	chr11	67098410	C/T	1	176	0.994	PASS	alt/alt	C/T	146	0	0	.	ref/ref
338	Spem1	sperm maturation 1	DOWNSTREAM	MODIFIER	.	.	ENSMUST00000045771	.	.	chr11	69631266	C/T	0	93	1	PASS	alt/alt	C/T	88	0	0	.	ref/ref
338	4933402P03Rik	RIKEN cDNA 4933402P03 gene	NON_SYNONYMOUS_CODING	MODERATE	aGg/aAg	R125K	ENSMUST00000056941	.	.	chr11	69631266	C/T	0	93	1	PASS	alt/alt	C/T	88	0	0	.	ref/ref
339	Zfp3	zinc finger protein 3	NON_SYNONYMOUS_CODING	MODERATE	gAg/gGg	E57G	ENSMUST00000060444	.	.	chr11	70584888	A/G	0	92	1	PASS	alt/alt	A/G	70	1	0.014	.	ref/ref
340	Pitpnm3	PITPNM family member 3	INTRON	MODIFIER	.	.	ENSMUST00000108507	.	.	chr11	71875108	G/A	1	200	0.995	PASS	alt/alt	G/A	194	0	0	.	ref/ref
341	Shpk	sedoheptulokinase	SYNONYMOUS_CODING	LOW	gtC/gtT	V82	ENSMUST00000006105	.	.	chr11	73017507	C/T	0	90	1	PASS	alt/alt	C/T	57	0	0	.	ref/ref
341	Ctns	cystinosis, nephropathic	UPSTREAM	MODIFIER	.	.	ENSMUST00000006103	.	.	chr11	73017507	C/T	0	90	1	PASS	alt/alt	C/T	57	0	0	.	ref/ref
342	Nxn	nucleoredoxin	NON_SYNONYMOUS_CODING	MODERATE	Gaa/Aaa	E172K	ENSMUST00000021204	.	.	chr11	76088115	C/T	1	56	0.982	PASS	alt/alt	C/T	42	0	0	.	ref/ref
343	Ankrd13b	ankyrin repeat domain 13b	EXON	MODIFIER	.	.	ENSMUST00000135227	.	.	chr11	77286186	A/G	0	72	1	PASS	alt/alt	A/G	87	1	0.011	.	ref/ref
343	Coro6	coronin 6	DOWNSTREAM	MODIFIER	.	.	ENSMUST00000079770	.	.	chr11	77286186	A/G	0	72	1	PASS	alt/alt	A/G	87	1	0.011	.	ref/ref
344	Gm12575	predicted gene 12575	INTRON	MODIFIER	.	.	ENSMUST00000156395	.	.	chr11	82742493	C/T	1	20	0.952	PASS	alt/alt	C/T	18	0	0	.	ref/ref
344	Unc45b	unc-45 homolog B (C. elegans)	NON_SYNONYMOUS_CODING	MODERATE	gCc/gTc	A536V	ENSMUST00000018989	.	.	chr11	82742493	C/T	1	20	0.952	PASS	alt/alt	C/T	18	0	0	.	ref/ref
345	Spata20	spermatogenesis associated 20	NON_SYNONYMOUS_CODING	MODERATE	Gtg/Ttg	V317L	ENSMUST00000041705	.	.	chr11	94344905	C/A	2	117	0.983	PASS	alt/alt	C/A	107	0	0	.	ref/ref
346	Fam117a	family with sequence similarity 117, member A	NON_SYNONYMOUS_CODING	MODERATE	cTa/cCa	L295P	ENSMUST00000037502	.	.	chr11	95238972	T/C	0	53	1	PASS	alt/alt	T/C	44	0	0	.	ref/ref
347	Igf2bp1	insulin-like growth factor 2 mRNA binding protein 1	STOP_GAINED	HIGH	Cag/Tag	Q205*	ENSMUST00000013559	.	.	chr11	95835323	G/A	1	49	0.98	PASS	alt/alt	G/A	56	0	0	.	ref/ref
348	Krt24	keratin 24	NON_SYNONYMOUS_CODING	MODERATE	Atg/Ttg	M289L	ENSMUST00000017255	.	.	chr11	99143777	T/A	0	73	1	PASS	alt/alt	T/A	57	0	0	.	ref/ref
349	Plekhm1	pleckstrin homology domain containing, family M (with RUN domain) member 1	NON_SYNONYMOUS_CODING	MODERATE	gCc/gTc	A419V	ENSMUST00000041272	.	.	chr11	103248327	G/A	2	95	0.979	PASS	alt/alt	G/A	66	0	0	.	ref/ref
350	Itgb4	integrin beta 4	NON_SYNONYMOUS_CODING	MODERATE	Gaa/Aaa	E850K	ENSMUST00000021107	.	.	chr11	115852721	G/A	1	65	0.985	PASS	alt/alt	G/A	100	0	0	.	ref/ref
350	B230344G16Rik	RIKEN cDNA B230344G16 gene	INTRON	MODIFIER	.	.	ENSMUST00000135085	.	.	chr11	115852721	G/A	1	65	0.985	PASS	alt/alt	G/A	100	0	0	.	ref/ref
351	Usp36	ubiquitin specific peptidase 36	INTRON	MODIFIER	.	.	ENSMUST00000092382	.	.	chr11	118129073	CAGGAGGGA/C	0	16	1	PASS	alt/alt	CAGGAGGGA/C	14	0	0	.	ref/ref
352	Ccdc40	coiled-coil domain containing 40	SYNONYMOUS_CODING	LOW	cgG/cgA	R704	ENSMUST00000035935	.	.	chr11	119107637	G/A	0	19	1	PASS	alt/alt	G/A	26	0	0	.	ref/ref
353	Gps1	G protein pathway suppressor 1	UPSTREAM	MODIFIER	.	.	ENSMUST00000106143	.	.	chr11	120644011	C/T	1	45	0.978	PASS	alt/alt	C/T	60	0	0	.	ref/ref
353	Rfng	RFNG O-fucosylpeptide 3-beta-N-acetylglucosaminyltransferase	STOP_GAINED	HIGH	tgG/tgA	W199*	ENSMUST00000026156	.	.	chr11	120644011	C/T	1	45	0.978	PASS	alt/alt	C/T	60	0	0	.	ref/ref
354	Tbcd	tubulin-specific chaperone d	SYNONYMOUS_CODING	LOW	taT/taC	Y648	ENSMUST00000103013	.	.	chr11	121440044	T/C	0	99	1	PASS	alt/alt	T/C	92	0	0	.	ref/ref
355	Dnmt3a	DNA methyltransferase 3A	NON_SYNONYMOUS_CODING	MODERATE	cTg/cGg	L414R	ENSMUST00000111186	.	.	chr12	3900335	T/G	0	116	1	PASS	alt/alt	T/G	94	0	0	.	ref/ref
356	Heatr5a	HEAT repeat containing 5A	SYNONYMOUS_CODING	LOW	ttG/ttA	L523	ENSMUST00000040583	.	.	chr12	53048766	C/T	0	33	1	PASS	alt/alt	C/T	21	0	0	.	ref/ref
357	Fut8	fucosyltransferase 8	NON_SYNONYMOUS_CODING	MODERATE	Gtc/Atc	V282I	ENSMUST00000171770	.	.	chr12	78575986	G/A	0	13	1	PASS	alt/alt	G/A	9	0	0	.	ref/ref
358	Unc79	unc-79 homolog (C. elegans)	NON_SYNONYMOUS_CODING	MODERATE	Cct/Tct	P271S	ENSMUST00000101099	.	.	chr12	104259999	C/T	0	40	1	PASS	alt/alt	C/T	30	0	0	.	ref/ref
359	Eml1	echinoderm microtubule associated protein like 1	SYNONYMOUS_CODING	LOW	ggC/ggT	G472	ENSMUST00000054955	.	.	chr12	109759543	C/T	0	102	1	PASS	alt/alt	C/T	88	0	0	.	ref/ref
360	Inf2	inverted formin, FH2 and WH2 domain containing	NON_SYNONYMOUS_CODING	MODERATE	Ccc/Tcc	P45S	ENSMUST00000039111	.	.	chr12	113838346	C/T	1	103	0.99	PASS	alt/alt	C/T	80	0	0	.	ref/ref
361	Adam6a	a disintegrin and metallopeptidase domain 6A	NON_SYNONYMOUS_CODING	MODERATE	Cct/Tct	P377S	ENSMUST00000053086	.	.	chr12	114783348	C/T	1	105	0.991	PASS	alt/alt	C/T	77	0	0	.	ref/ref
362	Larp4b	La ribonucleoprotein domain family, member 4B	NON_SYNONYMOUS_CODING	MODERATE	aCt/aTt	T65I	ENSMUST00000038260	.	.	chr13	9136077	C/T	0	50	1	PASS	alt/alt	C/T	61	0	0	.	ref/ref
363	Nid1	nidogen 1	INTRON	MODIFIER	.	.	ENSMUST00000005532	.	.	chr13	13556307	G/A	0	16	1	PASS	alt/alt	G/A	10	0	0	.	ref/ref
364	Lyst	lysosomal trafficking regulator	NON_SYNONYMOUS_CODING	MODERATE	aGc/aAc	S3038N	ENSMUST00000050664	.	.	chr13	13803936	G/A	0	103	1	PASS	alt/alt	G/A	84	2	0.023	.	ref/ref
365	Pou6f2	POU domain, class 6, transcription factor 2	EXON	MODIFIER	.	.	ENSMUST00000175768	.	.	chr13	18470402	G/A	2	64	0.97	PASS	alt/alt	G/A	54	0	0	.	ref/ref
366	Aoah	acyloxyacyl hydrolase	INTRON	MODIFIER	.	.	ENSMUST00000021757	.	.	chr13	21094754	T/A	3	169	0.983	PASS	alt/alt	T/A	142	0	0	.	ref/ref
367	Btn2a2	butyrophilin, subfamily 2, member A2	UTR_5_PRIME	MODIFIER	.	.	ENSMUST00000041541	.	.	chr13	23579797	G/A	0	39	1	PASS	alt/alt	G/A	26	0	0	.	ref/ref
368	Rreb1	ras responsive element binding protein 1	SYNONYMOUS_CODING	LOW	atC/atT	I1226	ENSMUST00000037232	.	.	chr13	38038826	C/T	0	48	1	PASS	alt/alt	C/T	42	0	0	.	ref/ref
369	Gmpr	guanosine monophosphate reductase	NON_SYNONYMOUS_CODING	MODERATE	aTg/aCg	M51T	ENSMUST00000128873	.	.	chr13	45609840	T/C	1	35	0.972	PASS	alt/alt	T/C	36	0	0	.	ref/ref
370	Fam120a	family with sequence similarity 120, member A	SYNONYMOUS_CODING	LOW	gtC/gtT	V269	ENSMUST00000060805	.	.	chr13	49029445	G/A	0	50	1	PASS	alt/alt	G/A	31	0	0	.	ref/ref
371	Gm16578	.	DOWNSTREAM	MODIFIER	.	.	ENSMUST00000160797	.	.	chr13	54310142	G/A	0	62	1	PASS	alt/alt	G/A	38	0	0	.	ref/ref
371	Hrh2	histamine receptor H2	NON_SYNONYMOUS_CODING	MODERATE	cGt/cAt	R256H	ENSMUST00000038101	.	.	chr13	54310142	G/A	0	62	1	PASS	alt/alt	G/A	38	0	0	.	ref/ref
372	Caml	calcium modulating ligand	NON_SYNONYMOUS_CODING	MODERATE	Gag/Aag	E170K	ENSMUST00000021963	.	.	chr13	55726413	G/A	0	84	1	PASS	alt/alt	G/A	78	0	0	.	ref/ref
373	Trpc7	transient receptor potential cation channel, subfamily C, member 7	SYNONYMOUS_CODING	LOW	aaC/aaT	N398	ENSMUST00000173513	.	.	chr13	56911782	G/A	0	46	1	PASS	alt/alt	G/A	37	0	0	.	ref/ref
374	Zcchc6	zinc finger, CCHC domain containing 6	NON_SYNONYMOUS_CODING	MODERATE	gGc/gCc	G1042A	ENSMUST00000071703	.	.	chr13	59898260	C/G	0	33	1	PASS	alt/alt	C/G	28	0	0	.	ref/ref
375	Rfesd	Rieske (Fe-S) domain containing	STOP_GAINED	HIGH	Caa/Taa	Q8*	ENSMUST00000050997	.	.	chr13	76145712	G/A	0	20	1	PASS	alt/alt	G/A	19	0	0	.	ref/ref
376	Arsk	arylsulfatase K	DOWNSTREAM	MODIFIER	.	.	ENSMUST00000120573	.	.	chr13	76193802	G/T	0	39	1	PASS	alt/alt	G/T	41	0	0	.	ref/ref
376	Gpr150	G protein-coupled receptor 150	SYNONYMOUS_CODING	LOW	ctC/ctA	L157	ENSMUST00000056130	.	.	chr13	76193802	G/T	0	39	1	PASS	alt/alt	G/T	41	0	0	.	ref/ref
377	Ckmt2	creatine kinase, mitochondrial 2	INTRON	MODIFIER	.	.	ENSMUST00000022122	.	.	chr13	91995300	G/A	0	30	1	PASS	alt/alt	G/A	20	0	0	.	ref/ref
378	Lhfpl2	lipoma HMGIC fusion partner-like 2	UTR_3_PRIME	MODIFIER	.	.	ENSMUST00000054274	.	.	chr13	94962108	G/A	0	40	1	PASS	alt/alt	G/A	21	0	0	.	ref/ref
379	Polk	polymerase (DNA directed), kappa	NON_SYNONYMOUS_CODING	MODERATE	aCa/aTa	T420I	ENSMUST00000109446	.	.	chr13	97252171	G/A	1	73	0.986	PASS	alt/alt	G/A	49	1	0.02	.	ref/ref
380	Gfm2	G elongation factor, mitochondrial 2	INTRON	MODIFIER	.	.	ENSMUST00000160139	.	.	chr13	97912958	C/T	0	53	1	PASS	alt/alt	C/T	34	0	0	.	ref/ref
381	6430562O15Rik	RIKEN cDNA 6430562O15 gene	INTRON	MODIFIER	.	.	ENSMUST00000154504	.	.	chr13	100170308	G/A	0	54	1	PASS	alt/alt	G/A	44	0	0	.	ref/ref
381	Mrps27	mitochondrial ribosomal protein S27	NON_SYNONYMOUS_CODING	MODERATE	Gcc/Acc	A125T	ENSMUST00000052249	.	.	chr13	100170308	G/A	0	54	1	PASS	alt/alt	G/A	44	0	0	.	ref/ref
382	Ppwd1	peptidylprolyl isomerase domain and WD repeat containing 1	SYNONYMOUS_CODING	LOW	caC/caT	H606	ENSMUST00000022226	.	.	chr13	104995707	G/A	2	59	0.967	PASS	alt/alt	G/A	50	0	0	.	ref/ref
382	Trim23	tripartite motif-containing 23	DOWNSTREAM	MODIFIER	.	.	ENSMUST00000069187	.	.	chr13	104995707	G/A	2	59	0.967	PASS	alt/alt	G/A	50	0	0	.	ref/ref
383	Parp8	poly (ADP-ribose) polymerase family, member 8	SPLICE_SITE_DONOR	HIGH	.	.	ENSMUST00000168215	.	.	chr13	117667801	C/T	1	115	0.991	PASS	alt/alt	C/T	120	0	0	.	ref/ref
384	Cadps	Ca2+-dependent secretion activator	SYNONYMOUS_CODING	LOW	aaG/aaA	K1193	ENSMUST00000112657	.	.	chr14	13272436	C/T	0	54	1	PASS	alt/alt	C/T	56	0	0	.	ref/ref
385	1810062O18Rik	RIKEN cDNA 1810062O18 gene	INTRON	MODIFIER	.	.	ENSMUST00000124940	.	.	chr14	21385274	G/A	0	120	1	PASS	alt/alt	G/A	119	0	0	.	ref/ref
385	Usp54	ubiquitin specific peptidase 54	SYNONYMOUS_CODING	LOW	gaC/gaT	D733	ENSMUST00000022356	.	.	chr14	21385274	G/A	0	120	1	PASS	alt/alt	G/A	119	0	0	.	ref/ref
386	Zmiz1	zinc finger, MIZ-type containing 1	INTRON	MODIFIER	.	.	ENSMUST00000007961	.	.	chr14	26475789	G/A	2	108	0.982	PASS	alt/alt	G/A	79	0	0	.	ref/ref
387	Cacna1d	calcium channel, voltage-dependent, L type, alpha 1D subunit	NON_SYNONYMOUS_CODING	MODERATE	aCc/aTc	T1023I	ENSMUST00000112249	.	.	chr14	30915577	G/A	0	83	1	PASS	alt/alt	G/A	89	0	0	.	ref/ref
388	Pbrm1	polybromo 1	INTRON	MODIFIER	.	.	ENSMUST00000135704	.	.	chr14	31859505	T/A	1	69	0.986	PASS	alt/alt	T/A	64	0	0	.	ref/ref
389	Nt5dc2	5'-nucleotidase domain containing 2	INTRON	MODIFIER	.	.	ENSMUST00000090212	.	.	chr14	31951687	G/A	1	53	0.981	PASS	alt/alt	G/A	50	0	0	.	ref/ref
389	Stab1	stabilin 1	DOWNSTREAM	MODIFIER	.	.	ENSMUST00000159249	.	.	chr14	31951687	G/A	1	53	0.981	PASS	alt/alt	G/A	50	0	0	.	ref/ref
390	Dnahc1	dynein, axonemal, heavy chain 1	NON_SYNONYMOUS_CODING	MODERATE	gCc/gTc	A2539V	ENSMUST00000048603	.	.	chr14	32089449	G/A	0	52	1	PASS	alt/alt	G/A	34	0	0	.	ref/ref
391	Prrxl1	paired related homeobox protein-like 1	UPSTREAM	MODIFIER	.	.	ENSMUST00000068938	.	.	chr14	33411160	G/A	3	66	0.957	PASS	alt/alt	G/A	64	0	0	.	ref/ref
391	.	.	INTERGENIC	MODIFIER	.	.	.	.	.	chr14	33411160	G/A	3	66	0.957	PASS	alt/alt	G/A	64	0	0	.	ref/ref
392	Antxrl	anthrax toxin receptor-like	INTRON	MODIFIER	.	.	ENSMUST00000058725	.	.	chr14	34873515	T/C	0	67	1	PASS	alt/alt	T/C	62	1	0.016	.	ref/ref
393	Nrg3	neuregulin 3	NON_SYNONYMOUS_CODING	MODERATE	Ggg/Agg	G403R	ENSMUST00000042378	.	.	chr14	39210490	C/T	0	37	1	PASS	alt/alt	C/T	23	0	0	.	ref/ref
394	Nrg3	neuregulin 3	NON_SYNONYMOUS_CODING	MODERATE	gAg/gGg	E395G	ENSMUST00000042378	.	.	chr14	39210513	T/C	0	34	1	PASS	alt/alt	T/C	25	0	0	.	ref/ref
395	Txndc16	thioredoxin domain containing 16	NON_SYNONYMOUS_CODING	MODERATE	gAg/gTg	E400V	ENSMUST00000022377	.	.	chr14	45781971	T/A	0	90	1	PASS	alt/alt	T/A	68	0	0	.	ref/ref
396	Cgrrf1	cell growth regulator with ring finger domain 1	NON_SYNONYMOUS_CODING	MODERATE	Gca/Aca	A81T	ENSMUST00000068532	.	.	chr14	47459968	G/A	2	110	0.982	PASS	alt/alt	G/A	101	0	0	.	ref/ref
397	Socs4	suppressor of cytokine signaling 4	NON_SYNONYMOUS_CODING	MODERATE	Gat/Aat	D309N	ENSMUST00000065562	.	.	chr14	47910209	G/A	1	74	0.987	PASS	alt/alt	G/A	80	0	0	.	ref/ref
398	Otx2	orthodenticle homolog 2 (Drosophila)	SYNONYMOUS_CODING	LOW	agC/agT	S144	ENSMUST00000152018	.	.	chr14	49278819	G/A	0	29	1	PASS	alt/alt	G/A	42	0	0	.	ref/ref
399	Arhgef40	Rho guanine nucleotide exchange factor (GEF) 40	NON_SYNONYMOUS_CODING	MODERATE	Gag/Aag	E1129K	ENSMUST00000089769	.	.	chr14	52617427	G/A	0	52	1	PASS	alt/alt	G/A	32	0	0	.	ref/ref
400	Gm16682	.	DOWNSTREAM	MODIFIER	.	.	ENSMUST00000143086	.	.	chr14	52837439	T/A	1	139	0.993	PASS	alt/alt	T/A	109	1	0.009	.	ref/ref
400	Chd8	chromodomain helicase DNA binding protein 8	NON_SYNONYMOUS_CODING	MODERATE	Aca/Tca	T1089S	ENSMUST00000089752	.	.	chr14	52837439	T/A	1	139	0.993	PASS	alt/alt	T/A	109	1	0.009	.	ref/ref
401	Acin1	apoptotic chromatin condensation inducer 1	UPSTREAM	MODIFIER	.	.	ENSMUST00000111484	.	.	chr14	55308721	G/A	0	41	1	PASS	alt/alt	G/A	35	0	0	.	ref/ref
401	1700123O20Rik	RIKEN cDNA 1700123O20 gene	NON_SYNONYMOUS_CODING	MODERATE	aGc/aAc	S27N	ENSMUST00000038539	.	.	chr14	55308721	G/A	0	41	1	PASS	alt/alt	G/A	35	0	0	.	ref/ref
402	Efs	embryonal Fyn-associated substrate	NON_SYNONYMOUS_CODING	MODERATE	Ccc/Tcc	P560S	ENSMUST00000022813	.	.	chr14	55535940	G/A	1	61	0.984	PASS	alt/alt	G/A	70	0	0	.	ref/ref
402	Slc22a17	solute carrier family 22 (organic cation transporter), member 17	UPSTREAM	MODIFIER	.	.	ENSMUST00000111469	.	.	chr14	55535940	G/A	1	61	0.984	PASS	alt/alt	G/A	70	0	0	.	ref/ref
403	Lrrc16b	leucine rich repeat containing 16B	NON_SYNONYMOUS_CODING	MODERATE	Gac/Aac	D1178N	ENSMUST00000076236	.	.	chr14	56124243	G/A	0	81	1	PASS	alt/alt	G/A	59	1	0.017	.	ref/ref
404	Psme2	proteasome (prosome, macropain) 28 subunit, beta	NON_SYNONYMOUS_CODING	MODERATE	cGg/cAg	R180Q	ENSMUST00000111378	.	.	chr14	56206567	C/T	0	6	1	PASS	alt/alt	C/T	10	0	0	.	ref/ref
404	Fam158a	.	UPSTREAM	MODIFIER	.	.	ENSMUST00000022828	.	.	chr14	56206567	C/T	0	6	1	PASS	alt/alt	C/T	10	0	0	.	ref/ref
404	Rnf31	ring finger protein 31	UPSTREAM	MODIFIER	.	.	ENSMUST00000170175	.	.	chr14	56206567	C/T	0	6	1	PASS	alt/alt	C/T	10	0	0	.	ref/ref
405	Ipo4	importin 4	INTRON	MODIFIER	.	.	ENSMUST00000047131	.	.	chr14	56254058	G/A	0	204	1	PASS	alt/alt	G/A	157	1	0.006	.	ref/ref
405	Tm9sf1	transmembrane 9 superfamily member 1	DOWNSTREAM	MODIFIER	.	.	ENSMUST00000132338	.	.	chr14	56254058	G/A	0	204	1	PASS	alt/alt	G/A	157	1	0.006	.	ref/ref
406	Atp12a	ATPase, H+/K+ transporting, nongastric, alpha polypeptide	SPLICE_SITE_DONOR	HIGH	.	.	ENSMUST00000007340	.	.	chr14	56999737	G/A	1	64	0.985	PASS	alt/alt	G/A	67	0	0	.	ref/ref
407	Rnf17	ring finger protein 17	NON_SYNONYMOUS_CODING	MODERATE	caG/caT	Q828H	ENSMUST00000166310	.	.	chr14	57096473	G/T	0	47	1	PASS	alt/alt	G/T	29	0	0	.	ref/ref
408	Rnf17	ring finger protein 17	NON_SYNONYMOUS_CODING	MODERATE	Gaa/Aaa	E962K	ENSMUST00000166310	.	.	chr14	57101015	G/A	0	10	1	PASS	alt/alt	G/A	19	0	0	.	ref/ref
409	Setdb2	SET domain, bifurcated 2	SYNONYMOUS_CODING	LOW	cgC/cgT	R110	ENSMUST00000169738	.	.	chr14	60038308	G/A	0	40	1	PASS	alt/alt	G/A	43	0	0	.	ref/ref
409	Gm16301	.	UPSTREAM	MODIFIER	.	.	ENSMUST00000160073	.	.	chr14	60038308	G/A	0	40	1	PASS	alt/alt	G/A	43	0	0	.	ref/ref
410	Rp1l1	retinitis pigmentosa 1 homolog (human)-like 1	NON_SYNONYMOUS_CODING	MODERATE	Tca/Cca	S781P	ENSMUST00000058229	.	.	chr14	64648144	T/C	0	85	1	PASS	alt/alt	T/C	55	0	0	.	ref/ref
411	Lrch1	leucine-rich repeats and calponin homology (CH) domain containing 1	INTRON	MODIFIER	.	.	ENSMUST00000166324	.	.	chr14	75195086	T/C	0	53	1	PASS	alt/alt	T/C	57	0	0	.	ref/ref
412	1190002H23Rik	.	NON_SYNONYMOUS_CODING	MODERATE	Agc/Cgc	S8R	ENSMUST00000022595	.	.	chr14	79701283	T/G	0	39	1	PASS	alt/alt	T/G	32	0	0	.	ref/ref
413	Rictor	RPTOR independent companion of MTOR, complex 2	INTRON	MODIFIER	.	.	ENSMUST00000168540	.	.	chr15	6695629	G/A	0	49	1	PASS	alt/alt	G/A	43	0	0	.	ref/ref
414	Nipbl	Nipped-B homolog (Drosophila)	INTRON	MODIFIER	.	.	ENSMUST00000052965	.	.	chr15	8273566	G/T	0	42	1	PASS	alt/alt	G/T	39	0	0	.	ref/ref
415	Myo10	myosin X	NON_SYNONYMOUS_CODING	MODERATE	gCt/gTt	A1065V	ENSMUST00000110457	.	.	chr15	25711369	C/T	0	93	1	PASS	alt/alt	C/T	78	0	0	.	ref/ref
416	Rnf19a	ring finger protein 19A	NON_SYNONYMOUS_CODING	MODERATE	aGt/aAt	S343N	ENSMUST00000022890	.	.	chr15	36184138	C/T	0	48	1	PASS	alt/alt	C/T	31	0	0	.	ref/ref
417	Asap1	ArfGAP with SH3 domain, ankyrin repeat and PH domain1	INTRON	MODIFIER	.	.	ENSMUST00000110114	.	.	chr15	64181336	A/T	0	35	1	PASS	alt/alt	A/T	32	0	0	.	ref/ref
418	Eef1d	eukaryotic translation elongation factor 1 delta (guanine nucleotide exchange protein)	NON_SYNONYMOUS_CODING	MODERATE	Gct/Act	A227T	ENSMUST00000137426	.	.	chr15	75733308	C/T	2	239	0.992	PASS	alt/alt	C/T	186	0	0	.	ref/ref
419	.	.	INTERGENIC	MODIFIER	.	.	.	.	.	chr15	75940233	C/T	1	47	0.979	PASS	alt/alt	C/T	35	0	0	.	ref/ref
420	Plec	plectin	NON_SYNONYMOUS_CODING	MODERATE	gTg/gCg	V161A	ENSMUST00000076442	.	.	chr15	76036087	A/G	0	13	1	PASS	alt/alt	A/G	14	0	0	.	ref/ref
421	Grina	glutamate receptor, ionotropic, N-methyl D-aspartate-associated protein 1 (glutamate binding)	UPSTREAM	MODIFIER	.	.	ENSMUST00000023225	.	.	chr15	76072737	A/T	0	47	1	PASS	alt/alt	A/T	45	0	0	.	ref/ref
421	Parp10	poly (ADP-ribose) polymerase family, member 10	NON_SYNONYMOUS_CODING	MODERATE	cTg/cAg	L227Q	ENSMUST00000075689	.	.	chr15	76072737	A/T	0	47	1	PASS	alt/alt	A/T	45	0	0	.	ref/ref
422	Heatr7a	.	INTRON	MODIFIER	.	.	ENSMUST00000092595	.	.	chr15	76259695	C/T	0	49	1	PASS	alt/alt	C/T	51	0	0	.	ref/ref
423	Dgat1	diacylglycerol O-acyltransferase 1	DOWNSTREAM	MODIFIER	.	.	ENSMUST00000023214	.	.	chr15	76330523	C/T	7	96	0.932	PASS	alt/alt	C/T	83	0	0	.	ref/ref
423	Hsf1	heat shock factor 1	INTRON	MODIFIER	.	.	ENSMUST00000167720	.	.	chr15	76330523	C/T	7	96	0.932	PASS	alt/alt	C/T	83	0	0	.	ref/ref
424	Myh9	myosin, heavy polypeptide 9, non-muscle	SYNONYMOUS_CODING	LOW	gtG/gtA	V97	ENSMUST00000016771	.	.	chr15	77643352	C/T	1	148	0.993	PASS	alt/alt	C/T	159	0	0	.	ref/ref
425	Csf2rb2	colony stimulating factor 2 receptor, beta 2, low-affinity (granulocyte-macrophage)	NON_SYNONYMOUS_CODING	MODERATE	gGc/gAc	G721D	ENSMUST00000096678	.	.	chr15	78114895	C/T	1	31	0.969	PASS	alt/alt	C/T	25	0	0	.	ref/ref
426	Dmc1	DMC1 dosage suppressor of mck1 homolog, meiosis-specific homologous recombination	NON_SYNONYMOUS_CODING	MODERATE	Ccc/Tcc	P232S	ENSMUST00000080992	.	.	chr15	79399163	G/A	0	53	1	PASS	alt/alt	G/A	49	0	0	.	ref/ref
427	Rbx1	ring-box 1	NON_SYNONYMOUS_CODING	MODERATE	aGt/aAt	S100N	ENSMUST00000109569	.	.	chr15	81304344	G/A	2	107	0.982	PASS	alt/alt	G/A	100	1	0.01	.	ref/ref
428	Pkdrej	polycystic kidney disease (polycystin) and REJ (sperm receptor for egg jelly homolog, sea urchin)	NON_SYNONYMOUS_CODING	MODERATE	cTc/cCc	L1597P	ENSMUST00000064370	.	.	chr15	85647374	A/G	0	48	1	PASS	alt/alt	A/G	48	0	0	.	ref/ref
429	Celsr1	cadherin, EGF LAG seven-pass G-type receptor 1 (flamingo homolog, Drosophila)	SYNONYMOUS_CODING	LOW	caG/caA	Q2285	ENSMUST00000016172	.	.	chr15	85754561	C/T	0	34	1	PASS	alt/alt	C/T	33	0	0	.	ref/ref
430	Mov10l1	Moloney leukemia virus 10-like 1	EXON	MODIFIER	.	.	ENSMUST00000156949	.	.	chr15	88825461	A/G	1	24	0.96	PASS	alt/alt	A/G	24	0	0	.	ref/ref
431	Mov10l1	Moloney leukemia virus 10-like 1	INTRON	MODIFIER	.	.	ENSMUST00000015509	.	.	chr15	88827704	C/T	1	36	0.973	PASS	alt/alt	C/T	21	0	0	.	ref/ref
432	Kif21a	kinesin family member 21A	NON_SYNONYMOUS_CODING	MODERATE	Gct/Act	A13T	ENSMUST00000109287	.	.	chr15	90880097	C/T	0	41	1	PASS	alt/alt	C/T	39	0	0	.	ref/ref
433	Pdzrn4	PDZ domain containing RING finger 4	INTRON	MODIFIER	.	.	ENSMUST00000169942	.	.	chr15	92508223	G/A	1	18	0.947	PASS	alt/alt	G/A	14	0	0	.	ref/ref
434	Slc38a4	solute carrier family 38, member 4	SYNONYMOUS_CODING	LOW	gtC/gtT	V302	ENSMUST00000023101	.	.	chr15	96839381	G/A	1	72	0.986	PASS	alt/alt	G/A	64	0	0	.	ref/ref
435	Fam113b	.	UPSTREAM	MODIFIER	.	.	ENSMUST00000059433	.	.	chr15	97076931	C/T	2	59	0.967	PASS	alt/alt	C/T	60	0	0	.	ref/ref
435	Amigo2	adhesion molecule with Ig like domain 2	NON_SYNONYMOUS_CODING	MODERATE	Gct/Act	A14T	ENSMUST00000053106	.	.	chr15	97076931	C/T	2	59	0.967	PASS	alt/alt	C/T	60	0	0	.	ref/ref
436	Zfp641	zinc finger protein 641	NON_SYNONYMOUS_CODING	MODERATE	aTc/aAc	I153N	ENSMUST00000023722	.	.	chr15	98120929	A/T	0	42	1	PASS	alt/alt	A/T	36	0	0	.	ref/ref
437	Fkbp11	FK506 binding protein 11	SPLICE_SITE_DONOR	HIGH	.	.	ENSMUST00000003445	.	.	chr15	98556914	C/T	2	96	0.98	PASS	alt/alt	C/T	82	0	0	.	ref/ref
437	Ccdc65	coiled-coil domain containing 65	DOWNSTREAM	MODIFIER	.	.	ENSMUST00000109144	.	.	chr15	98556914	C/T	2	96	0.98	PASS	alt/alt	C/T	82	0	0	.	ref/ref
438	Lmbr1l	limb region 1 like	SYNONYMOUS_CODING	LOW	cgG/cgA	R161	ENSMUST00000109127	.	.	chr15	98739017	C/T	1	184	0.995	PASS	alt/alt	C/T	161	0	0	.	ref/ref
439	Dip2b	DIP2 disco-interacting protein 2 homolog B (Drosophila)	INTRON	MODIFIER	.	.	ENSMUST00000108971	.	.	chr15	100042363	C/T	0	36	1	PASS	alt/alt	C/T	39	0	0	.	ref/ref
440	Krt83	keratin 83	UTR_3_PRIME	MODIFIER	.	.	ENSMUST00000081945	.	.	chr15	101262214	A/T	0	17	1	PASS	alt/alt	A/T	14	0	0	.	ref/ref
440	Krt7	keratin 7	DOWNSTREAM	MODIFIER	.	.	ENSMUST00000068904	.	.	chr15	101262214	A/T	0	17	1	PASS	alt/alt	A/T	14	0	0	.	ref/ref
441	4732456N10Rik	RIKEN cDNA 4732456N10 gene	NON_SYNONYMOUS_CODING	MODERATE	aTg/aAg	M357K	ENSMUST00000023714	.	.	chr15	101386732	A/T	1	143	0.993	PASS	alt/alt	A/T	128	0	0	.	ref/ref
442	Krt1	keratin 1	SYNONYMOUS_CODING	LOW	gaG/gaA	E240	ENSMUST00000023790	.	.	chr15	101679485	C/T	0	164	1	PASS	alt/alt	C/T	135	0	0	.	ref/ref
443	Sp7	Sp7 transcription factor 7	NON_SYNONYMOUS_CODING	MODERATE	Tac/Cac	Y177H	ENSMUST00000165516	.	.	chr15	102189272	A/G	0	50	1	PASS	alt/alt	A/G	54	0	0	.	ref/ref
444	Nagpa	N-acetylglucosamine-1-phosphodiester alpha-N-acetylglucosaminidase	INTRON	MODIFIER	.	.	ENSMUST00000147567	.	.	chr16	5198813	T/C	0	29	1	PASS	alt/alt	T/C	28	0	0	.	ref/ref
445	Tmem191c	transmembrane protein 191C	STOP_GAINED	HIGH	tgG/tgA	W164*	ENSMUST00000164950	.	.	chr16	17277461	G/A	1	119	0.992	PASS	alt/alt	G/A	99	0	0	.	ref/ref
445	Pi4ka	phosphatidylinositol 4-kinase, catalytic, alpha polypeptide	DOWNSTREAM	MODIFIER	.	.	ENSMUST00000036161	.	.	chr16	17277461	G/A	1	119	0.992	PASS	alt/alt	G/A	99	0	0	.	ref/ref
446	Ranbp1	RAN binding protein 1	UPSTREAM	MODIFIER	.	.	ENSMUST00000052325	.	.	chr16	18249626	C/T	0	14	1	PASS	alt/alt	C/T	18	0	0	.	ref/ref
446	Trmt2a	TRM2 tRNA methyltransferase 2A	SYNONYMOUS_CODING	LOW	ccC/ccT	P23	ENSMUST00000140206	.	.	chr16	18249626	C/T	0	14	1	PASS	alt/alt	C/T	18	0	0	.	ref/ref
446	Dgcr8	DiGeorge syndrome critical region gene 8	DOWNSTREAM	MODIFIER	.	.	ENSMUST00000009321	.	.	chr16	18249626	C/T	0	14	1	PASS	alt/alt	C/T	18	0	0	.	ref/ref
447	Olfr169	olfactory receptor 169	SYNONYMOUS_STOP	LOW	tGa/tAa	*314	ENSMUST00000090062	.	.	chr16	19566034	C/T	0	62	1	PASS	alt/alt	C/T	64	0	0	.	ref/ref
448	1700021K19Rik	RIKEN cDNA 1700021K19 gene	INTRON	MODIFIER	.	.	ENSMUST00000171595	.	.	chr16	32828113	A/G	0	49	1	PASS	alt/alt	A/G	43	0	0	.	ref/ref
449	Mylk	myosin, light polypeptide kinase	SYNONYMOUS_CODING	LOW	ctG/ctA	L261	ENSMUST00000068988	.	.	chr16	34921881	G/A	2	75	0.974	PASS	alt/alt	G/A	60	0	0	.	ref/ref
450	Ccdc80	coiled-coil domain containing 80	NON_SYNONYMOUS_CODING	MODERATE	gCc/gTc	A27V	ENSMUST00000061050	.	.	chr16	45095075	C/T	0	29	1	PASS	alt/alt	C/T	23	0	0	.	ref/ref
451	Tbc1d23	TBC1 domain family, member 23	NON_SYNONYMOUS_CODING	MODERATE	Gtc/Atc	V487I	ENSMUST00000023431	.	.	chr16	57183058	C/T	0	68	1	PASS	alt/alt	C/T	60	0	0	.	ref/ref
452	Adamts1	a disintegrin-like and metallopeptidase (reprolysin type) with thrombospondin type 1 motif, 1	NON_SYNONYMOUS_CODING	MODERATE	aGc/aAc	S122N	ENSMUST00000125897	.	.	chr16	85799840	C/T	0	39	1	PASS	alt/alt	C/T	42	0	0	.	ref/ref
453	Grik1	glutamate receptor, ionotropic, kainate 1	NON_SYNONYMOUS_CODING	MODERATE	cTg/cAg	L212Q	ENSMUST00000114137	.	.	chr16	88006700	A/T	0	5	1	PASS	alt/alt	A/T	7	0	0	.	ref/ref
454	Donson	downstream neighbor of SON	SYNONYMOUS_CODING	LOW	ggT/ggC	G208	ENSMUST00000133942	.	.	chr16	91682412	A/G	0	49	1	PASS	alt/alt	A/G	34	0	0	.	ref/ref
454	Atp5o	ATP synthase, H+ transporting, mitochondrial F1 complex, O subunit	DOWNSTREAM	MODIFIER	.	.	ENSMUST00000159295	.	.	chr16	91682412	A/G	0	49	1	PASS	alt/alt	A/G	34	0	0	.	ref/ref
454	Son	Son DNA binding protein	DOWNSTREAM	MODIFIER	.	.	ENSMUST00000167141	.	.	chr16	91682412	A/G	0	49	1	PASS	alt/alt	A/G	34	0	0	.	ref/ref
455	Cryzl1	crystallin, zeta (quinone reductase)-like 1	DOWNSTREAM	MODIFIER	.	.	ENSMUST00000073466	.	.	chr16	91684582	A/T	0	53	1	PASS	alt/alt	A/T	40	0	0	.	ref/ref
455	Donson	downstream neighbor of SON	SYNONYMOUS_CODING	LOW	gcT/gcA	A215	ENSMUST00000138560	.	.	chr16	91684582	A/T	0	53	1	PASS	alt/alt	A/T	40	0	0	.	ref/ref
455	Gm10785	predicted gene 10785	UPSTREAM	MODIFIER	.	.	ENSMUST00000156242	.	.	chr16	91684582	A/T	0	53	1	PASS	alt/alt	A/T	40	0	0	.	ref/ref
455	Atp5o	ATP synthase, H+ transporting, mitochondrial F1 complex, O subunit	DOWNSTREAM	MODIFIER	.	.	ENSMUST00000159295	.	.	chr16	91684582	A/T	0	53	1	PASS	alt/alt	A/T	40	0	0	.	ref/ref
456	Dopey2	dopey family member 2	START_LOST	HIGH	atG/atA	M1I	ENSMUST00000045004	.	.	chr16	93716422	G/A	0	39	1	PASS	alt/alt	G/A	30	1	0.032	.	ref/ref
457	Nox3	NADPH oxidase 3	SYNONYMOUS_CODING	LOW	ctC/ctT	L104	ENSMUST00000115800	.	.	chr17	3693957	G/A	1	100	0.99	PASS	alt/alt	G/A	106	0	0	.	ref/ref
458	Map3k4	mitogen-activated protein kinase kinase kinase 4	SYNONYMOUS_CODING	LOW	ctC/ctT	L946	ENSMUST00000074585	.	.	chr17	12447056	G/A	0	32	1	PASS	alt/alt	G/A	29	0	0	.	ref/ref
459	Traf7	TNF receptor-associated factor 7	DOWNSTREAM	MODIFIER	.	.	ENSMUST00000163633	.	.	chr17	24642256	G/GT	6	68	0.919	PASS	alt/alt	G/GT	76	0	0	.	ref/ref
459	Caskin1	CASK interacting protein 1	FRAME_SHIFT	HIGH	-/T	-1025?	ENSMUST00000088474	.	.	chr17	24642256	G/GT	6	68	0.919	PASS	alt/alt	G/GT	76	0	0	.	ref/ref
460	Wdr90	WD repeat domain 90	INTRON	MODIFIER	.	.	ENSMUST00000176923	.	.	chr17	25989271	A/T	0	92	1	PASS	alt/alt	A/T	89	0	0	.	ref/ref
460	Gm17480	.	INTRON	MODIFIER	.	.	ENSMUST00000169263	.	.	chr17	25989271	A/T	0	92	1	PASS	alt/alt	A/T	89	0	0	.	ref/ref
461	Rab11fip3	RAB11 family interacting protein 3 (class II)	NON_SYNONYMOUS_CODING	MODERATE	Tcg/Ccg	S430P	ENSMUST00000069854	.	.	chr17	26204835	A/G	3	192	0.985	PASS	alt/alt	A/G	240	0	0	.	ref/ref
462	Pi16	peptidase inhibitor 16	START_GAINED	LOW	.	.	ENSMUST00000114698	.	.	chr17	29456151	C/T	0	41	1	PASS	alt/alt	C/T	48	0	0	.	ref/ref
463	Zfp563	zinc finger protein 563	NON_SYNONYMOUS_CODING	MODERATE	cAg/cTg	Q50L	ENSMUST00000140829	.	.	chr17	33239506	A/T	0	15	1	PASS	alt/alt	A/T	15	0	0	.	ref/ref
464	Tnxb	tenascin XB	NON_SYNONYMOUS_CODING	MODERATE	Gcc/Acc	A940T	ENSMUST00000055067	.	.	chr17	34818976	G/A	0	12	1	PASS	alt/alt	G/A	11	0	0	.	ref/ref
465	Stk19	serine/threonine kinase 19	NON_SYNONYMOUS_CODING	MODERATE	aCc/aTc	T110I	ENSMUST00000077477	.	.	chr17	34969395	G/A	1	34	0.971	PASS	alt/alt	G/A	40	0	0	.	ref/ref
465	Dom3z	DOM-3 homolog Z (C. elegans)	UPSTREAM	MODIFIER	.	.	ENSMUST00000173995	.	.	chr17	34969395	G/A	1	34	0.971	PASS	alt/alt	G/A	40	0	0	.	ref/ref
466	D17H6S56E-3	.	NON_SYNONYMOUS_CODING	MODERATE	gAg/gTg	E63V	ENSMUST00000172499	.	.	chr17	35154204	A/T	1	105	0.991	PASS	alt/alt	A/T	70	0	0	.	ref/ref
466	Vars	valyl-tRNA synthetase	DOWNSTREAM	MODIFIER	.	.	ENSMUST00000087315	.	.	chr17	35154204	A/T	1	105	0.991	PASS	alt/alt	A/T	70	0	0	.	ref/ref
467	AU023871	expressed sequence AU023871	INTRON	MODIFIER	.	.	ENSMUST00000097337	.	.	chr17	35202496	G/A	1	245	0.996	PASS	alt/alt	G/A	201	0	0	.	ref/ref
467	Ddah2	dimethylarginine dimethylaminohydrolase 2	DOWNSTREAM	MODIFIER	.	.	ENSMUST00000173520	.	.	chr17	35202496	G/A	1	245	0.996	PASS	alt/alt	G/A	201	0	0	.	ref/ref
467	Ly6g6c	lymphocyte antigen 6 complex, locus G6C	INTRON	MODIFIER	.	.	ENSMUST00000173207	.	.	chr17	35202496	G/A	1	245	0.996	PASS	alt/alt	G/A	201	0	0	.	ref/ref
468	Cdc5l	cell division cycle 5-like (S. pombe)	INTRON	MODIFIER	.	.	ENSMUST00000024727	.	.	chr17	45541537	A/G	0	117	1	PASS	alt/alt	A/G	98	0	0	.	ref/ref
469	Xdh	xanthine dehydrogenase	INTRON	MODIFIER	.	.	ENSMUST00000024866	.	.	chr17	74285390	C/T	1	48	0.98	PASS	alt/alt	C/T	49	0	0	.	ref/ref
470	Cyp1b1	cytochrome P450, family 1, subfamily b, polypeptide 1	UPSTREAM	MODIFIER	.	.	ENSMUST00000164905	.	.	chr17	80114435	G/A	0	74	1	PASS	alt/alt	G/A	61	0	0	.	ref/ref
470	.	.	INTERGENIC	MODIFIER	.	.	.	.	.	chr17	80114435	G/A	0	74	1	PASS	alt/alt	G/A	61	0	0	.	ref/ref
471	Map4k3	mitogen-activated protein kinase kinase kinase kinase 3	INTRON	MODIFIER	.	.	ENSMUST00000025089	.	.	chr17	81005079	G/A	1	84	0.988	PASS	alt/alt	G/A	80	0	0	.	ref/ref
472	Plekhh2	pleckstrin homology domain containing, family H (with MyTH4 domain) member 2	SPLICE_SITE_DONOR	HIGH	.	.	ENSMUST00000047206	.	.	chr17	84974408	G/T	1	61	0.984	PASS	alt/alt	G/T	56	0	0	.	ref/ref
473	Plekhh2	pleckstrin homology domain containing, family H (with MyTH4 domain) member 2	NON_SYNONYMOUS_CODING	MODERATE	aCt/aTt	T1276I	ENSMUST00000047206	.	.	chr17	85010131	C/T	0	75	1	PASS	alt/alt	C/T	37	0	0	.	ref/ref
474	Cables1	CDK5 and Abl enzyme substrate 1	NON_SYNONYMOUS_CODING	MODERATE	tCg/tTg	S203L	ENSMUST00000046948	.	.	chr18	11998922	C/T	2	60	0.968	PASS	alt/alt	C/T	52	0	0	.	ref/ref
474	Gm6277	predicted gene 6277	UPSTREAM	MODIFIER	.	.	ENSMUST00000129627	.	.	chr18	11998922	C/T	2	60	0.968	PASS	alt/alt	C/T	52	0	0	.	ref/ref
474	Mir1901	microRNA 1901	EXON	MODIFIER	.	.	ENSMUST00000122616	.	.	chr18	11998922	C/T	2	60	0.968	PASS	alt/alt	C/T	52	0	0	.	ref/ref
475	Wdr33	WD repeat domain 33	NON_SYNONYMOUS_CODING	MODERATE	Att/Gtt	I64V	ENSMUST00000025264	.	.	chr18	31987128	A/G	2	47	0.959	PASS	alt/alt	A/G	61	0	0	.	ref/ref
476	Ctnna1	catenin (cadherin associated protein), alpha 1	INTRON	MODIFIER	.	.	ENSMUST00000042345	.	.	chr18	35372808	G/A	0	62	1	PASS	alt/alt	G/A	59	0	0	.	ref/ref
476	Lrrtm2	leucine rich repeat transmembrane neuronal 2	NON_SYNONYMOUS_CODING	MODERATE	aCc/aTc	T365I	ENSMUST00000091636	.	.	chr18	35372808	G/A	0	62	1	PASS	alt/alt	G/A	59	0	0	.	ref/ref
477	Tmem173	transmembrane protein 173	INTRON	MODIFIER	.	.	ENSMUST00000115728	.	.	chr18	35895797	A/T	2	129	0.985	PASS	alt/alt	A/T	120	0	0	.	ref/ref
478	Pcdhb16	protocadherin beta 16	DOWNSTREAM	MODIFIER	.	.	ENSMUST00000051442	.	.	chr18	37645767	A/T	0	64	1	PASS	alt/alt	A/T	43	0	0	.	ref/ref
478	Pcdhb17	protocadherin beta 17	NON_SYNONYMOUS_CODING	MODERATE	Atc/Ttc	I319F	ENSMUST00000053856	.	.	chr18	37645767	A/T	0	64	1	PASS	alt/alt	A/T	43	0	0	.	ref/ref
478	Pcdhb18	protocadherin beta 18	UPSTREAM	MODIFIER	.	.	ENSMUST00000165498	.	.	chr18	37645767	A/T	0	64	1	PASS	alt/alt	A/T	43	0	0	.	ref/ref
479	Diap1	diaphanous homolog 1 (Drosophila)	INTRON	MODIFIER	.	.	ENSMUST00000115629	.	.	chr18	38016102	C/T	0	70	1	PASS	alt/alt	C/T	60	0	0	.	ref/ref
480	Diap1	diaphanous homolog 1 (Drosophila)	SYNONYMOUS_CODING	LOW	cgG/cgA	R335	ENSMUST00000115629	.	.	chr18	38055775	C/T	2	32	0.941	PASS	alt/alt	C/T	33	0	0	.	ref/ref
481	Hsd17b4	hydroxysteroid (17-beta) dehydrogenase 4	NON_SYNONYMOUS_CODING	MODERATE	Gtc/Ttc	V460F	ENSMUST00000025385	.	.	chr18	50331729	G/T	0	28	1	PASS	alt/alt	G/T	32	0	0	.	ref/ref
482	Hdhd1a	haloacid dehalogenase-like hydrolase domain containing 1A	NON_SYNONYMOUS_CODING	MODERATE	Gaa/Aaa	E61K	ENSMUST00000056460	.	.	chr18	50728134	C/T	0	36	1	PASS	alt/alt	C/T	36	0	0	.	ref/ref
483	Sncaip	synuclein, alpha interacting protein (synphilin)	SPLICE_SITE_DONOR	HIGH	.	.	ENSMUST00000163742	.	.	chr18	53065552	G/A	1	39	0.975	PASS	alt/alt	G/A	50	0	0	.	ref/ref
484	Csf1r	colony stimulating factor 1 receptor	DOWNSTREAM	MODIFIER	.	.	ENSMUST00000115268	.	.	chr18	61295961	C/T	0	47	1	PASS	alt/alt	C/T	39	0	0	.	ref/ref
484	Hmgxb3	HMG box domain containing 3	NON_SYNONYMOUS_CODING	MODERATE	Gag/Aag	E968K	ENSMUST00000091884	.	.	chr18	61295961	C/T	0	47	1	PASS	alt/alt	C/T	39	0	0	.	ref/ref
484	U6	.	DOWNSTREAM	MODIFIER	.	.	ENSMUST00000158500	.	.	chr18	61295961	C/T	0	47	1	PASS	alt/alt	C/T	39	0	0	.	ref/ref
485	Zfp532	zinc finger protein 532	START_GAINED	LOW	.	.	ENSMUST00000170987	.	.	chr18	65784271	C/T	0	161	1	PASS	alt/alt	C/T	148	0	0	.	ref/ref
486	Mc4r	melanocortin 4 receptor	NON_SYNONYMOUS_CODING	MODERATE	aCt/aTt	T203I	ENSMUST00000057942	.	.	chr18	67019087	G/A	0	40	1	PASS	alt/alt	G/A	29	0	0	.	ref/ref
487	D18Ertd653e	.	NON_SYNONYMOUS_CODING	MODERATE	Ata/Tta	I278L	ENSMUST00000025426	.	.	chr18	68414146	A/T	1	42	0.977	PASS	alt/alt	A/T	27	0	0	.	ref/ref
488	4930503L19Rik	RIKEN cDNA 4930503L19 gene	NON_SYNONYMOUS_CODING	MODERATE	Tta/Gta	L4V	ENSMUST00000067556	.	.	chr18	70629385	A/C	0	21	1	PASS	alt/alt	A/C	25	0	0	.	ref/ref
488	Stard6	StAR-related lipid transfer (START) domain containing 6	UPSTREAM	MODIFIER	.	.	ENSMUST00000166598	.	.	chr18	70629385	A/C	0	21	1	PASS	alt/alt	A/C	25	0	0	.	ref/ref
489	Gm10532	predicted gene 10532	EXON	MODIFIER	.	.	ENSMUST00000097524	.	.	chr18	75681125	G/T	1	138	0.993	PASS	alt/alt	G/T	138	0	0	.	ref/ref
489	Ctif	CBP80/20-dependent translation initiation factor	NON_SYNONYMOUS_CODING	MODERATE	aCt/aAt	T328N	ENSMUST00000065082	.	.	chr18	75681125	G/T	1	138	0.993	PASS	alt/alt	G/T	138	0	0	.	ref/ref
490	Cpt1a	carnitine palmitoyltransferase 1a, liver	NON_SYNONYMOUS_CODING	MODERATE	gCc/gTc	A757V	ENSMUST00000025835	.	.	chr19	3383789	C/T	2	132	0.985	PASS	alt/alt	C/T	110	0	0	.	ref/ref
491	Dpp3	dipeptidylpeptidase 3	SYNONYMOUS_CODING	LOW	gaC/gaT	D121	ENSMUST00000025851	rs13464036	.	chr19	4923202	G/A	0	96	1	PASS	alt/alt	G/A	77	0	0	.	ref/ref
492	Rps6ka4	ribosomal protein S6 kinase, polypeptide 4	INTRON	MODIFIER	.	.	ENSMUST00000025903	.	.	chr19	6905956	G/A	0	7	1	PASS	alt/alt	G/A	15	0	0	.	ref/ref
493	Vps37c	vacuolar protein sorting 37C (yeast)	SYNONYMOUS_CODING	LOW	taC/taT	Y282	ENSMUST00000087951	.	.	chr19	10787511	C/T	2	166	0.988	PASS	alt/alt	C/T	147	0	0	.	ref/ref
494	Olfr1453	olfactory receptor 1453	NON_SYNONYMOUS_CODING	MODERATE	tTg/tCg	L45S	ENSMUST00000087773	.	.	chr19	13102684	A/G	0	111	1	PASS	alt/alt	A/G	100	1	0.01	.	ref/ref
495	5033414D02Rik	.	NON_SYNONYMOUS_CODING	MODERATE	aCc/aTc	T129I	ENSMUST00000016639	.	.	chr19	29423432	G/A	0	44	1	PASS	alt/alt	G/A	36	0	0	.	ref/ref
496	Sorbs1	sorbin and SH3 domain containing 1	NON_SYNONYMOUS_CODING	MODERATE	Gag/Aag	E386K	ENSMUST00000025973	.	.	chr19	40414573	C/T	3	111	0.974	PASS	alt/alt	C/T	119	0	0	.	ref/ref
497	Slit1	slit homolog 1 (Drosophila)	NON_SYNONYMOUS_CODING	MODERATE	Ccc/Tcc	P210S	ENSMUST00000171586	.	.	chr19	41725260	G/A	3	49	0.942	PASS	alt/alt	G/A	68	0	0	.	ref/ref
498	Pkd2l1	polycystic kidney disease 2-like 1	DOWNSTREAM	MODIFIER	.	.	ENSMUST00000042026	.	.	chr19	44217539	G/A	1	46	0.979	PASS	alt/alt	G/A	48	0	0	.	ref/ref
498	Bloc1s2	.	SYNONYMOUS_CODING	LOW	agC/agT	S89	ENSMUST00000079033	.	.	chr19	44217539	G/A	1	46	0.979	PASS	alt/alt	G/A	48	0	0	.	ref/ref
499	Col17a1	collagen, type XVII, alpha 1	NON_SYNONYMOUS_CODING	MODERATE	Tcc/Ccc	S383P	ENSMUST00000086923	.	.	chr19	47745482	A/G	0	71	1	PASS	alt/alt	A/G	47	0	0	.	ref/ref
500	Smc3	structural maintenance of chromosomes 3	INTRON	MODIFIER	.	.	ENSMUST00000025930	.	.	chr19	53697716	T/A	0	31	1	PASS	alt/alt	T/A	24	0	0	.	ref/ref
501	Ablim1	actin-binding LIM protein 1	NON_SYNONYMOUS_CODING	MODERATE	tCt/tTt	S16F	ENSMUST00000111538	.	.	chr19	57290401	G/A	0	77	1	PASS	alt/alt	G/A	58	0	0	.	ref/ref
502	Cacna1f	calcium channel, voltage-dependent, alpha 1F subunit	NON_SYNONYMOUS_CODING	MODERATE	gGt/gAt	G792D	ENSMUST00000115725	.	.	chrX	7196446	G/A	0	19	1	PASS	alt/alt	G/A	15	0	0	.	ref/ref
503	Plp2	proteolipid protein 2	DOWNSTREAM	MODIFIER	.	.	ENSMUST00000033486	.	.	chrX	7240627	G/A	1	152	0.993	PASS	alt/alt	G/A	161	0	0	.	ref/ref
503	Prickle3	prickle homolog 3 (Drosophila)	NON_SYNONYMOUS_CODING	MODERATE	Gtc/Atc	V117I	ENSMUST00000033485	.	.	chrX	7240627	G/A	1	152	0.993	PASS	alt/alt	G/A	161	0	0	.	ref/ref
504	Sytl5	synaptotagmin-like 5	NON_SYNONYMOUS_CODING	MODERATE	gTc/gAc	V428D	ENSMUST00000086165	.	.	chrX	9537264	T/A	1	57	0.983	PASS	alt/alt	T/A	55	0	0	.	ref/ref
505	Rpgr	retinitis pigmentosa GTPase regulator	INTRON	MODIFIER	.	.	ENSMUST00000115531	.	.	chrX	9772113	T/C	0	21	1	PASS	alt/alt	T/C	25	0	0	.	ref/ref
506	Usp9x	ubiquitin specific peptidase 9, X chromosome	NON_SYNONYMOUS_CODING	MODERATE	aaT/aaG	N31K	ENSMUST00000089302	.	.	chrX	12671300	T/G	0	30	1	PASS	alt/alt	T/G	22	0	0	.	ref/ref
507	Cask	calcium/calmodulin-dependent serine protein kinase (MAGUK family)	SYNONYMOUS_CODING	LOW	gtG/gtA	V664	ENSMUST00000156096	.	.	chrX	13114966	C/T	1	41	0.976	PASS	alt/alt	C/T	44	0	0	.	ref/ref
508	Ppp1r2-ps9	protein phosphatase 1, regulatory (inhibitor) subunit 2, pseudogene 9	EXON	MODIFIER	.	.	ENSMUST00000173852	.	.	chrX	14688270	T/A	0	40	1	PASS	alt/alt	T/A	49	0	0	.	ref/ref
509	Stag2	stromal antigen 2	NON_SYNONYMOUS_CODING	MODERATE	Gac/Aac	D1192N	ENSMUST00000069619	.	.	chrX	39622664	G/A	0	17	1	PASS	alt/alt	G/A	17	0	0	.	ref/ref
510	Plxnb3	plexin B3	NON_SYNONYMOUS_CODING	MODERATE	Cgc/Tgc	R1391C	ENSMUST00000002079	.	.	chrX	71013724	C/T	2	158	0.988	PASS	alt/alt	C/T	138	1	0.007	.	ref/ref
511	Huwe1	HECT, UBA and WWE domain containing 1	SYNONYMOUS_CODING	LOW	gtG/gtA	V2329	ENSMUST00000112622	.	.	chrX	148339003	G/A	0	20	1	PASS	alt/alt	G/A	26	0	0	.	ref/ref

## Sheet: Table S7
Table S7 Detailed lists of mutations identified by WES (clone B1001).
Variation no.	Gene symbol	Gene name	Effect	Impact	Codon change	Amino acid change	Transcript	rsID	dbSNP build	Chromosome	Position	Mutant Ref/Alt	Mutant Ref depth	Mutant Alt depth	Mutant Alt freq	Mutant filter	Mutant genotype	Control Ref/Alt	Control Ref depth	Control Alt depth	Control Alt freq	Control filter	Control genotype
1	Npbwr1	neuropeptides B/W receptor 1	NON_SYNONYMOUS_CODING	MODERATE	aCg/aTg	T267M	ENSMUST00000044180	.	.	chr1	5906575	G/A	0	72	1	PASS	alt/alt	G/A	54	0	0	.	ref/ref
2	4931428L18Rik	RIKEN cDNA 4931428L18 gene	UTR_3_PRIME	MODIFIER	.	.	ENSMUST00000127775	.	.	chr1	31198559	A/T	0	135	1	PASS	alt/alt	A/T	87	0	0	.	ref/ref
3	.	.	INTERGENIC	MODIFIER	.	.	.	.	.	chr1	46524098	G/A	0	86	1	PASS	alt/alt	G/A	81	0	0	.	ref/ref
4	Pgap1	post-GPI attachment to proteins 1	STOP_GAINED	HIGH	taT/taA	Y524*	ENSMUST00000094950	.	.	chr1	54568792	A/T	0	50	1	PASS	alt/alt	A/T	35	0	0	.	ref/ref
5	Nrp2	neuropilin 2	NON_SYNONYMOUS_CODING	MODERATE	Cat/Tat	H198Y	ENSMUST00000114155	.	.	chr1	62790907	C/T	0	76	1	PASS	alt/alt	C/T	71	0	0	.	ref/ref
6	Lancl1	LanC (bacterial lantibiotic synthetase component C)-like 1	NON_SYNONYMOUS_CODING	MODERATE	Acc/Gcc	T268A	ENSMUST00000027149	.	.	chr1	67053513	T/C	0	52	1	PASS	alt/alt	T/C	45	0	0	.	ref/ref
7	Erbb4	v-erb-a erythroblastic leukemia viral oncogene homolog 4 (avian)	NON_SYNONYMOUS_CODING	MODERATE	tAt/tGt	Y607C	ENSMUST00000097703	.	.	chr1	68344912	T/C	0	18	1	PASS	alt/alt	T/C	14	0	0	.	ref/ref
7	Gm15670	.	UPSTREAM	MODIFIER	.	.	ENSMUST00000117740	.	.	chr1	68344912	T/C	0	18	1	PASS	alt/alt	T/C	14	0	0	.	ref/ref
8	Atic	5-aminoimidazole-4-carboxamide ribonucleotide formyltransferase/IMP cyclohydrolase	INTRON	MODIFIER	.	.	ENSMUST00000027384	.	.	chr1	71610428	T/A	0	75	1	PASS	alt/alt	T/A	55	0	0	.	ref/ref
9	Rhbdd1	rhomboid domain containing 1	NON_SYNONYMOUS_CODING	MODERATE	gTg/gCg	V252A	ENSMUST00000027322	.	.	chr1	82374178	T/C	0	92	1	PASS	alt/alt	T/C	76	0	0	.	ref/ref
10	Ugt1a8	UDP glucuronosyltransferase 1 family, polypeptide A8	INTRON	MODIFIER	.	.	ENSMUST00000113139	.	.	chr1	89992265	T/A	1	175	0.994	PASS	alt/alt	T/A	158	0	0	.	ref/ref
10	Ugt1a9	UDP glucuronosyltransferase 1 family, polypeptide A9	INTRON	MODIFIER	.	.	ENSMUST00000073772	.	.	chr1	89992265	T/A	1	175	0.994	PASS	alt/alt	T/A	158	0	0	.	ref/ref
10	Ugt1a10	UDP glycosyltransferase 1 family, polypeptide A10	INTRON	MODIFIER	.	.	ENSMUST00000138182	.	.	chr1	89992265	T/A	1	175	0.994	PASS	alt/alt	T/A	158	0	0	.	ref/ref
10	Gm15373	.	UPSTREAM	MODIFIER	.	.	ENSMUST00000121495	.	.	chr1	89992265	T/A	1	175	0.994	PASS	alt/alt	T/A	158	0	0	.	ref/ref
10	Gm20528	.	INTRON	MODIFIER	.	.	ENSMUST00000173165	.	.	chr1	89992265	T/A	1	175	0.994	PASS	alt/alt	T/A	158	0	0	.	ref/ref
10	Ugt1a7c	UDP glucuronosyltransferase 1 family, polypeptide A7C	STOP_GAINED	HIGH	taT/taA	Y190*	ENSMUST00000058237	.	.	chr1	89992265	T/A	1	175	0.994	PASS	alt/alt	T/A	158	0	0	.	ref/ref
11	Cntnap5a	contactin associated protein-like 5A	INTRON	MODIFIER	.	.	ENSMUST00000094621	.	.	chr1	118156205	A/C	0	78	1	PASS	alt/alt	A/C	55	0	0	.	ref/ref
12	Ptgs2	prostaglandin-endoperoxide synthase 2	INTRON	MODIFIER	.	.	ENSMUST00000035065	.	.	chr1	151948077	A/T	1	49	0.98	PASS	alt/alt	A/T	31	0	0	.	ref/ref
12	7530420F21Rik	RIKEN cDNA 7530420F21 gene	UPSTREAM	MODIFIER	.	.	ENSMUST00000126669	.	.	chr1	151948077	A/T	1	49	0.98	PASS	alt/alt	A/T	31	0	0	.	ref/ref
13	Xpr1	xenotropic and polytropic retrovirus receptor 1	INTRON	MODIFIER	.	.	ENSMUST00000111775	rs33689825	.	chr1	157128221	G/A	0	134	1	PASS	alt/alt	G/A	114	0	0	.	ref/ref
14	Sele	selectin, endothelial cell	SYNONYMOUS_CODING	LOW	gtA/gtG	V87	ENSMUST00000027874	.	.	chr1	165979548	A/G	2	50	0.962	PASS	alt/alt	A/G	58	0	0	.	ref/ref
15	F5	coagulation factor V	NON_SYNONYMOUS_CODING	MODERATE	gAt/gTt	D1501V	ENSMUST00000086040	.	.	chr1	166124590	A/T	0	68	1	PASS	alt/alt	A/T	64	0	0	.	ref/ref
16	Spna1	.	NON_SYNONYMOUS_CODING	MODERATE	Gag/Aag	E320K	ENSMUST00000027817	.	.	chr1	176114718	G/A	0	56	1	PASS	alt/alt	G/A	44	0	0	.	ref/ref
17	Olfr248	olfactory receptor 248	SYNONYMOUS_CODING	LOW	gaG/gaA	E68	ENSMUST00000075329	.	.	chr1	176321405	G/A	1	137	0.993	PASS	alt/alt	G/A	87	0	0	.	ref/ref
18	Ucma	upper zone of growth plate and cartilage matrix associated	INTRON	MODIFIER	.	.	ENSMUST00000167607	.	.	chr2	4897790	A/T	0	42	1	PASS	alt/alt	A/T	30	0	0	.	ref/ref
19	Celf2	CUGBP, Elav-like family member 2	SYNONYMOUS_CODING	LOW	gtC/gtT	V184	ENSMUST00000168146	.	.	chr2	6470915	G/A	0	67	1	PASS	alt/alt	G/A	64	0	0	.	ref/ref
20	Itga8	integrin alpha 8	INTRON	MODIFIER	.	.	ENSMUST00000028106	.	.	chr2	12112889	A/T	0	59	1	PASS	alt/alt	A/T	21	0	0	.	ref/ref
21	Vav2	vav 2 oncogene	NON_SYNONYMOUS_CODING	MODERATE	aTc/aCc	I559T	ENSMUST00000056176	.	.	chr2	27137438	A/G	0	40	1	PASS	alt/alt	A/G	41	0	0	.	ref/ref
22	Mapkap1	mitogen-activated protein kinase associated protein 1	NON_SYNONYMOUS_CODING	MODERATE	Ctc/Ttc	L31F	ENSMUST00000113124	.	.	chr2	34287682	C/T	1	26	0.963	PASS	alt/alt	C/T	26	0	0	.	ref/ref
22	Gm13406	predicted gene 13406	DOWNSTREAM	MODIFIER	.	.	ENSMUST00000121991	.	.	chr2	34287682	C/T	1	26	0.963	PASS	alt/alt	C/T	26	0	0	.	ref/ref
23	Pdcl	phosducin-like	NON_SYNONYMOUS_CODING	MODERATE	aTg/aAg	M202K	ENSMUST00000009174	.	.	chr2	37207652	A/T	0	86	1	PASS	alt/alt	A/T	69	0	0	.	ref/ref
24	Strbp	spermatid perinuclear RNA binding protein	NON_SYNONYMOUS_CODING	MODERATE	Tca/Cca	S217P	ENSMUST00000028279	.	.	chr2	37482076	A/G	0	71	1	PASS	alt/alt	A/G	65	0	0	.	ref/ref
25	Mbd5	methyl-CpG binding domain protein 5	SYNONYMOUS_CODING	LOW	ctA/ctT	L99	ENSMUST00000112754	.	.	chr2	49106843	A/T	0	16	1	PASS	alt/alt	A/T	16	0	0	.	ref/ref
26	Galnt3	UDP-N-acetyl-alpha-D-galactosamine:polypeptide N-acetylgalactosaminyltransferase 3	NON_SYNONYMOUS_CODING	MODERATE	Gcc/Acc	A104T	ENSMUST00000028378	.	.	chr2	65945112	C/T	0	56	1	PASS	alt/alt	C/T	44	0	0	.	ref/ref
27	Ttc21b	tetratricopeptide repeat domain 21B	INTRON	MODIFIER	.	.	ENSMUST00000125446	.	.	chr2	66061565	C/A	0	87	1	PASS	alt/alt	C/A	63	0	0	.	ref/ref
28	Ttc21b	tetratricopeptide repeat domain 21B	NON_SYNONYMOUS_CODING	MODERATE	tGt/tAt	C552Y	ENSMUST00000125446	.	.	chr2	66067058	C/T	0	33	1	PASS	alt/alt	C/T	28	0	0	.	ref/ref
29	Fsip2	fibrous sheath-interacting protein 2	INTRON	MODIFIER	.	.	ENSMUST00000143764	.	.	chr2	82791000	C/A	0	38	1	PASS	alt/alt	C/A	26	0	0	.	ref/ref
30	Olfr1025-ps1	olfactory receptor 1025, pseudogene 1	NON_SYNONYMOUS_CODING	MODERATE	ttG/ttC	L12F	ENSMUST00000111590	.	.	chr2	85758125	G/C	4	239	0.984	PASS	alt/alt	G/C	230	0	0	.	ref/ref
31	Pamr1	peptidase domain containing associated with muscle regeneration 1	NON_SYNONYMOUS_CODING	MODERATE	Cac/Tac	H476Y	ENSMUST00000028612	.	.	chr2	102480916	C/T	1	47	0.979	PASS	alt/alt	C/T	43	0	0	.	ref/ref
32	Galk2	galactokinase 2	UTR_3_PRIME	MODIFIER	.	.	ENSMUST00000028636	.	.	chr2	125809479	T/A	0	45	1	PASS	alt/alt	T/A	41	0	0	.	ref/ref
32	4930525F21Rik	.	NON_SYNONYMOUS_CODING	MODERATE	gAg/gTg	E495V	ENSMUST00000110446	.	.	chr2	125809479	T/A	0	45	1	PASS	alt/alt	T/A	41	0	0	.	ref/ref
33	Siglec1	sialic acid binding Ig-like lectin 1, sialoadhesin	SYNONYMOUS_CODING	LOW	cgG/cgA	R1172	ENSMUST00000169205	.	.	chr2	130900231	C/T	1	35	0.972	PASS	alt/alt	C/T	31	0	0	.	ref/ref
34	Spef1	sperm flagellar 1	UPSTREAM	MODIFIER	.	.	ENSMUST00000028801	.	.	chr2	131013111	C/T	1	101	0.99	PASS	alt/alt	C/T	56	0	0	.	ref/ref
34	Cdc25b	cell division cycle 25B	SYNONYMOUS_CODING	LOW	ctC/ctT	L65	ENSMUST00000079857	.	.	chr2	131013111	C/T	1	101	0.99	PASS	alt/alt	C/T	56	0	0	.	ref/ref
35	Itch	itchy, E3 ubiquitin protein ligase	SYNONYMOUS_CODING	LOW	ggT/ggC	G12	ENSMUST00000164757	.	.	chr2	154989149	T/C	0	36	1	PASS	alt/alt	T/C	26	0	0	.	ref/ref
36	BC006779	.	EXON	MODIFIER	.	.	ENSMUST00000149417	.	.	chr2	180964634	T/A	0	70	1	PASS	alt/alt	T/A	54	0	0	.	ref/ref
37	Pde7a	phosphodiesterase 7A	NON_SYNONYMOUS_CODING	MODERATE	Act/Gct	T33A	ENSMUST00000091314	.	.	chr3	19160256	T/C	0	16	1	PASS	alt/alt	T/C	8	0	0	.	ref/ref
38	Usp13	ubiquitin specific peptidase 13 (isopeptidase T-3)	NON_SYNONYMOUS_CODING	MODERATE	aTg/aCg	M502T	ENSMUST00000108228	.	.	chr3	32801010	T/C	1	47	0.979	PASS	alt/alt	T/C	42	0	0	.	ref/ref
39	4932438A13Rik	RIKEN cDNA 4932438A13 gene	NON_SYNONYMOUS_CODING	MODERATE	Ttg/Atg	L2723M	ENSMUST00000057272	.	.	chr3	36886566	T/A	0	27	1	PASS	alt/alt	T/A	10	0	0	.	ref/ref
40	Fat4	FAT tumor suppressor homolog 4 (Drosophila)	NON_SYNONYMOUS_CODING	MODERATE	Acc/Gcc	T4052A	ENSMUST00000061260	.	.	chr3	38895066	A/G	0	43	1	PASS	alt/alt	A/G	45	0	0	.	ref/ref
41	Plk4	polo-like kinase 4	INTRON	MODIFIER	.	.	ENSMUST00000168287	.	.	chr3	40615785	T/C	0	19	1	PASS	alt/alt	T/C	7	0	0	.	ref/ref
42	Sis	sucrase isomaltase (alpha-glucosidase)	NON_SYNONYMOUS_CODING	MODERATE	aCa/aTa	T702I	ENSMUST00000094190	.	.	chr3	72742545	G/A	0	50	1	PASS	alt/alt	G/A	47	0	0	.	ref/ref
43	Golim4	golgi integral membrane protein 4	EXON	MODIFIER	.	.	ENSMUST00000131987	.	.	chr3	75707152	T/A	3	84	0.966	PASS	alt/alt	T/A	57	0	0	.	ref/ref
44	Anxa9	annexin A9	DOWNSTREAM	MODIFIER	.	.	ENSMUST00000015846	.	.	chr3	95095021	G/A	0	42	1	PASS	alt/alt	G/A	35	0	0	.	ref/ref
44	Fam63a	family with sequence similarity 63, member A	INTRON	MODIFIER	.	.	ENSMUST00000039537	.	.	chr3	95095021	G/A	0	42	1	PASS	alt/alt	G/A	35	0	0	.	ref/ref
45	Notch2	notch 2	INTRON	MODIFIER	.	.	ENSMUST00000107028	.	.	chr3	97903307	T/A	0	136	1	PASS	alt/alt	T/A	97	0	0	.	ref/ref
46	Sike1	suppressor of IKBKE 1	NON_SYNONYMOUS_CODING	MODERATE	Tcc/Ccc	S102P	ENSMUST00000119450	.	.	chr3	102805661	T/C	2	104	0.981	PASS	alt/alt	T/C	91	0	0	.	ref/ref
47	Gm5546	predicted gene 5546	NON_SYNONYMOUS_CODING	MODERATE	Gtg/Atg	V75M	ENSMUST00000056145	.	.	chr3	104157046	C/T	0	50	1	PASS	alt/alt	C/T	49	0	0	.	ref/ref
48	Alpk1	alpha-kinase 1	INTRON	MODIFIER	.	.	ENSMUST00000029662	.	.	chr3	127382245	AC/A	0	9	1	PASS	alt/alt	AC/A	2	0	0	.	ref/ref
49	Col24a1	collagen, type XXIV, alpha 1	INTRON	MODIFIER	.	.	ENSMUST00000029848	.	.	chr3	145149143	T/A	1	62	0.984	PASS	alt/alt	T/A	69	0	0	.	ref/ref
50	Mcoln2	mucolipin 2	NON_SYNONYMOUS_CODING	MODERATE	cTg/cAg	L299Q	ENSMUST00000098524	.	.	chr3	145844689	T/A	1	37	0.974	PASS	alt/alt	T/A	27	0	0	.	ref/ref
51	Dnase2b	deoxyribonuclease II beta	SYNONYMOUS_CODING	LOW	tcA/tcT	S27	ENSMUST00000029836	.	.	chr3	146259284	T/A	0	76	1	PASS	alt/alt	T/A	74	0	0	.	ref/ref
51	Uox	urate oxidase	UPSTREAM	MODIFIER	.	.	ENSMUST00000121133	.	.	chr3	146259284	T/A	0	76	1	PASS	alt/alt	T/A	74	0	0	.	ref/ref
52	Mdn1	midasin homolog (yeast)	SYNONYMOUS_CODING	LOW	ctG/ctT	L1601	ENSMUST00000071642	.	.	chr4	32794490	G/T	0	36	1	PASS	alt/alt	G/T	43	0	0	.	ref/ref
53	Cntfr	ciliary neurotrophic factor receptor	NON_SYNONYMOUS_CODING	MODERATE	gTg/gCg	V280A	ENSMUST00000102961	.	.	chr4	41605922	A/G	1	43	0.977	PASS	alt/alt	A/G	39	0	0	.	ref/ref
54	Gm12473	.	INTRON	MODIFIER	.	.	ENSMUST00000137535	.	.	chr4	43653863	A/C	0	64	1	PASS	alt/alt	A/C	42	0	0	.	ref/ref
54	Npr2	natriuretic peptide receptor 2	NON_SYNONYMOUS_CODING	MODERATE	gAc/gCc	D399A	ENSMUST00000107877	.	.	chr4	43653863	A/C	0	64	1	PASS	alt/alt	A/C	42	0	0	.	ref/ref
55	Gm12550	.	UPSTREAM	MODIFIER	.	.	ENSMUST00000118478	.	.	chr4	86091654	C/T	0	81	1	PASS	alt/alt	C/T	72	0	0	.	ref/ref
55	Fam154a	family with sequence similarity 154, member A	SYNONYMOUS_CODING	LOW	gaG/gaA	E165	ENSMUST00000030216	.	.	chr4	86091654	C/T	0	81	1	PASS	alt/alt	C/T	72	0	0	.	ref/ref
56	Ifna1	interferon alpha 1	DOWNSTREAM	MODIFIER	.	.	ENSMUST00000094972	.	.	chr4	88496713	A/T	2	87	0.978	PASS	alt/alt	A/T	70	0	0	.	ref/ref
56	.	.	INTERGENIC	MODIFIER	.	.	.	.	.	chr4	88496713	A/T	2	87	0.978	PASS	alt/alt	A/T	70	0	0	.	ref/ref
57	Cyb5rl	cytochrome b5 reductase-like	EXON	MODIFIER	.	.	ENSMUST00000156406	.	.	chr4	106743052	G/A	1	57	0.983	PASS	alt/alt	G/A	36	0	0	.	ref/ref
57	Mrpl37	mitochondrial ribosomal protein L37	UPSTREAM	MODIFIER	.	.	ENSMUST00000030365	.	.	chr4	106743052	G/A	1	57	0.983	PASS	alt/alt	G/A	36	0	0	.	ref/ref
58	Eif2c1	.	INTRON	MODIFIER	.	.	ENSMUST00000097888	.	.	chr4	126137123	A/T	0	123	1	PASS	alt/alt	A/T	108	0	0	.	ref/ref
59	Eif2c1	.	SYNONYMOUS_CODING	LOW	taC/taT	Y13	ENSMUST00000097888	.	.	chr4	126141086	G/A	2	93	0.979	PASS	alt/alt	G/A	91	0	0	.	ref/ref
60	Pigv	phosphatidylinositol glycan anchor biosynthesis, class V	NON_SYNONYMOUS_CODING	MODERATE	Tgg/Ggg	W312G	ENSMUST00000062118	.	.	chr4	133220839	A/C	0	66	1	PASS	alt/alt	A/C	53	0	0	.	ref/ref
61	C1qc	complement component 1, q subcomponent, C chain	UPSTREAM	MODIFIER	.	.	ENSMUST00000046332	.	.	chr4	136452621	A/T	0	36	1	PASS	alt/alt	A/T	26	0	0	.	ref/ref
61	C1qa	complement component 1, q subcomponent, alpha polypeptide	SYNONYMOUS_CODING	LOW	ggT/ggA	G62	ENSMUST00000046285	.	.	chr4	136452621	A/T	0	36	1	PASS	alt/alt	A/T	26	0	0	.	ref/ref
62	Zbtb40	zinc finger and BTB domain containing 40	UTR_3_PRIME	MODIFIER	.	.	ENSMUST00000049583	.	.	chr4	136538947	T/C	0	25	1	PASS	alt/alt	T/C	24	0	0	.	ref/ref
63	Hspg2	perlecan (heparan sulfate proteoglycan 2)	INTRON	MODIFIER	.	.	ENSMUST00000168109	.	.	chr4	137056960	G/A	1	71	0.986	PASS	alt/alt	G/A	41	0	0	.	ref/ref
64	Pqlc2	PQ loop repeat containing 2	NON_SYNONYMOUS_CODING	MODERATE	Tac/Cac	Y165H	ENSMUST00000094564	.	.	chr4	138856257	A/G	0	22	1	PASS	alt/alt	A/G	9	0	0	.	ref/ref
65	Spen	SPEN homolog, transcriptional regulator (Drosophila)	EXON	MODIFIER	.	.	ENSMUST00000152411	.	.	chr4	141044066	A/G	0	59	1	PASS	alt/alt	A/G	44	0	0	.	ref/ref
66	Plod1	procollagen-lysine, 2-oxoglutarate 5-dioxygenase 1	NON_SYNONYMOUS_CODING	MODERATE	gGc/gAc	G255D	ENSMUST00000019199	.	.	chr4	147300338	C/T	0	74	1	PASS	alt/alt	C/T	73	0	0	.	ref/ref
67	Ptchd2	patched domain containing 2	NON_SYNONYMOUS_CODING	MODERATE	ttC/ttA	F835L	ENSMUST00000047720	.	.	chr4	147626961	G/T	0	83	1	PASS	alt/alt	G/T	47	0	0	.	ref/ref
68	Exosc10	exosome component 10	SYNONYMOUS_CODING	LOW	Cta/Tta	L300	ENSMUST00000163835	.	.	chr4	147938730	C/T	4	186	0.979	PASS	alt/alt	C/T	139	0	0	.	ref/ref
68	Gm13204	predicted gene 13204	DOWNSTREAM	MODIFIER	.	.	ENSMUST00000120110	.	.	chr4	147938730	C/T	4	186	0.979	PASS	alt/alt	C/T	139	0	0	.	ref/ref
69	Camta1	calmodulin binding transcription activator 1	NON_SYNONYMOUS_CODING	MODERATE	Tcg/Ccg	S484P	ENSMUST00000164731	.	.	chr4	150518523	A/G	0	95	1	PASS	alt/alt	A/G	66	0	0	.	ref/ref
70	Agrn	agrin	SYNONYMOUS_CODING	LOW	gcC/gcT	A1036	ENSMUST00000075787	.	.	chr4	155546783	G/A	1	51	0.981	PASS	alt/alt	G/A	46	0	0	.	ref/ref
71	2310042D19Rik	RIKEN cDNA 2310042D19 gene	DOWNSTREAM	MODIFIER	.	.	ENSMUST00000105572	.	.	chr4	155596419	G/T	1	55	0.982	PASS	alt/alt	G/T	50	0	0	.	ref/ref
71	Plekhn1	pleckstrin homology domain containing, family N member 1	NON_SYNONYMOUS_CODING	MODERATE	Cag/Aag	Q542K	ENSMUST00000105571	.	.	chr4	155596419	G/T	1	55	0.982	PASS	alt/alt	G/T	50	0	0	.	ref/ref
72	Zfp804b	zinc finger protein 804B	SYNONYMOUS_CODING	LOW	acT/acA	T883	ENSMUST00000164784	.	.	chr5	6770305	A/T	0	48	1	PASS	alt/alt	A/T	43	0	0	.	ref/ref
73	Adam22	a disintegrin and metallopeptidase domain 22	INTRON	MODIFIER	.	.	ENSMUST00000046838	.	.	chr5	8141789	A/T	1	119	0.992	PASS	alt/alt	A/T	81	0	0	.	ref/ref
74	Reln	reelin	EXON	MODIFIER	.	.	ENSMUST00000160707	rs16799292	.	chr5	21733299	A/T	0	27	1	PASS	alt/alt	A/T	34	0	0	.	ref/ref
75	4933427G23Rik	RIKEN cDNA 4933427G23 gene	INTRON	MODIFIER	.	.	ENSMUST00000122963	.	.	chr5	23325318	G/A	0	33	1	PASS	alt/alt	G/A	32	0	0	.	ref/ref
75	Rint1	RAD50 interactor 1	NON_SYNONYMOUS_CODING	MODERATE	Gtt/Att	V709I	ENSMUST00000115113	.	.	chr5	23325318	G/A	0	33	1	PASS	alt/alt	G/A	32	0	0	.	ref/ref
76	Slc4a2	solute carrier family 4 (anion exchanger), member 2	NON_SYNONYMOUS_CODING	MODERATE	Gct/Act	A124T	ENSMUST00000115047	.	.	chr5	23935719	G/A	2	248	0.992	PASS	alt/alt	G/A	304	0	0	.	ref/ref
77	4930471M23Rik	.	SYNONYMOUS_CODING	LOW	Ctg/Ttg	L15	ENSMUST00000171540	.	.	chr5	30950437	C/T	0	89	1	PASS	alt/alt	C/T	81	0	0	.	ref/ref
77	AC105298.1	.	DOWNSTREAM	MODIFIER	.	.	ENSMUST00000176598	.	.	chr5	30950437	C/T	0	89	1	PASS	alt/alt	C/T	81	0	0	.	ref/ref
78	Depdc5	DEP domain containing 5	NON_SYNONYMOUS_CODING	MODERATE	Atc/Ttc	I43F	ENSMUST00000130461	.	.	chr5	33287672	A/T	0	89	1	PASS	alt/alt	A/T	69	0	0	.	ref/ref
79	Pi4k2b	phosphatidylinositol 4-kinase type 2 beta	NON_SYNONYMOUS_CODING	MODERATE	gAa/gTa	E117V	ENSMUST00000031082	.	.	chr5	53141878	A/T	1	116	0.991	PASS	alt/alt	A/T	119	0	0	.	ref/ref
80	Klf3	Kruppel-like factor 3 (basic)	SYNONYMOUS_CODING	LOW	gtG/gtT	V113	ENSMUST00000165536	.	.	chr5	65213394	G/T	3	239	0.988	PASS	alt/alt	G/T	197	0	0	.	ref/ref
81	9130230L23Rik	RIKEN cDNA 9130230L23 gene	INTRON	MODIFIER	.	.	ENSMUST00000067737	.	.	chr5	66379798	A/T	0	30	1	PASS	alt/alt	A/T	28	0	0	.	ref/ref
81	AC115293.1	.	UPSTREAM	MODIFIER	.	.	ENSMUST00000175329	.	.	chr5	66379798	A/T	0	30	1	PASS	alt/alt	A/T	28	0	0	.	ref/ref
82	1700023E05Rik	RIKEN cDNA 1700023E05 gene	SYNONYMOUS_CODING	LOW	gaC/gaT	D431	ENSMUST00000031161	.	.	chr5	77490250	C/T	0	42	1	PASS	alt/alt	C/T	44	0	0	.	ref/ref
83	4930467D21Rik	RIKEN cDNA 4930467D21 gene	UPSTREAM	MODIFIER	.	.	ENSMUST00000152409	.	.	chr5	97820771	A/G	1	84	0.988	PASS	alt/alt	A/G	70	0	0	.	ref/ref
83	Naa11	N(alpha)-acetyltransferase 11, NatA catalytic subunit	SYNONYMOUS_CODING	LOW	ctT/ctC	L182	ENSMUST00000060265	.	.	chr5	97820771	A/G	1	84	0.988	PASS	alt/alt	A/G	70	0	0	.	ref/ref
84	Ep400	E1A binding protein p400	NON_SYNONYMOUS_CODING	MODERATE	Aac/Gac	N2149D	ENSMUST00000112435	.	.	chr5	111111961	T/C	1	72	0.986	PASS	alt/alt	T/C	41	0	0	.	ref/ref
85	Myo18b	myosin XVIIIb	INTRON	MODIFIER	.	.	ENSMUST00000086617	.	.	chr5	113227974	G/A	0	36	1	PASS	alt/alt	G/A	36	0	0	.	ref/ref
86	Zfp664	zinc finger protein 664	EXON	MODIFIER	.	.	ENSMUST00000134473	.	.	chr5	125366754	G/A	3	45	0.938	PASS	alt/alt	G/A	38	0	0	.	ref/ref
87	Rabl5	RAB, member of RAS oncogene family-like 5	NON_SYNONYMOUS_CODING	MODERATE	aTc/aCc	I184T	ENSMUST00000008131	.	.	chr5	137388836	T/C	0	27	1	PASS	alt/alt	T/C	20	0	0	.	ref/ref
88	Gpc2	glypican 2 (cerebroglycan)	UTR_3_PRIME	MODIFIER	.	.	ENSMUST00000159067	.	.	chr5	138706943	C/A	1	100	0.99	PASS	alt/alt	C/A	69	0	0	.	ref/ref
88	Gal3st4	galactose-3-O-sulfotransferase 4	NON_SYNONYMOUS_CODING	MODERATE	Gtg/Ttg	V336L	ENSMUST00000161647	.	.	chr5	138706943	C/A	1	100	0.99	PASS	alt/alt	C/A	69	0	0	.	ref/ref
88	BC037034	cDNA sequence BC037034	UPSTREAM	MODIFIER	.	.	ENSMUST00000110924	.	.	chr5	138706943	C/A	1	100	0.99	PASS	alt/alt	C/A	69	0	0	.	ref/ref
88	6330418K02Rik	RIKEN cDNA 6330418K02 gene	EXON	MODIFIER	.	.	ENSMUST00000125662	.	.	chr5	138706943	C/A	1	100	0.99	PASS	alt/alt	C/A	69	0	0	.	ref/ref
89	Ica1	islet cell autoantigen 1	INTRON	MODIFIER	.	.	ENSMUST00000153390	.	.	chr6	8699684	A/G	0	34	1	PASS	alt/alt	A/G	33	0	0	.	ref/ref
90	Tes	testis derived transcript	INTRON	MODIFIER	.	.	ENSMUST00000076654	.	.	chr6	17054577	C/A	0	35	1	PASS	alt/alt	C/A	27	0	0	.	ref/ref
90	Gm4876	predicted gene 4876	INTRON	MODIFIER	.	.	ENSMUST00000136503	.	.	chr6	17054577	C/A	0	35	1	PASS	alt/alt	C/A	27	0	0	.	ref/ref
91	Gm17429	.	INTRON	MODIFIER	.	.	ENSMUST00000171522	.	.	chr6	22009867	C/A	0	53	1	PASS	alt/alt	C/A	53	0	0	.	ref/ref
91	A430107O13Rik	.	INTRON	MODIFIER	.	.	ENSMUST00000115383	.	.	chr6	22009867	C/A	0	53	1	PASS	alt/alt	C/A	53	0	0	.	ref/ref
92	Ptprz1	protein tyrosine phosphatase, receptor type Z, polypeptide 1	SYNONYMOUS_CODING	LOW	gtT/gtA	V1133	ENSMUST00000090568	.	.	chr6	22951311	T/A	0	51	1	PASS	alt/alt	T/A	41	0	0	.	ref/ref
93	Osbpl3	oxysterol binding protein-like 3	INTRON	MODIFIER	.	.	ENSMUST00000071728	.	.	chr6	50262579	A/C	0	64	1	PASS	alt/alt	A/C	56	0	0	.	ref/ref
94	Vmn1r23	vomeronasal 1 receptor 23	NON_SYNONYMOUS_CODING	MODERATE	Tat/Cat	Y203H	ENSMUST00000175817	.	.	chr6	57876179	A/G	11	230	0.954	PASS	alt/alt	A/G	203	0	0	.	ref/ref
95	Dysf	dysferlin	INTRON	MODIFIER	.	.	ENSMUST00000113818	.	.	chr6	84062252	A/T	1	112	0.991	PASS	alt/alt	A/T	95	0	0	.	ref/ref
96	Plxna1	plexin A1	INTRON	MODIFIER	.	.	ENSMUST00000049845	.	.	chr6	89282631	A/G	0	143	1	PASS	alt/alt	A/G	117	0	0	.	ref/ref
97	Cntn3	contactin 3	NON_SYNONYMOUS_CODING	MODERATE	Ata/Tta	I531L	ENSMUST00000032159	.	.	chr6	102192061	T/A	2	45	0.957	PASS	alt/alt	T/A	32	0	0	.	ref/ref
98	Cpne9	copine family member IX	NON_SYNONYMOUS_CODING	MODERATE	cAc/cTc	H320L	ENSMUST00000041203	.	.	chr6	113244633	A/T	0	101	1	PASS	alt/alt	A/T	66	0	0	.	ref/ref
99	1500001M20Rik	.	INTRON	MODIFIER	.	.	ENSMUST00000032461	.	.	chr6	114960897	A/G	1	71	0.986	PASS	alt/alt	A/G	55	0	0	.	ref/ref
100	Cacna1c	calcium channel, voltage-dependent, L type, alpha 1C subunit	INTRON	MODIFIER	.	.	ENSMUST00000112825	.	.	chr6	118562570	A/T	0	249	1	PASS	alt/alt	A/T	251	0	0	.	ref/ref
101	Slc6a13	solute carrier family 6 (neurotransmitter transporter, GABA), member 13	NON_SYNONYMOUS_CODING	MODERATE	Gtg/Ttg	V423L	ENSMUST00000064580	.	.	chr6	121284950	G/T	0	70	1	PASS	alt/alt	G/T	47	0	0	.	ref/ref
102	Vwf	Von Willebrand factor homolog	NON_SYNONYMOUS_CODING	MODERATE	gGc/gAc	G1864D	ENSMUST00000001995	.	.	chr6	125597898	G/A	1	63	0.984	PASS	alt/alt	G/A	33	0	0	.	ref/ref
103	Pde3a	phosphodiesterase 3A, cGMP inhibited	NON_SYNONYMOUS_CODING	MODERATE	Gag/Aag	E1051K	ENSMUST00000043259	.	.	chr6	141440878	G/A	2	84	0.977	PASS	alt/alt	G/A	54	0	0	.	ref/ref
104	Recql	RecQ protein-like	DOWNSTREAM	MODIFIER	.	.	ENSMUST00000032370	.	.	chr6	142297077	A/G	0	25	1	PASS	alt/alt	A/G	13	0	0	.	ref/ref
104	Pyroxd1	pyridine nucleotide-disulphide oxidoreductase domain 1	NON_SYNONYMOUS_CODING	MODERATE	gAa/gGa	E64G	ENSMUST00000041852	.	.	chr6	142297077	A/G	0	25	1	PASS	alt/alt	A/G	13	0	0	.	ref/ref
105	Tmc4	transmembrane channel-like gene family 4	UPSTREAM	MODIFIER	.	.	ENSMUST00000121743	.	.	chr7	3630424	G/A	0	34	1	PASS	alt/alt	G/A	28	0	0	.	ref/ref
105	Mboat7	membrane bound O-acyltransferase domain containing 7	SYNONYMOUS_CODING	LOW	gcC/gcT	A353	ENSMUST00000038608	.	.	chr7	3630424	G/A	0	34	1	PASS	alt/alt	G/A	28	0	0	.	ref/ref
106	Suv420h2	suppressor of variegation 4-20 homolog 2 (Drosophila)	STOP_GAINED	HIGH	tgT/tgA	C249*	ENSMUST00000076059	.	.	chr7	4698178	T/A	0	58	1	PASS	alt/alt	T/A	37	0	0	.	ref/ref
107	9530053A07Rik	RIKEN cDNA 9530053A07 gene	EXON	MODIFIER	.	.	ENSMUST00000129051	.	.	chr7	28927876	T/A	1	67	0.985	PASS	alt/alt	T/A	64	0	0	.	ref/ref
108	Ryr1	ryanodine receptor 1, skeletal muscle	NON_SYNONYMOUS_CODING	MODERATE	gAt/gTt	D4692V	ENSMUST00000032813	.	.	chr7	29798802	T/A	2	198	0.99	PASS	alt/alt	T/A	170	0	0	.	ref/ref
109	Fam98c	family with sequence similarity 98, member C	EXON	MODIFIER	.	.	ENSMUST00000123545	.	.	chr7	29937565	C/T	0	77	1	PASS	alt/alt	C/T	53	0	0	.	ref/ref
109	1110035H17Rik	RIKEN cDNA 1110035H17 gene	UPSTREAM	MODIFIER	.	.	ENSMUST00000053062	.	.	chr7	29937565	C/T	0	77	1	PASS	alt/alt	C/T	53	0	0	.	ref/ref
109	Rasgrp4	RAS guanyl releasing protein 4	UTR_3_PRIME	MODIFIER	.	.	ENSMUST00000032811	.	.	chr7	29937565	C/T	0	77	1	PASS	alt/alt	C/T	53	0	0	.	ref/ref
110	U2af1l4	U2 small nuclear RNA auxiliary factor 1-like 4	UPSTREAM	MODIFIER	.	.	ENSMUST00000168931	.	.	chr7	31347433	G/A	0	9	1	PASS	alt/alt	G/A	12	0	0	.	ref/ref
110	Lin37	lin-37 homolog (C. elegans)	UPSTREAM	MODIFIER	.	.	ENSMUST00000156241	.	.	chr7	31347433	G/A	0	9	1	PASS	alt/alt	G/A	12	0	0	.	ref/ref
110	Gm17104	.	DOWNSTREAM	MODIFIER	.	.	ENSMUST00000166826	.	.	chr7	31347433	G/A	0	9	1	PASS	alt/alt	G/A	12	0	0	.	ref/ref
110	Tmem149	.	UPSTREAM	MODIFIER	.	.	ENSMUST00000043850	.	.	chr7	31347433	G/A	0	9	1	PASS	alt/alt	G/A	12	0	0	.	ref/ref
110	Psenen	presenilin enhancer 2 homolog (C. elegans)	SYNONYMOUS_CODING	LOW	Ctg/Ttg	L26	ENSMUST00000043898	.	.	chr7	31347433	G/A	0	9	1	PASS	alt/alt	G/A	12	0	0	.	ref/ref
111	Gm17077	.	UPSTREAM	MODIFIER	.	.	ENSMUST00000133179	.	.	chr7	31740434	T/C	1	55	0.982	PASS	alt/alt	T/C	52	0	0	.	ref/ref
111	Usf2	upstream transcription factor 2	NON_SYNONYMOUS_CODING	MODERATE	aAt/aGt	N125S	ENSMUST00000162228	.	.	chr7	31740434	T/C	1	55	0.982	PASS	alt/alt	T/C	52	0	0	.	ref/ref
111	Lsr	lipolysis stimulated lipoprotein receptor	DOWNSTREAM	MODIFIER	.	.	ENSMUST00000147431	.	.	chr7	31740434	T/C	1	55	0.982	PASS	alt/alt	T/C	52	0	0	.	ref/ref
111	Gm4673	predicted gene 4673	UPSTREAM	MODIFIER	.	.	ENSMUST00000164188	.	.	chr7	31740434	T/C	1	55	0.982	PASS	alt/alt	T/C	52	0	0	.	ref/ref
112	4931406P16Rik	RIKEN cDNA 4931406P16 gene	INTRON	MODIFIER	.	.	ENSMUST00000085592	.	.	chr7	35036140	C/T	1	213	0.995	PASS	alt/alt	C/T	138	0	0	.	ref/ref
112	Gm6096	predicted gene 6096	SYNONYMOUS_CODING	LOW	gaC/gaT	D28	ENSMUST00000105172	.	.	chr7	35036140	C/T	1	213	0.995	PASS	alt/alt	C/T	138	0	0	.	ref/ref
113	Josd2	Josephin domain containing 2	UPSTREAM	MODIFIER	.	.	ENSMUST00000121922	.	.	chr7	51722060	C/A	0	107	1	PASS	alt/alt	C/A	86	0	0	.	ref/ref
113	Lrrc4b	leucine rich repeat containing 4B	DOWNSTREAM	MODIFIER	.	.	ENSMUST00000058667	.	.	chr7	51722060	C/A	0	107	1	PASS	alt/alt	C/A	86	0	0	.	ref/ref
113	Aspdh	aspartate dehydrogenase domain containing	NON_SYNONYMOUS_CODING	MODERATE	gaC/gaA	D107E	ENSMUST00000035929	.	.	chr7	51722060	C/A	0	107	1	PASS	alt/alt	C/A	86	0	0	.	ref/ref
114	Cyth2	cytohesin 2	INTRON	MODIFIER	.	.	ENSMUST00000107726	.	.	chr7	53066216	G/A	1	76	0.987	PASS	alt/alt	G/A	69	0	0	.	ref/ref
115	Wdr93	WD repeat domain 93	NON_SYNONYMOUS_CODING	MODERATE	aAa/aGa	K408R	ENSMUST00000035622	.	.	chr7	86916469	A/G	2	248	0.992	PASS	alt/alt	A/G	240	0	0	.	ref/ref
116	Rccd1	RCC1 domain containing 1	UPSTREAM	MODIFIER	.	.	ENSMUST00000047362	.	.	chr7	87472590	A/T	0	48	1	PASS	alt/alt	A/T	28	0	0	.	ref/ref
116	Unc45a	unc-45 homolog A (C. elegans)	INTRON	MODIFIER	.	.	ENSMUST00000032748	.	.	chr7	87472590	A/T	0	48	1	PASS	alt/alt	A/T	28	0	0	.	ref/ref
117	Myo7a	myosin VIIA	NON_SYNONYMOUS_CODING	MODERATE	Ttc/Ctc	F620L	ENSMUST00000084979	.	.	chr7	105233938	A/G	1	89	0.989	PASS	alt/alt	A/G	58	0	0	.	ref/ref
118	Capn5	calpain 5	STOP_GAINED	HIGH	tCa/tAa	S89*	ENSMUST00000040971	.	.	chr7	105300353	G/T	0	24	1	PASS	alt/alt	G/T	7	0	0	.	ref/ref
119	Ppfibp2	PTPRF interacting protein, binding protein 2 (liprin beta 2)	NON_SYNONYMOUS_CODING	MODERATE	Act/Gct	T443A	ENSMUST00000040056	.	.	chr7	114871251	A/G	1	120	0.992	PASS	alt/alt	A/G	85	0	0	.	ref/ref
120	Olfr498	olfactory receptor 498	SYNONYMOUS_CODING	LOW	tgT/tgC	C172	ENSMUST00000074787	.	.	chr7	115609355	T/C	2	153	0.987	PASS	alt/alt	T/C	123	0	0	.	ref/ref
121	Olfr519	olfactory receptor 519	NON_SYNONYMOUS_CODING	MODERATE	atG/atA	M151I	ENSMUST00000084752	.	.	chr7	116037482	C/T	1	145	0.993	PASS	alt/alt	C/T	107	0	0	.	ref/ref
122	Trim66	tripartite motif-containing 66	NON_SYNONYMOUS_CODING	MODERATE	gAt/gGt	D1046G	ENSMUST00000106741	.	.	chr7	116601326	T/C	0	77	1	PASS	alt/alt	T/C	60	0	0	.	ref/ref
123	Mical2	microtubule associated monooxygenase, calponin and LIM domain containing 2	SYNONYMOUS_CODING	LOW	gcT/gcG	A858	ENSMUST00000037991	.	.	chr7	119478863	T/G	0	59	1	PASS	alt/alt	T/G	53	0	0	.	ref/ref
124	Pde3b	phosphodiesterase 3B, cGMP-inhibited	NON_SYNONYMOUS_CODING	MODERATE	tTc/tGc	F212C	ENSMUST00000032909	.	.	chr7	121559699	T/G	0	27	1	PASS	alt/alt	T/G	38	0	0	.	ref/ref
124	4933406I18Rik	RIKEN cDNA 4933406I18 gene	UPSTREAM	MODIFIER	.	.	ENSMUST00000124673	.	.	chr7	121559699	T/G	0	27	1	PASS	alt/alt	T/G	38	0	0	.	ref/ref
125	Dnahc3	dynein, axonemal, heavy chain 3	NON_SYNONYMOUS_CODING	MODERATE	aCc/aTc	T3756I	ENSMUST00000046993	.	.	chr7	127073761	G/A	0	77	1	PASS	alt/alt	G/A	56	0	0	.	ref/ref
126	Atp2a1	ATPase, Ca++ transporting, cardiac muscle, fast twitch 1	INTRON	MODIFIER	.	.	ENSMUST00000032974	.	.	chr7	133605710	T/C	0	48	1	PASS	alt/alt	T/C	33	0	0	.	ref/ref
126	Sh2b1	SH2B adaptor protein 1	DOWNSTREAM	MODIFIER	.	.	ENSMUST00000032978	.	.	chr7	133605710	T/C	0	48	1	PASS	alt/alt	T/C	33	0	0	.	ref/ref
127	Kif22	kinesin family member 22	INTRON	MODIFIER	.	.	ENSMUST00000032915	.	.	chr7	134171362	G/A	2	212	0.991	PASS	alt/alt	G/A	139	0	0	.	ref/ref
127	Maz	MYC-associated zinc finger protein (purine-binding transcription factor)	UPSTREAM	MODIFIER	.	.	ENSMUST00000106323	.	.	chr7	134171362	G/A	2	212	0.991	PASS	alt/alt	G/A	139	0	0	.	ref/ref
128	B4galnt4	beta-1,4-N-acetyl-galactosaminyl transferase 4	NON_SYNONYMOUS_CODING	MODERATE	gTg/gAg	V211E	ENSMUST00000048002	.	.	chr7	148250799	T/A	0	80	1	PASS	alt/alt	T/A	74	0	0	.	ref/ref
129	Ptdss2	phosphatidylserine synthase 2	DOWNSTREAM	MODIFIER	.	.	ENSMUST00000026568	.	.	chr7	148346475	G/A	0	36	1	PASS	alt/alt	G/A	38	0	0	.	ref/ref
129	Rnh1	ribonuclease/angiogenin inhibitor 1	INTRON	MODIFIER	.	.	ENSMUST00000106033	.	.	chr7	148346475	G/A	0	36	1	PASS	alt/alt	G/A	38	0	0	.	ref/ref
130	Ap2a2	adaptor-related protein complex 2, alpha 2 subunit	DOWNSTREAM	MODIFIER	.	.	ENSMUST00000003038	.	.	chr7	148820408	A/T	0	23	1	PASS	alt/alt	A/T	23	0	0	.	ref/ref
130	Muc6	mucin 6, gastric	NON_SYNONYMOUS_CODING	MODERATE	aTt/aAt	I2764N	ENSMUST00000171124	.	.	chr7	148820408	A/T	0	23	1	PASS	alt/alt	A/T	23	0	0	.	ref/ref
131	Cttn	cortactin	NON_SYNONYMOUS_CODING	MODERATE	Gcc/Acc	A266T	ENSMUST00000033407	.	.	chr7	151635515	C/T	0	65	1	PASS	alt/alt	C/T	59	0	0	.	ref/ref
132	Csmd1	CUB and Sushi multiple domains 1	NON_SYNONYMOUS_CODING	MODERATE	Aat/Tat	N434Y	ENSMUST00000110790	.	.	chr8	16346615	T/A	0	26	1	PASS	alt/alt	T/A	22	0	0	.	ref/ref
133	Ank1	ankyrin 1, erythroid	NON_SYNONYMOUS_CODING	MODERATE	ttG/ttT	L42F	ENSMUST00000117662	.	.	chr8	24192673	G/T	0	77	1	PASS	alt/alt	G/T	84	0	0	.	ref/ref
134	Adam3	a disintegrin and metallopeptidase domain 3 (cyritestin)	DOWNSTREAM	MODIFIER	.	.	ENSMUST00000167431	.	.	chr8	25784544	T/A	1	205	0.995	PASS	alt/alt	T/A	169	0	0	.	ref/ref
134	Adam18	a disintegrin and metallopeptidase domain 18	NON_SYNONYMOUS_CODING	MODERATE	Ata/Tta	I32L	ENSMUST00000033957	.	.	chr8	25784544	T/A	1	205	0.995	PASS	alt/alt	T/A	169	0	0	.	ref/ref
135	Odz3	.	NON_SYNONYMOUS_CODING	MODERATE	tGt/tAt	C100Y	ENSMUST00000033965	.	.	chr8	49731824	C/T	0	149	1	PASS	alt/alt	C/T	114	0	0	.	ref/ref
136	Gmip	Gem-interacting protein	UPSTREAM	MODIFIER	.	.	ENSMUST00000123453	.	.	chr8	72330867	G/A	0	63	1	PASS	alt/alt	G/A	42	0	0	.	ref/ref
136	Atp13a1	ATPase type 13A1	INTRON	MODIFIER	.	.	ENSMUST00000093467	.	.	chr8	72330867	G/A	0	63	1	PASS	alt/alt	G/A	42	0	0	.	ref/ref
137	Unc13a	unc-13 homolog A (C. elegans)	NON_SYNONYMOUS_CODING	MODERATE	gAg/gGg	E618G	ENSMUST00000030170	.	.	chr8	74177505	T/C	2	159	0.988	PASS	alt/alt	T/C	143	0	0	.	ref/ref
138	Tbc1d9	TBC1 domain family, member 9	INTRON	MODIFIER	.	.	ENSMUST00000168190	.	.	chr8	85788694	GC/G	5	49	0.907	PASS	alt/alt	G/T,GC/G	46	0	0	.	ref/ref
139	Gpr114	G protein-coupled receptor 114	NON_SYNONYMOUS_CODING	MODERATE	Cat/Tat	H104Y	ENSMUST00000074570	.	.	chr8	97458373	C/T	1	104	0.99	PASS	alt/alt	C/T	81	0	0	.	ref/ref
140	Ndrg4	N-myc downstream regulated gene 4	NON_SYNONYMOUS_CODING	MODERATE	tCc/tAc	S248Y	ENSMUST00000080666	.	.	chr8	98234577	C/A	0	15	1	PASS	alt/alt	C/A	10	0	0	.	ref/ref
141	AC124584.1	.	UPSTREAM	MODIFIER	.	.	ENSMUST00000175604	.	.	chr8	107861242	C/T	4	241	0.984	PASS	alt/alt	C/T	184	0	0	.	ref/ref
141	Tmem208	transmembrane protein 208	DOWNSTREAM	MODIFIER	.	.	ENSMUST00000098453	.	.	chr8	107861242	C/T	4	241	0.984	PASS	alt/alt	C/T	184	0	0	.	ref/ref
141	Fhod1	formin homology 2 domain containing 1	NON_SYNONYMOUS_CODING	MODERATE	Gtc/Atc	V244I	ENSMUST00000014922	.	.	chr8	107861242	C/T	4	241	0.984	PASS	alt/alt	C/T	184	0	0	.	ref/ref
142	Slc9a5	solute carrier family 9 (sodium/hydrogen exchanger), member 5	NON_SYNONYMOUS_CODING	MODERATE	gTg/gCg	V403A	ENSMUST00000073149	.	.	chr8	107880937	T/C	0	208	1	PASS	alt/alt	T/C	170	1	0.006	.	ref/ref
143	Hydin	HYDIN, axonemal central pair apparatus protein	NON_SYNONYMOUS_CODING	MODERATE	Gtt/Att	V3129I	ENSMUST00000043141	.	.	chr8	113080918	G/A	1	59	0.983	PASS	alt/alt	G/A	44	0	0	.	ref/ref
144	Gm17642	.	INTRON	MODIFIER	.	.	ENSMUST00000166884	.	.	chr8	113405740	A/G	2	115	0.983	PASS	alt/alt	A/G	107	0	0	.	ref/ref
144	Fuk	fucokinase	DOWNSTREAM	MODIFIER	.	.	ENSMUST00000066419	.	.	chr8	113405740	A/G	2	115	0.983	PASS	alt/alt	A/G	107	0	0	.	ref/ref
144	Cog4	component of oligomeric golgi complex 4	NON_SYNONYMOUS_CODING	MODERATE	gAg/gGg	E705G	ENSMUST00000165867	.	.	chr8	113405740	A/G	2	115	0.983	PASS	alt/alt	A/G	107	0	0	.	ref/ref
145	Olfr872	olfactory receptor 872	NON_SYNONYMOUS_CODING	MODERATE	gTa/gAa	V103E	ENSMUST00000165847	.	.	chr9	20064677	T/A	2	233	0.991	PASS	alt/alt	T/A	175	0	0	.	ref/ref
146	Prdm10	PR domain containing 10	NON_SYNONYMOUS_CODING	MODERATE	aGg/aAg	R890K	ENSMUST00000074510	.	.	chr9	31167419	G/A	2	78	0.975	PASS	alt/alt	G/A	77	0	0	.	ref/ref
147	BC024479	.	UTR_3_PRIME	MODIFIER	.	.	ENSMUST00000048604	.	.	chr9	37331129	T/A	0	68	1	PASS	alt/alt	T/A	46	0	0	.	ref/ref
147	Esam	endothelial cell-specific adhesion molecule	UPSTREAM	MODIFIER	.	.	ENSMUST00000002011	.	.	chr9	37331129	T/A	0	68	1	PASS	alt/alt	T/A	46	0	0	.	ref/ref
148	Olfr901	olfactory receptor 901	NON_SYNONYMOUS_CODING	MODERATE	Tgc/Cgc	C141R	ENSMUST00000063716	.	.	chr9	38238289	T/C	1	200	0.995	PASS	alt/alt	T/C	167	0	0	.	ref/ref
149	Olfr983	olfactory receptor 983	NON_SYNONYMOUS_CODING	MODERATE	Atg/Ttg	M288L	ENSMUST00000050996	.	.	chr9	39899688	T/A	0	44	1	PASS	alt/alt	T/A	30	0	0	.	ref/ref
150	Tecta	tectorin alpha	INTRON	MODIFIER	.	.	ENSMUST00000160940	.	.	chr9	42175363	T/C	0	26	1	PASS	alt/alt	T/C	18	0	0	.	ref/ref
151	Upk2	uroplakin 2	INTRON	MODIFIER	.	.	ENSMUST00000047740	.	.	chr9	44261215	C/T	1	62	0.984	PASS	alt/alt	C/T	43	0	0	.	ref/ref
152	Islr2	immunoglobulin superfamily containing leucine-rich repeat 2	SYNONYMOUS_CODING	LOW	aaC/aaT	N470	ENSMUST00000060035	.	.	chr9	58046373	G/A	0	151	1	PASS	alt/alt	G/A	117	0	0	.	ref/ref
152	1600029O15Rik	RIKEN cDNA 1600029O15 gene	UPSTREAM	MODIFIER	.	.	ENSMUST00000171832	.	.	chr9	58046373	G/A	0	151	1	PASS	alt/alt	G/A	117	0	0	.	ref/ref
153	Spesp1	sperm equatorial segment protein 1	NON_SYNONYMOUS_CODING	MODERATE	aTa/aCa	I22T	ENSMUST00000056949	.	.	chr9	62121367	A/G	0	65	1	PASS	alt/alt	A/G	61	0	0	.	ref/ref
154	Scg3	secretogranin III	NON_SYNONYMOUS_CODING	MODERATE	caC/caA	H269Q	ENSMUST00000034699	.	.	chr9	75517092	G/T	1	85	0.988	PASS	alt/alt	G/T	73	0	0	.	ref/ref
155	Tmem30a	transmembrane protein 30A	INTRON	MODIFIER	.	.	ENSMUST00000120690	.	.	chr9	79622891	A/T	0	43	1	PASS	alt/alt	A/T	36	0	0	.	ref/ref
156	Pik3r4	phosphatidylinositol 3 kinase, regulatory subunit, polypeptide 4, p150	NON_SYNONYMOUS_CODING	MODERATE	Agt/Ggt	S18G	ENSMUST00000065778	.	.	chr9	105546618	A/G	2	131	0.985	PASS	alt/alt	A/G	103	0	0	.	ref/ref
157	Scn5a	sodium channel, voltage-gated, type V, alpha	INTRON	MODIFIER	.	.	ENSMUST00000065196	.	.	chr9	119401331	G/A	1	210	0.995	PASS	alt/alt	G/A	181	0	0	.	ref/ref
158	Scn11a	sodium channel, voltage-gated, type XI, alpha	INTRON	MODIFIER	.	.	ENSMUST00000070617	.	.	chr9	119703328	C/T	1	41	0.976	PASS	alt/alt	C/T	29	0	0	.	ref/ref
159	Utrn	utrophin	INTRON	MODIFIER	.	.	ENSMUST00000076817	.	.	chr10	12183164	A/G	1	72	0.986	PASS	alt/alt	A/G	59	0	0	.	ref/ref
160	Fam184a	family with sequence similarity 184, member A	INTRON	MODIFIER	.	.	ENSMUST00000163761	.	.	chr10	53394352	A/G	0	46	1	PASS	alt/alt	A/G	49	0	0	.	ref/ref
161	Ccdc109a	.	SYNONYMOUS_CODING	LOW	gtC/gtT	V124	ENSMUST00000020312	.	.	chr10	58930390	G/A	0	121	1	PASS	alt/alt	G/A	89	0	0	.	ref/ref
162	Gm4798	predicted pseudogene 4798	EXON	MODIFIER	.	.	ENSMUST00000062640	.	.	chr10	71167812	G/A	0	79	1	PASS	alt/alt	G/A	58	0	0	.	ref/ref
163	Trappc10	trafficking protein particle complex 10	NON_SYNONYMOUS_CODING	MODERATE	tTc/tAc	F182Y	ENSMUST00000000384	.	.	chr10	77683067	A/T	0	36	1	PASS	alt/alt	A/T	50	0	0	.	ref/ref
164	Stab2	stabilin 2	SYNONYMOUS_CODING	LOW	tgT/tgC	C695	ENSMUST00000035288	.	.	chr10	86408976	A/G	0	23	1	PASS	alt/alt	A/G	40	0	0	.	ref/ref
165	Utp20	UTP20, small subunit (SSU) processome component, homolog (yeast)	NON_SYNONYMOUS_CODING	MODERATE	aTc/aCc	I1120T	ENSMUST00000004470	.	.	chr10	88248796	A/G	0	54	1	PASS	alt/alt	A/G	45	0	0	.	ref/ref
166	Myo1a	myosin IA	INTRON	MODIFIER	.	.	ENSMUST00000079590	.	.	chr10	127152405	T/G	0	19	1	PASS	alt/alt	T/G	7	0	0	.	ref/ref
167	Olfr790	olfactory receptor 790	SYNONYMOUS_CODING	LOW	ctC/ctT	L49	ENSMUST00000056002	.	.	chr10	128938088	C/T	1	111	0.991	PASS	alt/alt	C/T	94	0	0	.	ref/ref
168	Vps54	vacuolar protein sorting 54 (yeast)	SYNONYMOUS_CODING	LOW	gcT/gcG	A2	ENSMUST00000094375	.	.	chr11	21163227	T/G	0	17	1	PASS	alt/alt	T/G	20	0	0	.	ref/ref
169	Usp34	ubiquitin specific peptidase 34	NON_SYNONYMOUS_CODING	MODERATE	agT/agG	S178R	ENSMUST00000070402	.	.	chr11	23261293	T/G	1	58	0.983	PASS	alt/alt	T/G	58	0	0	.	ref/ref
170	Gm12216	predicted gene 12216	INTRON	MODIFIER	.	.	ENSMUST00000117316	.	.	chr11	53663444	A/G	1	52	0.981	PASS	alt/alt	A/G	34	0	0	.	ref/ref
171	Fat2	FAT tumor suppressor homolog 2 (Drosophila)	NON_SYNONYMOUS_CODING	MODERATE	gAg/gTg	E2901V	ENSMUST00000068853	.	.	chr11	55094686	T/A	2	108	0.982	PASS	alt/alt	T/A	71	0	0	.	ref/ref
172	Zfp692	zinc finger protein 692	INTRON	MODIFIER	.	.	ENSMUST00000049353	.	.	chr11	58123737	C/T	0	93	1	PASS	alt/alt	C/T	103	0	0	.	ref/ref
172	Zfp672	zinc finger protein 672	DOWNSTREAM	MODIFIER	.	.	ENSMUST00000057836	.	.	chr11	58123737	C/T	0	93	1	PASS	alt/alt	C/T	103	0	0	.	ref/ref
173	Mapk7	mitogen-activated protein kinase 7	EXON	MODIFIER	.	.	ENSMUST00000128478	.	.	chr11	61302793	G/A	0	29	1	PASS	alt/alt	G/A	14	0	0	.	ref/ref
173	Mfap4	microfibrillar-associated protein 4	DOWNSTREAM	MODIFIER	.	.	ENSMUST00000064783	.	.	chr11	61302793	G/A	0	29	1	PASS	alt/alt	G/A	14	0	0	.	ref/ref
174	Gm10995	.	INTRON	MODIFIER	.	.	ENSMUST00000108687	.	.	chr11	67008614	T/A	0	47	1	PASS	alt/alt	T/A	38	0	0	.	ref/ref
174	Myh1	myosin, heavy polypeptide 1, skeletal muscle, adult	UPSTREAM	MODIFIER	.	.	ENSMUST00000018637	.	.	chr11	67008614	T/A	0	47	1	PASS	alt/alt	T/A	38	0	0	.	ref/ref
174	Myh2	myosin, heavy polypeptide 2, skeletal muscle, adult	INTRON	MODIFIER	.	.	ENSMUST00000018640	.	.	chr11	67008614	T/A	0	47	1	PASS	alt/alt	T/A	38	0	0	.	ref/ref
174	9430073C21Rik	.	DOWNSTREAM	MODIFIER	.	.	ENSMUST00000145346	.	.	chr11	67008614	T/A	0	47	1	PASS	alt/alt	T/A	38	0	0	.	ref/ref
175	Myh1	myosin, heavy polypeptide 1, skeletal muscle, adult	SYNONYMOUS_CODING	LOW	atC/atT	I843	ENSMUST00000018637	.	.	chr11	67024915	C/T	1	144	0.993	PASS	alt/alt	C/T	109	0	0	.	ref/ref
175	Gm12300	.	EXON	MODIFIER	.	.	ENSMUST00000145021	.	.	chr11	67024915	C/T	1	144	0.993	PASS	alt/alt	C/T	109	0	0	.	ref/ref
176	Usp43	ubiquitin specific peptidase 43	NON_SYNONYMOUS_CODING	MODERATE	cGt/cAt	R820H	ENSMUST00000108677	.	.	chr11	67669908	C/T	1	81	0.988	PASS	alt/alt	C/T	61	0	0	.	ref/ref
177	Slc2a4	solute carrier family 2 (facilitated glucose transporter), member 4	DOWNSTREAM	MODIFIER	.	.	ENSMUST00000018710	.	.	chr11	69754595	G/A	0	175	1	PASS	alt/alt	G/A	139	0	0	.	ref/ref
177	Ybx2	Y box protein 2	NON_SYNONYMOUS_CODING	MODERATE	Gtg/Atg	V153M	ENSMUST00000087862	.	.	chr11	69754595	G/A	0	175	1	PASS	alt/alt	G/A	139	0	0	.	ref/ref
178	Dvl2	dishevelled 2, dsh homolog (Drosophila)	SYNONYMOUS_CODING	LOW	ccT/ccA	P646	ENSMUST00000019362	.	.	chr11	69822821	T/A	0	79	1	PASS	alt/alt	T/A	59	0	0	.	ref/ref
178	Mir324	microRNA 324	UPSTREAM	MODIFIER	.	.	ENSMUST00000083600	.	.	chr11	69822821	T/A	0	79	1	PASS	alt/alt	T/A	59	0	0	.	ref/ref
178	Acadvl	acyl-Coenzyme A dehydrogenase, very long chain	DOWNSTREAM	MODIFIER	.	.	ENSMUST00000018718	.	.	chr11	69822821	T/A	0	79	1	PASS	alt/alt	T/A	59	0	0	.	ref/ref
179	Alox15	arachidonate 15-lipoxygenase	INTRON	MODIFIER	.	.	ENSMUST00000019068	.	.	chr11	70163801	C/A	5	235	0.979	PASS	alt/alt	C/A	214	0	0	.	ref/ref
180	Olfr397	olfactory receptor 397	NON_SYNONYMOUS_CODING	MODERATE	aaT/aaA	N195K	ENSMUST00000108465	.	.	chr11	73778696	T/A	4	131	0.97	PASS	alt/alt	T/A	80	0	0	.	ref/ref
181	Mir22	microRNA 22	DOWNSTREAM	MODIFIER	.	.	ENSMUST00000083595	.	.	chr11	75282089	C/T	0	87	1	PASS	alt/alt	C/T	90	0	0	.	ref/ref
181	2210403K04Rik	.	DOWNSTREAM	MODIFIER	.	.	ENSMUST00000134345	.	.	chr11	75282089	C/T	0	87	1	PASS	alt/alt	C/T	90	0	0	.	ref/ref
181	Tlcd2	TLC domain containing 2	SYNONYMOUS_CODING	LOW	gaC/gaT	D68	ENSMUST00000108435	.	.	chr11	75282089	C/T	0	87	1	PASS	alt/alt	C/T	90	0	0	.	ref/ref
182	Tex14	testis expressed gene 14	SYNONYMOUS_CODING	LOW	aaC/aaT	N35	ENSMUST00000060835	.	.	chr11	87247416	C/T	1	26	0.963	PASS	alt/alt	C/T	20	0	0	.	ref/ref
183	Col1a1	collagen, type I, alpha 1	INTRON	MODIFIER	.	.	ENSMUST00000107754	.	.	chr11	94802018	G/T	0	145	1	PASS	alt/alt	G/T	130	0	0	.	ref/ref
184	Gpr179	G protein-coupled receptor 179	SYNONYMOUS_CODING	LOW	ccA/ccT	P2221	ENSMUST00000093942	.	.	chr11	97195979	T/A	3	76	0.962	PASS	alt/alt	T/A	63	0	0	.	ref/ref
184	Mrpl45	mitochondrial ribosomal protein L45	DOWNSTREAM	MODIFIER	.	.	ENSMUST00000019026	.	.	chr11	97195979	T/A	3	76	0.962	PASS	alt/alt	T/A	63	0	0	.	ref/ref
185	Krt34	keratin 34	NON_SYNONYMOUS_CODING	MODERATE	Atc/Ctc	I159L	ENSMUST00000056362	.	.	chr11	99901414	T/G	1	71	0.986	PASS	alt/alt	T/G	60	0	0	.	ref/ref
186	Krt19	keratin 19	NON_SYNONYMOUS_CODING	MODERATE	gAg/gGg	E105G	ENSMUST00000007317	.	.	chr11	100006860	T/C	1	147	0.993	PASS	alt/alt	T/C	120	1	0.008	.	ref/ref
187	Ramp2	receptor (calcitonin) activity modifying protein 2	INTRON	MODIFIER	.	.	ENSMUST00000128260	.	.	chr11	101119279	C/T	0	88	1	PASS	alt/alt	C/T	52	0	0	.	ref/ref
187	Vps25	vacuolar protein sorting 25 (yeast)	UTR_3_PRIME	MODIFIER	.	.	ENSMUST00000007533	.	.	chr11	101119279	C/T	0	88	1	PASS	alt/alt	C/T	52	0	0	.	ref/ref
187	Wnk4	WNK lysine deficient protein kinase 4	UPSTREAM	MODIFIER	.	.	ENSMUST00000103108	.	.	chr11	101119279	C/T	0	88	1	PASS	alt/alt	C/T	52	0	0	.	ref/ref
188	Wnk4	WNK lysine deficient protein kinase 4	NON_SYNONYMOUS_CODING	MODERATE	Tca/Cca	S575P	ENSMUST00000103108	.	.	chr11	101129795	T/C	1	140	0.993	PASS	alt/alt	T/C	124	0	0	.	ref/ref
188	Gm11615	.	UPSTREAM	MODIFIER	.	.	ENSMUST00000156205	.	.	chr11	101129795	T/C	1	140	0.993	PASS	alt/alt	T/C	124	0	0	.	ref/ref
189	Gm884	predicted gene 884	NON_SYNONYMOUS_CODING	MODERATE	gAg/gTg	E3015V	ENSMUST00000059279	.	.	chr11	103404612	T/A	3	190	0.984	PASS	alt/alt	T/A	134	0	0	.	ref/ref
190	Cacng5	calcium channel, voltage-dependent, gamma subunit 5	NON_SYNONYMOUS_CODING	MODERATE	tAt/tTt	Y175F	ENSMUST00000039071	.	.	chr11	107739255	T/A	1	34	0.971	PASS	alt/alt	T/A	21	0	0	.	ref/ref
191	Gga3	golgi associated, gamma adaptin ear containing, ARF binding protein 3	INTRON	MODIFIER	.	.	ENSMUST00000106508	.	.	chr11	115452195	A/G	2	110	0.982	PASS	alt/alt	A/G	93	0	0	.	ref/ref
192	Rptor	regulatory associated protein of MTOR, complex 1	INTRON	MODIFIER	.	.	ENSMUST00000026671	.	.	chr11	119753977	C/T	0	69	1	PASS	alt/alt	C/T	54	0	0	.	ref/ref
193	Sirt7	sirtuin 7 (silent mating type information regulation 2, homolog) 7 (S. cerevisiae)	DOWNSTREAM	MODIFIER	.	.	ENSMUST00000146809	.	.	chr11	120477152	C/A	5	125	0.962	PASS	alt/alt	C/A	89	0	0	.	ref/ref
193	Pcyt2	phosphate cytidylyltransferase 2, ethanolamine	EXON	MODIFIER	.	.	ENSMUST00000160059	.	.	chr11	120477152	C/A	5	125	0.962	PASS	alt/alt	C/A	89	0	0	.	ref/ref
194	Hs1bp3	HCLS1 binding protein 3	UTR_3_PRIME	MODIFIER	.	.	ENSMUST00000020927	rs36375997	.	chr12	8348905	C/T	3	135	0.978	PASS	alt/alt	C/T	99	0	0	.	ref/ref
195	Kidins220	kinase D-interacting substrate 220	NON_SYNONYMOUS_CODING	MODERATE	Tat/Aat	Y725N	ENSMUST00000110933	.	.	chr12	25695886	T/A	0	35	1	PASS	alt/alt	T/A	36	0	0	.	ref/ref
196	Colec11	collectin sub-family member 11	SPLICE_SITE_ACCEPTOR	HIGH	.	.	ENSMUST00000036136	.	.	chr12	29297801	T/A	2	239	0.992	PASS	alt/alt	T/A	346	0	0	.	ref/ref
197	Myt1l	myelin transcription factor 1-like	SYNONYMOUS_CODING	LOW	gaC/gaT	D349	ENSMUST00000021009	.	.	chr12	30512263	C/T	0	25	1	PASS	alt/alt	C/T	33	0	0	.	ref/ref
198	Ralgapa1	Ral GTPase activating protein, alpha subunit 1	NON_SYNONYMOUS_CODING	MODERATE	Ctt/Ttt	L211F	ENSMUST00000110687	.	.	chr12	56883801	G/A	0	56	1	PASS	alt/alt	G/A	47	1	0.021	.	ref/ref
199	Spnb1	.	INTRON	MODIFIER	.	.	ENSMUST00000169655	.	.	chr12	77710294	G/T	2	105	0.981	PASS	alt/alt	G/T	73	0	0	.	ref/ref
200	Ttll5	tubulin tyrosine ligase-like family, member 5	SYNONYMOUS_CODING	LOW	acA/acT	T101	ENSMUST00000110224	.	.	chr12	87186235	A/T	1	160	0.994	PASS	alt/alt	A/T	138	0	0	.	ref/ref
201	Setd3	SET domain containing 3	START_GAINED	LOW	.	.	ENSMUST00000099383	.	.	chr12	109401253	G/A	1	132	0.992	PASS	alt/alt	G/A	109	0	0	.	ref/ref
202	Tdrd9	tudor domain containing 9	NON_SYNONYMOUS_CODING	MODERATE	cAt/cTt	H1060L	ENSMUST00000079009	.	.	chr12	113281051	A/T	2	133	0.985	PASS	alt/alt	A/T	117	0	0	.	ref/ref
203	Ighv5-15	immunoglobulin heavy variable 5-15	EXON	MODIFIER	.	.	ENSMUST00000103457	.	.	chr12	115065319	A/T	0	46	1	PASS	alt/alt	A/T	49	0	0	.	ref/ref
204	Dnahc11	dynein, axonemal, heavy chain 11	INTRON	MODIFIER	.	.	ENSMUST00000084806	.	.	chr12	119159557	A/G	0	34	1	PASS	alt/alt	A/G	21	0	0	.	ref/ref
204	U7	.	UPSTREAM	MODIFIER	.	.	ENSMUST00000157968	.	.	chr12	119159557	A/G	0	34	1	PASS	alt/alt	A/G	21	0	0	.	ref/ref
205	Hist1h2bf	histone cluster 1, H2bf	UPSTREAM	MODIFIER	.	.	ENSMUST00000105106	.	.	chr13	23667659	C/T	0	45	1	PASS	alt/alt	C/T	46	0	0	.	ref/ref
205	Gm17658	.	DOWNSTREAM	MODIFIER	.	.	ENSMUST00000167478	.	.	chr13	23667659	C/T	0	45	1	PASS	alt/alt	C/T	46	0	0	.	ref/ref
205	Hist1h2ad	histone cluster 1, H2ad	DOWNSTREAM	MODIFIER	.	.	ENSMUST00000090776	.	.	chr13	23667659	C/T	0	45	1	PASS	alt/alt	C/T	46	0	0	.	ref/ref
205	Hist1h2bg	histone cluster 1, H2bg	DOWNSTREAM	MODIFIER	.	.	ENSMUST00000079251	.	.	chr13	23667659	C/T	0	45	1	PASS	alt/alt	C/T	46	0	0	.	ref/ref
205	Hist1h2ae	histone cluster 1, H2ae	UPSTREAM	MODIFIER	.	.	ENSMUST00000102969	.	.	chr13	23667659	C/T	0	45	1	PASS	alt/alt	C/T	46	0	0	.	ref/ref
205	Hist1h3d	histone cluster 1, H3d	UTR_5_PRIME	MODIFIER	.	.	ENSMUST00000105105	.	.	chr13	23667659	C/T	0	45	1	PASS	alt/alt	C/T	46	0	0	.	ref/ref
206	Gpld1	glycosylphosphatidylinositol specific phospholipase D1	INTRON	MODIFIER	.	.	ENSMUST00000110370	.	.	chr13	25047091	C/A	1	88	0.989	PASS	alt/alt	C/A	76	0	0	.	ref/ref
207	Txndc5	thioredoxin domain containing 5	INTRON	MODIFIER	.	.	ENSMUST00000162075	.	.	chr13	38596567	G/A	0	135	1	PASS	alt/alt	G/A	85	0	0	.	ref/ref
207	Bmp6	bone morphogenetic protein 6	DOWNSTREAM	MODIFIER	.	.	ENSMUST00000036105	.	.	chr13	38596567	G/A	0	135	1	PASS	alt/alt	G/A	85	0	0	.	ref/ref
208	Golm1	golgi membrane protein 1	NON_SYNONYMOUS_CODING	MODERATE	gAg/gGg	E79G	ENSMUST00000022039	.	.	chr13	59765632	T/C	2	150	0.987	PASS	alt/alt	T/C	108	1	0.009	.	ref/ref
209	Hsd17b3	hydroxysteroid (17-beta) dehydrogenase 3	NON_SYNONYMOUS_CODING	MODERATE	Aga/Gga	R66G	ENSMUST00000039832	.	.	chr13	64177725	T/C	0	146	1	PASS	alt/alt	T/C	105	0	0	.	ref/ref
210	Dhfr	dihydrofolate reductase	INTRON	MODIFIER	.	.	ENSMUST00000022218	.	.	chr13	93138263	T/C	0	13	1	PASS	alt/alt	T/C	16	0	0	.	ref/ref
211	Flnb	filamin, beta	SYNONYMOUS_CODING	LOW	taC/taT	Y418	ENSMUST00000052678	.	.	chr14	8717170	C/T	0	36	1	PASS	alt/alt	C/T	25	0	0	.	ref/ref
212	Nisch	nischarin	UPSTREAM	MODIFIER	.	.	ENSMUST00000167602	.	.	chr14	32034085	A/G	0	46	1	PASS	alt/alt	A/G	41	0	0	.	ref/ref
212	Sema3g	sema domain, immunoglobulin domain (Ig), short basic domain, secreted, (semaphorin) 3G	INTRON	MODIFIER	.	.	ENSMUST00000090180	.	.	chr14	32034085	A/G	0	46	1	PASS	alt/alt	A/G	41	0	0	.	ref/ref
213	Hacl1	2-hydroxyacyl-CoA lyase 1	INTRON	MODIFIER	.	.	ENSMUST00000167066	.	.	chr14	32421247	A/C	0	15	1	PASS	alt/alt	A/C	25	0	0	.	ref/ref
214	Wdfy4	WD repeat and FYVE domain containing 4	SYNONYMOUS_CODING	LOW	atC/atA	I1775	ENSMUST00000061753	.	.	chr14	33896850	G/T	0	35	1	PASS	alt/alt	G/T	44	0	0	.	ref/ref
215	Rbp3	retinol binding protein 3, interstitial	NON_SYNONYMOUS_CODING	MODERATE	aAg/aGg	K836R	ENSMUST00000035695	.	.	chr14	34769789	A/G	2	76	0.974	PASS	alt/alt	A/G	52	0	0	.	ref/ref
216	Ddhd1	DDHD domain containing 1	NON_SYNONYMOUS_CODING	MODERATE	Cca/Tca	P720S	ENSMUST00000168626	.	.	chr14	46218828	G/A	0	19	1	PASS	alt/alt	G/A	18	0	0	.	ref/ref
216	Gm15601	.	DOWNSTREAM	MODIFIER	.	.	ENSMUST00000122972	.	.	chr14	46218828	G/A	0	19	1	PASS	alt/alt	G/A	18	0	0	.	ref/ref
217	Mapk1ip1l	mitogen-activated protein kinase 1 interacting protein 1-like	NON_SYNONYMOUS_CODING	MODERATE	Aca/Gca	T25A	ENSMUST00000164235	.	.	chr14	47930144	A/G	3	43	0.935	PASS	alt/alt	A/G	39	0	0	.	ref/ref
218	Gm16682	.	DOWNSTREAM	MODIFIER	.	.	ENSMUST00000143086	.	.	chr14	52837680	A/T	1	33	0.971	PASS	alt/alt	A/T	26	0	0	.	ref/ref
218	Chd8	chromodomain helicase DNA binding protein 8	INTRON	MODIFIER	.	.	ENSMUST00000089752	.	.	chr14	52837680	A/T	1	33	0.971	PASS	alt/alt	A/T	26	0	0	.	ref/ref
219	Tgm1	transglutaminase 1, K polypeptide	UPSTREAM	MODIFIER	.	.	ENSMUST00000002389	.	.	chr14	56336323	A/T	0	55	1	PASS	alt/alt	A/T	41	0	0	.	ref/ref
219	Rabggta	Rab geranylgeranyl transferase, a subunit	INTRON	MODIFIER	.	.	ENSMUST00000062861	.	.	chr14	56336323	A/T	0	55	1	PASS	alt/alt	A/T	41	0	0	.	ref/ref
220	Gm17588	.	INTRON	MODIFIER	.	.	ENSMUST00000168796	.	.	chr14	56489000	G/A	1	64	0.985	PASS	alt/alt	G/A	47	0	0	.	ref/ref
220	Nynrin	NYN domain and retroviral integrase containing	STOP_GAINED	HIGH	tGg/tAg	W909*	ENSMUST00000100529	.	.	chr14	56489000	G/A	1	64	0.985	PASS	alt/alt	G/A	47	0	0	.	ref/ref
221	Adam2	a disintegrin and metallopeptidase domain 2	NON_SYNONYMOUS_CODING	MODERATE	gTa/gAa	V229E	ENSMUST00000022618	.	.	chr14	66676546	A/T	0	20	1	PASS	alt/alt	A/T	23	0	0	.	ref/ref
222	Gm16867	predicted gene, 16867	INTRON	MODIFIER	.	.	ENSMUST00000126459	.	.	chr14	70098495	G/A	2	84	0.977	PASS	alt/alt	G/A	61	0	0	.	ref/ref
222	R3hcc1	R3H domain and coiled-coil containing 1	INTRON	MODIFIER	.	.	ENSMUST00000118374	.	.	chr14	70098495	G/A	2	84	0.977	PASS	alt/alt	G/A	61	0	0	.	ref/ref
222	Loxl2	lysyl oxidase-like 2	DOWNSTREAM	MODIFIER	.	.	ENSMUST00000100420	.	.	chr14	70098495	G/A	2	84	0.977	PASS	alt/alt	G/A	61	0	0	.	ref/ref
223	4930480K23Rik	RIKEN cDNA 4930480K23 gene	UPSTREAM	MODIFIER	.	.	ENSMUST00000151501	.	.	chr14	70130101	A/C	0	39	1	PASS	alt/alt	A/C	19	0	0	.	ref/ref
223	Chmp7	charged multivesicular body protein 7	SYNONYMOUS_CODING	LOW	cgT/cgG	R100	ENSMUST00000036381	.	.	chr14	70130101	A/C	0	39	1	PASS	alt/alt	A/C	19	0	0	.	ref/ref
223	Gm16867	predicted gene, 16867	INTRON	MODIFIER	.	.	ENSMUST00000126459	.	.	chr14	70130101	A/C	0	39	1	PASS	alt/alt	A/C	19	0	0	.	ref/ref
224	Uggt2	UDP-glucose glycoprotein glucosyltransferase 2	INTRON	MODIFIER	.	.	ENSMUST00000156203	.	.	chr14	119433983	G/A	2	76	0.974	PASS	alt/alt	G/A	67	0	0	.	ref/ref
225	Rictor	RPTOR independent companion of MTOR, complex 2	NON_SYNONYMOUS_CODING	MODERATE	aTt/aCt	I86T	ENSMUST00000168540	.	.	chr15	6694389	T/C	0	63	1	PASS	alt/alt	T/C	47	0	0	.	ref/ref
226	Lifr	leukemia inhibitory factor receptor	SYNONYMOUS_CODING	LOW	gaG/gaA	E663	ENSMUST00000067190	.	.	chr15	7131971	G/A	0	39	1	PASS	alt/alt	G/A	36	0	0	.	ref/ref
227	Cdh12	cadherin 12	INTRON	MODIFIER	.	.	ENSMUST00000075132	.	.	chr15	21422498	A/T	0	26	1	PASS	alt/alt	A/T	36	0	0	.	ref/ref
228	Dnahc5	dynein, axonemal, heavy chain 5	INTRON	MODIFIER	.	.	ENSMUST00000067048	.	.	chr15	28227041	A/C	0	17	1	PASS	alt/alt	A/C	13	0	0	.	ref/ref
229	Kcns2	K+ voltage-gated channel, subfamily S, 2	NON_SYNONYMOUS_CODING	MODERATE	gAt/gTt	D216V	ENSMUST00000072868	.	.	chr15	34768894	A/T	2	211	0.991	PASS	alt/alt	A/T	184	0	0	.	ref/ref
230	Sntb1	syntrophin, basic 1	SYNONYMOUS_CODING	LOW	ctC/ctT	L137	ENSMUST00000110200	.	.	chr15	55737736	G/A	1	132	0.992	PASS	alt/alt	G/A	88	0	0	.	ref/ref
231	Derl1	Der1-like domain family, member 1	SYNONYMOUS_CODING	LOW	ctT/ctC	L178	ENSMUST00000022993	.	.	chr15	57707135	A/G	0	84	1	PASS	alt/alt	A/G	63	0	0	.	ref/ref
232	Tmem71	transmembrane protein 71	INTRON	MODIFIER	.	.	ENSMUST00000048372	.	.	chr15	66373342	A/C	0	17	1	PASS	alt/alt	A/C	7	0	0	.	ref/ref
233	Ptk2	PTK2 protein tyrosine kinase 2	INTRON	MODIFIER	.	.	ENSMUST00000110036	.	.	chr15	73062456	G/A	1	180	0.994	PASS	alt/alt	G/A	148	0	0	.	ref/ref
234	4930572J05Rik	.	DOWNSTREAM	MODIFIER	.	.	ENSMUST00000070923	.	.	chr15	74557322	A/T	0	38	1	PASS	alt/alt	A/T	26	0	0	.	ref/ref
234	Slurp1	secreted Ly6/Plaur domain containing 1	NON_SYNONYMOUS_CODING	MODERATE	gaT/gaA	D83E	ENSMUST00000023261	.	.	chr15	74557322	A/T	0	38	1	PASS	alt/alt	A/T	26	0	0	.	ref/ref
234	Lypd2	Ly6/Plaur domain containing 2	INTRON	MODIFIER	.	.	ENSMUST00000164788	.	.	chr15	74557322	A/T	0	38	1	PASS	alt/alt	A/T	26	0	0	.	ref/ref
235	Ly6d	lymphocyte antigen 6 complex, locus D	NON_SYNONYMOUS_CODING	MODERATE	Tgc/Cgc	C26R	ENSMUST00000040404	.	.	chr15	74593256	A/G	1	124	0.992	PASS	alt/alt	A/G	105	0	0	.	ref/ref
236	Tcf20	transcription factor 20	NON_SYNONYMOUS_CODING	MODERATE	agT/agG	S603R	ENSMUST00000048966	.	.	chr15	82685870	A/C	0	114	1	PASS	alt/alt	A/C	82	0	0	.	ref/ref
237	Klhdc7b	kelch domain containing 7B	SYNONYMOUS_CODING	LOW	ctA/ctG	L506	ENSMUST00000166926	.	.	chr15	89218839	A/G	1	87	0.989	PASS	alt/alt	A/G	59	0	0	.	ref/ref
237	Syce3	synaptonemal complex central element protein 3	DOWNSTREAM	MODIFIER	.	.	ENSMUST00000109314	.	.	chr15	89218839	A/G	1	87	0.989	PASS	alt/alt	A/G	59	0	0	.	ref/ref
238	Lrrk2	leucine-rich repeat kinase 2	NON_SYNONYMOUS_CODING	MODERATE	Aca/Gca	T2031A	ENSMUST00000060642	.	.	chr15	91617539	A/G	0	133	1	PASS	alt/alt	A/G	114	0	0	.	ref/ref
239	Col2a1	collagen, type II, alpha 1	SYNONYMOUS_CODING	LOW	gcT/gcC	A302	ENSMUST00000088355	.	.	chr15	97821356	A/G	1	66	0.985	PASS	alt/alt	A/G	42	0	0	.	ref/ref
240	Adcy6	adenylate cyclase 6	INTRON	MODIFIER	.	.	ENSMUST00000096224	.	.	chr15	98430968	A/G	0	98	1	PASS	alt/alt	A/G	69	0	0	.	ref/ref
241	Mll2	myeloid/lymphoid or mixed-lineage leukemia 2	INTRON	MODIFIER	.	.	ENSMUST00000023741	.	.	chr15	98691616	A/T	2	205	0.99	PASS	alt/alt	A/T	174	0	0	.	ref/ref
242	Snx29	sorting nexin 29	SYNONYMOUS_CODING	LOW	aaC/aaT	N124	ENSMUST00000122168	.	.	chr16	11445292	C/T	0	52	1	PASS	alt/alt	C/T	69	0	0	.	ref/ref
243	Pkp2	plakophilin 2	SPLICE_SITE_DONOR	HIGH	.	.	ENSMUST00000168544	.	.	chr16	16260538	T/C	2	133	0.985	PASS	alt/alt	T/C	87	0	0	.	ref/ref
244	Sept5	.	SYNONYMOUS_CODING	LOW	caC/caT	H216	ENSMUST00000096987	.	.	chr16	18624273	G/A	1	100	0.99	PASS	alt/alt	G/A	77	0	0	.	ref/ref
244	Gp1bb	glycoprotein Ib, beta polypeptide	UPSTREAM	MODIFIER	.	.	ENSMUST00000167388	.	.	chr16	18624273	G/A	1	100	0.99	PASS	alt/alt	G/A	77	0	0	.	ref/ref
245	Gm17106	.	DOWNSTREAM	MODIFIER	.	.	ENSMUST00000105610	.	.	chr16	32981949	T/C	0	26	1	PASS	alt/alt	T/C	17	0	0	.	ref/ref
245	Lrch3	leucine-rich repeats and calponin homology (CH) domain containing 3	SYNONYMOUS_CODING	LOW	ttT/ttC	F275	ENSMUST00000165616	.	.	chr16	32981949	T/C	0	26	1	PASS	alt/alt	T/C	17	0	0	.	ref/ref
246	Kalrn	kalirin, RhoGEF kinase	NON_SYNONYMOUS_CODING	MODERATE	Atg/Ttg	M258L	ENSMUST00000114947	.	.	chr16	34227202	T/A	0	43	1	PASS	alt/alt	T/A	34	0	0	.	ref/ref
247	Ildr1	immunoglobulin-like domain containing receptor 1	EXON	MODIFIER	.	.	ENSMUST00000153802	.	.	chr16	36716368	T/C	1	21	0.955	PASS	alt/alt	T/C	12	0	0	.	ref/ref
248	Olfr180	olfactory receptor 180	STOP_GAINED	HIGH	tgT/tgA	C169*	ENSMUST00000171656	.	.	chr16	58915959	A/T	1	248	0.996	PASS	alt/alt	A/T	206	0	0	.	ref/ref
249	Gbe1	glucan (1,4-alpha-), branching enzyme 1	INTRON	MODIFIER	.	.	ENSMUST00000170464	.	.	chr16	70381999	GTT/G	0	5	1	PASS	alt/alt	GTT/G	2	0	0	.	ref/ref
249	4930423O20Rik	RIKEN cDNA 4930423O20 gene	DOWNSTREAM	MODIFIER	.	.	ENSMUST00000072455	.	.	chr16	70381999	GTT/G	0	5	1	PASS	alt/alt	GTT/G	2	0	0	.	ref/ref
250	Hlcs	holocarboxylase synthetase (biotin- [propriony-Coenzyme A-carboxylase (ATP-hydrolysing)] ligase)	NON_SYNONYMOUS_CODING	MODERATE	Atc/Gtc	I363V	ENSMUST00000099512	.	.	chr16	94484279	T/C	1	140	0.993	PASS	alt/alt	T/C	88	0	0	.	ref/ref
251	Ripply3	ripply3 homolog (zebrafish)	NON_SYNONYMOUS_CODING	MODERATE	Cag/Aag	Q131K	ENSMUST00000023660	.	.	chr16	94557479	C/A	0	34	1	PASS	alt/alt	C/A	22	0	0	.	ref/ref
252	Pabpc6	poly(A) binding protein, cytoplasmic 6	NON_SYNONYMOUS_CODING	MODERATE	Tca/Aca	S467T	ENSMUST00000057190	.	.	chr17	9861087	A/T	2	114	0.983	PASS	alt/alt	A/T	89	0	0	.	ref/ref
253	Slc22a1	solute carrier family 22 (organic cation transporter), member 1	INTRON	MODIFIER	.	.	ENSMUST00000024596	.	.	chr17	12841970	A/T	0	82	1	PASS	alt/alt	A/T	48	0	0	.	ref/ref
254	Prss22	protease, serine, 22	INTRON	MODIFIER	.	.	ENSMUST00000041649	.	.	chr17	24133822	A/T	0	59	1	PASS	alt/alt	A/T	38	0	0	.	ref/ref
255	Rpusd1	RNA pseudouridylate synthase domain containing 1	UPSTREAM	MODIFIER	.	.	ENSMUST00000047273	.	.	chr17	25862913	G/T	0	51	1	PASS	alt/alt	G/T	40	0	0	.	ref/ref
255	Chtf18	CTF18, chromosome transmission fidelity factor 18	NON_SYNONYMOUS_CODING	MODERATE	cCt/cAt	P200H	ENSMUST00000048054	.	.	chr17	25862913	G/T	0	51	1	PASS	alt/alt	G/T	40	0	0	.	ref/ref
256	Wdr90	WD repeat domain 90	INTRON	MODIFIER	.	.	ENSMUST00000176923	.	.	chr17	25984731	C/T	2	79	0.975	PASS	alt/alt	C/T	59	0	0	.	ref/ref
256	Gm17480	.	INTRON	MODIFIER	.	.	ENSMUST00000169263	.	.	chr17	25984731	C/T	2	79	0.975	PASS	alt/alt	C/T	59	0	0	.	ref/ref
256	Rhot2	ras homolog gene family, member T2	UPSTREAM	MODIFIER	.	.	ENSMUST00000176709	.	.	chr17	25984731	C/T	2	79	0.975	PASS	alt/alt	C/T	59	0	0	.	ref/ref
257	Clps	colipase, pancreatic	INTRON	MODIFIER	.	.	ENSMUST00000025062	.	.	chr17	28695656	A/T	0	82	1	PASS	alt/alt	A/T	62	1	0.016	.	ref/ref
258	Stk38	serine/threonine kinase 38	EXON	MODIFIER	.	.	ENSMUST00000141431	.	.	chr17	29109970	G/A	1	51	0.981	PASS	alt/alt	G/A	48	0	0	.	ref/ref
258	Kctd20	potassium channel tetramerisation domain containing 20	DOWNSTREAM	MODIFIER	.	.	ENSMUST00000118762	.	.	chr17	29109970	G/A	1	51	0.981	PASS	alt/alt	G/A	48	0	0	.	ref/ref
259	Brd4	bromodomain containing 4	NON_SYNONYMOUS_CODING	MODERATE	gCc/gTc	A372V	ENSMUST00000119123	.	.	chr17	32358191	G/A	3	91	0.968	PASS	alt/alt	G/A	89	0	0	.	ref/ref
260	Cyp4f15	cytochrome P450, family 4, subfamily f, polypeptide 15	NON_SYNONYMOUS_CODING	MODERATE	Atc/Ttc	I111F	ENSMUST00000008801	.	.	chr17	32827706	A/T	0	123	1	PASS	alt/alt	A/T	118	0	0	.	ref/ref
261	Btn3a3	.	SYNONYMOUS_CODING	LOW	gtT/gtA	V211	ENSMUST00000065841	.	.	chr17	34609939	A/T	0	50	1	PASS	alt/alt	A/T	49	0	0	.	ref/ref
262	H2-M11	histocompatibility 2, M region locus 11	INTRON	MODIFIER	.	.	ENSMUST00000041964	.	.	chr17	36685960	A/G	1	130	0.992	PASS	alt/alt	A/G	98	0	0	.	ref/ref
262	Gm20453	.	UPSTREAM	MODIFIER	.	.	ENSMUST00000173968	.	.	chr17	36685960	A/G	1	130	0.992	PASS	alt/alt	A/G	98	0	0	.	ref/ref
263	Aars2	alanyl-tRNA synthetase 2, mitochondrial (putative)	INTRON	MODIFIER	.	.	ENSMUST00000024733	.	.	chr17	45653751	A/G	0	21	1	PASS	alt/alt	A/G	21	0	0	.	ref/ref
264	Slc22a7	solute carrier family 22 (organic anion transporter), member 7	UTR_3_PRIME	MODIFIER	.	.	ENSMUST00000164109	.	.	chr17	46569375	G/A	2	51	0.962	PASS	alt/alt	G/A	36	0	0	.	ref/ref
264	Crip3	cysteine-rich protein 3	DOWNSTREAM	MODIFIER	.	.	ENSMUST00000024764	.	.	chr17	46569375	G/A	2	51	0.962	PASS	alt/alt	G/A	36	0	0	.	ref/ref
265	Tnfaip8l1	tumor necrosis factor, alpha-induced protein 8-like 1	UTR_3_PRIME	MODIFIER	.	.	ENSMUST00000077788	rs48056075	.	chr17	56312173	A/T	0	73	1	PASS	alt/alt	A/T	66	0	0	.	ref/ref
265	D17Wsu104e	DNA segment, Chr 17, Wayne State University 104, expressed	DOWNSTREAM	MODIFIER	.	.	ENSMUST00000019723	rs48056075	.	chr17	56312173	A/T	0	73	1	PASS	alt/alt	A/T	66	0	0	.	ref/ref
266	Crb3	crumbs homolog 3 (Drosophila)	DOWNSTREAM	MODIFIER	.	.	ENSMUST00000071826	.	.	chr17	57205734	G/T	0	88	1	PASS	alt/alt	G/T	60	0	0	.	ref/ref
266	Dennd1c	DENN/MADD domain containing 1C	NON_SYNONYMOUS_CODING	MODERATE	Caa/Aaa	Q721K	ENSMUST00000011623	.	.	chr17	57205734	G/T	0	88	1	PASS	alt/alt	G/T	60	0	0	.	ref/ref
267	Cd70	CD70 antigen	NON_SYNONYMOUS_CODING	MODERATE	tTc/tGc	F87C	ENSMUST00000019633	.	.	chr17	57285826	A/C	1	36	0.973	PASS	alt/alt	A/C	27	0	0	.	ref/ref
268	C3	complement component 3	NON_SYNONYMOUS_CODING	MODERATE	gaT/gaA	D923E	ENSMUST00000024988	.	.	chr17	57357909	A/T	2	50	0.962	PASS	alt/alt	A/T	26	0	0	.	ref/ref
269	Ptprm	protein tyrosine phosphatase, receptor type, M	INTRON	MODIFIER	.	.	ENSMUST00000037974	.	.	chr17	67366687	A/G	1	54	0.982	PASS	alt/alt	A/G	52	0	0	.	ref/ref
270	Gm10093	predicted pseudogene 10093	SYNONYMOUS_CODING	LOW	taC/taT	Y204	ENSMUST00000079363	.	.	chr17	78891533	C/T	2	134	0.985	PASS	alt/alt	C/T	95	0	0	.	ref/ref
271	Map4k3	mitogen-activated protein kinase kinase kinase kinase 3	INTRON	MODIFIER	.	.	ENSMUST00000025089	.	.	chr17	81028603	G/A	0	27	1	PASS	alt/alt	G/A	21	0	0	.	ref/ref
272	Dync2li1	dynein cytoplasmic 2 light intermediate chain 1	NON_SYNONYMOUS_CODING	MODERATE	tGt/tAt	C248Y	ENSMUST00000025101	.	.	chr17	85046997	G/A	3	70	0.959	PASS	alt/alt	G/A	60	0	0	.	ref/ref
273	Lrpprc	leucine-rich PPR-motif containing	NON_SYNONYMOUS_CODING	MODERATE	ttT/ttG	F949L	ENSMUST00000112308	.	.	chr17	85130531	A/C	2	57	0.966	PASS	alt/alt	A/C	50	0	0	.	ref/ref
274	Adcyap1	adenylate cyclase activating polypeptide 1	NON_SYNONYMOUS_CODING	MODERATE	tAc/tGc	Y74C	ENSMUST00000064775	.	.	chr17	93601683	A/G	0	20	1	PASS	alt/alt	A/G	23	0	0	.	ref/ref
275	Fzd8	frizzled homolog 8 (Drosophila)	NON_SYNONYMOUS_CODING	MODERATE	Gcg/Acg	A629T	ENSMUST00000041080	.	.	chr18	9214802	G/A	1	39	0.975	PASS	alt/alt	G/A	29	0	0	.	ref/ref
276	Myo7b	myosin VIIB	SYNONYMOUS_CODING	LOW	agG/agA	R542	ENSMUST00000134663	.	.	chr18	32157741	C/T	0	128	1	PASS	alt/alt	C/T	90	0	0	.	ref/ref
277	Kdm3b	KDM3B lysine (K)-specific demethylase 3B	SYNONYMOUS_CODING	LOW	aaG/aaA	K1085	ENSMUST00000043775	.	.	chr18	34979487	G/A	1	171	0.994	PASS	alt/alt	G/A	165	0	0	.	ref/ref
278	Reep2	receptor accessory protein 2	SYNONYMOUS_CODING	LOW	aaG/aaA	K139	ENSMUST00000043484	.	.	chr18	35005342	G/A	0	78	1	PASS	alt/alt	G/A	61	0	0	.	ref/ref
279	Pcdha5	protocadherin alpha 5	INTRON	MODIFIER	.	.	ENSMUST00000115661	.	.	chr18	37122179	T/C	1	101	0.99	PASS	alt/alt	T/C	112	0	0	.	ref/ref
280	Fam38b	.	INTRON	MODIFIER	.	.	ENSMUST00000047480	.	.	chr18	63280856	C/T	0	89	1	PASS	alt/alt	C/T	70	0	0	.	ref/ref
281	Mro	maestro	EXON	MODIFIER	.	.	ENSMUST00000139821	.	.	chr18	74029724	A/T	4	214	0.982	PASS	alt/alt	A/T	201	1	0.005	.	ref/ref
282	Loxhd1	lipoxygenase homology domains 1	STOP_GAINED	HIGH	Gag/Tag	E1107*	ENSMUST00000148341	.	.	chr18	77634109	G/T	1	120	0.992	PASS	alt/alt	G/T	119	0	0	.	ref/ref
283	Spnb3	.	NON_SYNONYMOUS_CODING	MODERATE	cTg/cAg	L222Q	ENSMUST00000008991	.	.	chr19	4726590	T/A	2	138	0.986	PASS	alt/alt	T/A	89	0	0	.	ref/ref
284	Eml3	echinoderm microtubule associated protein like 3	INTRON	MODIFIER	.	.	ENSMUST00000096241	.	.	chr19	9011577	T/A	0	53	1	PASS	alt/alt	T/A	41	0	0	.	ref/ref
284	Mta2	metastasis-associated gene family, member 2	UPSTREAM	MODIFIER	.	.	ENSMUST00000096240	.	.	chr19	9011577	T/A	0	53	1	PASS	alt/alt	T/A	41	0	0	.	ref/ref
285	Fas	Fas (TNF receptor superfamily member 6)	NON_SYNONYMOUS_CODING	MODERATE	tTa/tCa	L179S	ENSMUST00000025691	.	.	chr19	34393315	T/C	1	99	0.99	PASS	alt/alt	T/C	74	0	0	.	ref/ref
286	Fgfbp3	fibroblast growth factor binding protein 3	STOP_GAINED	HIGH	Gga/Tga	G80*	ENSMUST00000057337	.	.	chr19	36993469	C/A	0	23	1	PASS	alt/alt	C/A	7	0	0	.	ref/ref
287	Gm4167	.	UPSTREAM	MODIFIER	.	.	ENSMUST00000121321	.	.	chr19	37372651	G/A	0	45	1	PASS	alt/alt	G/A	46	0	0	.	ref/ref
287	Ide	insulin degrading enzyme	EXON	MODIFIER	.	.	ENSMUST00000154339	.	.	chr19	37372651	G/A	0	45	1	PASS	alt/alt	G/A	46	0	0	.	ref/ref
288	Acsl5	acyl-CoA synthetase long-chain family member 5	INTRON	MODIFIER	.	.	ENSMUST00000043150	.	.	chr19	55352476	T/A	1	115	0.991	PASS	alt/alt	T/A	86	0	0	.	ref/ref
289	Fam160b1	family with sequence similarity 160, member B1	NON_SYNONYMOUS_CODING	MODERATE	gaT/gaA	D25E	ENSMUST00000036407	.	.	chr19	57443043	T/A	0	43	1	PASS	alt/alt	T/A	28	0	0	.	ref/ref
290	Trub1	TruB pseudouridine (psi) synthase homolog 1 (E. coli)	UTR_3_PRIME	MODIFIER	.	.	ENSMUST00000026072	.	.	chr19	57561841	T/A	2	63	0.969	PASS	alt/alt	T/A	45	0	0	.	ref/ref
291	Atrnl1	attractin like 1	INTRON	MODIFIER	.	.	ENSMUST00000077282	.	.	chr19	57852443	G/A	1	73	0.986	PASS	alt/alt	G/A	79	0	0	.	ref/ref
292	Csf2ra	colony stimulating factor 2 receptor, alpha, low-affinity (granulocyte-macrophage)	INTRON	MODIFIER	.	.	ENSMUST00000076046	.	.	chr19	61302672	G/A	1	48	0.98	PASS	alt/alt	G/A	39	0	0	.	ref/ref
293	Akap4	A kinase (PRKA) anchor protein 4	NON_SYNONYMOUS_CODING	MODERATE	Atc/Ttc	I412F	ENSMUST00000115750	.	.	chrX	6653819	A/T	0	85	1	PASS	alt/alt	A/T	80	0	0	.	ref/ref
294	Ppp1r3f	protein phosphatase 1, regulatory (inhibitor) subunit 3F	EXON	MODIFIER	.	.	ENSMUST00000126170	.	.	chrX	7173563	C/T	2	182	0.989	PASS	alt/alt	C/T	113	0	0	.	ref/ref
294	Ccdc22	coiled-coil domain containing 22	EXON	MODIFIER	.	.	ENSMUST00000144674	.	.	chrX	7173563	C/T	2	182	0.989	PASS	alt/alt	C/T	113	0	0	.	ref/ref
294	Foxp3	forkhead box P3	DOWNSTREAM	MODIFIER	.	.	ENSMUST00000045566	.	.	chrX	7173563	C/T	2	182	0.989	PASS	alt/alt	C/T	113	0	0	.	ref/ref
295	Rgn	regucalcin	SYNONYMOUS_CODING	LOW	ccA/ccT	P203	ENSMUST00000023832	.	.	chrX	20136527	A/T	0	38	1	PASS	alt/alt	A/T	34	0	0	.	ref/ref
296	Usp11	ubiquitin specific peptidase 11	INTRON	MODIFIER	.	.	ENSMUST00000033383	.	.	chrX	20290389	G/A	0	77	1	PASS	alt/alt	G/A	76	0	0	.	ref/ref
297	Htatsf1	HIV TAT specific factor 1	NON_SYNONYMOUS_CODING	MODERATE	Gat/Aat	D572N	ENSMUST00000088652	.	.	chrX	54319471	G/A	0	70	1	PASS	alt/alt	G/A	57	0	0	.	ref/ref
298	Gm14688	predicted gene 14688	UPSTREAM	MODIFIER	.	.	ENSMUST00000119169	.	.	chrX	65263312	A/T	1	48	0.98	PASS	alt/alt	A/T	43	0	0	.	ref/ref
298	.	.	INTERGENIC	MODIFIER	.	.	.	.	.	chrX	65263312	A/T	1	48	0.98	PASS	alt/alt	A/T	43	0	0	.	ref/ref
299	Xlr3a	X-linked lymphocyte-regulated 3A	INTRON	MODIFIER	.	.	ENSMUST00000074619	.	.	chrX	70336187	C/T	1	235	0.996	PASS	alt/alt	C/T	202	0	0	.	ref/ref
300	Bgn	biglycan	NON_SYNONYMOUS_CODING	MODERATE	Ggt/Agt	G262S	ENSMUST00000033741	.	.	chrX	70738549	G/A	0	70	1	PASS	alt/alt	G/A	80	0	0	.	ref/ref
301	1600014K23Rik	RIKEN cDNA 1600014K23 gene	UTR_3_PRIME	MODIFIER	.	.	ENSMUST00000048382	.	.	chrX	82515538	A/T	2	122	0.984	PASS	alt/alt	A/T	101	0	0	.	ref/ref
302	Gm732	predicted gene 732	NON_SYNONYMOUS_CODING	MODERATE	Atg/Gtg	M392V	ENSMUST00000101290	.	.	chrX	105141471	T/C	1	74	0.987	PASS	alt/alt	T/C	42	0	0	.	ref/ref
303	Hmgn5	high-mobility group nucleosome binding domain 5	NON_SYNONYMOUS_CODING	MODERATE	aAt/aGt	N47S	ENSMUST00000033597	.	.	chrX	106203619	T/C	0	120	1	PASS	alt/alt	T/C	83	0	0	.	ref/ref
303	U1	.	DOWNSTREAM	MODIFIER	.	.	ENSMUST00000104464	.	.	chrX	106203619	T/C	0	120	1	PASS	alt/alt	T/C	83	0	0	.	ref/ref
304	Pof1b	premature ovarian failure 1B	SYNONYMOUS_CODING	LOW	tcA/tcT	S377	ENSMUST00000039887	.	.	chrX	109761696	T/A	3	80	0.964	PASS	alt/alt	T/A	57	0	0	.	ref/ref
305	Nox1	NADPH oxidase 1	INTRON	MODIFIER	.	.	ENSMUST00000162833	.	.	chrX	130741880	C/T	0	78	1	PASS	alt/alt	C/T	83	0	0	.	ref/ref
305	Arl13a	ADP-ribosylation factor-like 13A	NON_SYNONYMOUS_CODING	MODERATE	cCc/cTc	P346L	ENSMUST00000064476	.	.	chrX	130741880	C/T	0	78	1	PASS	alt/alt	C/T	83	0	0	.	ref/ref
306	Tbc1d8b	TBC1 domain family, member 8B	INTRON	MODIFIER	.	.	ENSMUST00000096313	.	.	chrX	136259575	T/A	0	18	1	PASS	alt/alt	T/A	10	0	0	.	ref/ref

## Sheet: Table S8
Table S8 Detailed lists of mutations identified by WES (clone B1002).
Variation no.	Gene symbol	Gene name	Effect	Impact	Codon change	Amino acid change	Transcript	rsID	dbSNP build	Chromosome	Position	Mutant Ref/Alt	Mutant Ref depth	Mutant Alt depth	Mutant Alt freq	Mutant filter	Mutant genotype	Control Ref/Alt	Control Ref depth	Control Alt depth	Control Alt freq	Control filter	Control genotype
1	Cnga3	cyclic nucleotide gated channel alpha 3	NON_SYNONYMOUS_CODING	MODERATE	gTc/gCc	V558A	ENSMUST00000027288	.	.	chr1	37318718	T/C	1	46	0.979	PASS	alt/alt	T/C	42	0	0	.	ref/ref
2	Nab1	Ngfi-A binding protein 1	NON_SYNONYMOUS_CODING	MODERATE	cAt/cTt	H271L	ENSMUST00000170269	.	.	chr1	52546769	T/A	1	28	0.966	PASS	alt/alt	T/A	19	0	0	.	ref/ref
3	Pgap1	post-GPI attachment to proteins 1	NON_SYNONYMOUS_CODING	MODERATE	Aca/Cca	T48P	ENSMUST00000097739	.	.	chr1	54532600	T/G	0	31	1	PASS	alt/alt	T/G	29	0	0	.	ref/ref
4	Mtap2	.	SYNONYMOUS_CODING	LOW	Tta/Cta	L166	ENSMUST00000145419	.	.	chr1	66459496	T/C	0	14	1	PASS	alt/alt	T/C	12	0	0	.	ref/ref
5	Abca12	ATP-binding cassette, sub-family A (ABC1), member 12	STOP_GAINED	HIGH	Aag/Tag	K2017*	ENSMUST00000087268	.	.	chr1	71314071	T/A	0	39	1	PASS	alt/alt	T/A	20	0	0	.	ref/ref
6	Atic	5-aminoimidazole-4-carboxamide ribonucleotide formyltransferase/IMP cyclohydrolase	INTRON	MODIFIER	.	.	ENSMUST00000027384	.	.	chr1	71604211	T/A	0	93	1	PASS	alt/alt	T/A	70	0	0	.	ref/ref
7	Tns1	tensin 1	SYNONYMOUS_CODING	LOW	ccC/ccT	P1076	ENSMUST00000169786	.	.	chr1	73988550	G/A	0	52	1	PASS	alt/alt	G/A	39	0	0	.	ref/ref
8	Slc23a3	solute carrier family 23 (nucleobase transporters), member 3	NON_SYNONYMOUS_CODING	MODERATE	Atc/Ttc	I358F	ENSMUST00000094841	.	.	chr1	75125107	T/A	0	40	1	PASS	alt/alt	T/A	29	0	0	.	ref/ref
9	Ankzf1	ankyrin repeat and zinc finger domain containing 1	DOWNSTREAM	MODIFIER	.	.	ENSMUST00000145459	.	.	chr1	75196184	G/A	0	58	1	PASS	alt/alt	G/A	57	0	0	.	ref/ref
9	Glb1l	galactosidase, beta 1-like	NON_SYNONYMOUS_CODING	MODERATE	cCc/cTc	P609L	ENSMUST00000113623	.	.	chr1	75196184	G/A	0	58	1	PASS	alt/alt	G/A	57	0	0	.	ref/ref
10	Trpm8	transient receptor potential cation channel, subfamily M, member 8	SYNONYMOUS_CODING	LOW	tgT/tgC	C303	ENSMUST00000040210	.	.	chr1	90229284	T/C	0	67	1	PASS	alt/alt	T/C	59	0	0	.	ref/ref
11	Olfr1415	olfactory receptor 1415	NON_SYNONYMOUS_CODING	MODERATE	Ctc/Ttc	L86F	ENSMUST00000071521	.	.	chr1	94388075	G/A	6	97	0.942	PASS	alt/alt	G/A	75	0	0	.	ref/ref
12	Farp2	FERM, RhoGEF and pleckstrin domain protein 2	NON_SYNONYMOUS_CODING	MODERATE	Cag/Aag	Q40K	ENSMUST00000041983	.	.	chr1	95425291	C/A	0	29	1	PASS	alt/alt	C/A	9	0	0	.	ref/ref
13	Gli2	GLI-Kruppel family member GLI2	NON_SYNONYMOUS_CODING	MODERATE	Ccc/Tcc	P999S	ENSMUST00000062483	.	.	chr1	120734002	G/A	0	250	1	PASS	alt/alt	G/A	264	0	0	.	ref/ref
14	Ccdc93	coiled-coil domain containing 93	INTRON	MODIFIER	.	.	ENSMUST00000112621	.	.	chr1	123352625	T/A	0	30	1	PASS	alt/alt	T/A	28	0	0	.	ref/ref
15	Klhdc8a	kelch domain containing 8A	NON_SYNONYMOUS_CODING	MODERATE	aTg/aAg	M250K	ENSMUST00000046071	.	.	chr1	134199724	T/A	0	34	1	PASS	alt/alt	T/A	35	0	0	.	ref/ref
16	Nuak2	NUAK family, SNF1-like kinase, 2	NON_SYNONYMOUS_CODING	MODERATE	Gtc/Atc	V225I	ENSMUST00000082125	.	.	chr1	134226625	G/A	0	115	1	PASS	alt/alt	G/A	84	0	0	.	ref/ref
17	Gm16550	.	DOWNSTREAM	MODIFIER	.	.	ENSMUST00000162550	.	.	chr1	167077823	G/A	0	122	1	PASS	alt/alt	G/A	80	0	0	.	ref/ref
17	Tbx19	T-box 19	NON_SYNONYMOUS_CODING	MODERATE	aCa/aTa	T201I	ENSMUST00000027859	.	.	chr1	167077823	G/A	0	122	1	PASS	alt/alt	G/A	80	0	0	.	ref/ref
18	Fcgr2b	Fc receptor, IgG, low affinity IIb	INTRON	MODIFIER	.	.	ENSMUST00000081103	.	.	chr1	172893599	A/T	0	19	1	PASS	alt/alt	A/T	11	0	0	.	ref/ref
19	Spna1	.	DOWNSTREAM	MODIFIER	.	.	ENSMUST00000027817	.	.	chr1	176180452	A/C	0	15	1	PASS	alt/alt	A/C	17	0	0	.	ref/ref
19	Olfr419	olfactory receptor 419	NON_SYNONYMOUS_CODING	MODERATE	cTt/cGt	L202R	ENSMUST00000061990	.	.	chr1	176180452	A/C	0	15	1	PASS	alt/alt	A/C	17	0	0	.	ref/ref
20	Nebl	nebulette	NON_SYNONYMOUS_CODING	MODERATE	gAg/gGg	E411G	ENSMUST00000145492	.	.	chr2	17322102	T/C	1	48	0.98	PASS	alt/alt	T/C	25	0	0	.	ref/ref
21	4930426L09Rik	RIKEN cDNA 4930426L09 gene	UTR_3_PRIME	MODIFIER	.	.	ENSMUST00000028069	.	.	chr2	18921286	T/C	1	205	0.995	PASS	alt/alt	T/C	159	0	0	.	ref/ref
21	Pip4k2a	phosphatidylinositol-5-phosphate 4-kinase, type II, alpha	UPSTREAM	MODIFIER	.	.	ENSMUST00000006912	.	.	chr2	18921286	T/C	1	205	0.995	PASS	alt/alt	T/C	159	0	0	.	ref/ref
22	4930426L09Rik	RIKEN cDNA 4930426L09 gene	UTR_3_PRIME	MODIFIER	.	.	ENSMUST00000028069	.	.	chr2	18921359	T/C	1	175	0.994	PASS	alt/alt	T/C	136	0	0	.	ref/ref
22	Pip4k2a	phosphatidylinositol-5-phosphate 4-kinase, type II, alpha	UPSTREAM	MODIFIER	.	.	ENSMUST00000006912	.	.	chr2	18921359	T/C	1	175	0.994	PASS	alt/alt	T/C	136	0	0	.	ref/ref
23	Myo3a	myosin IIIA	INTRON	MODIFIER	.	.	ENSMUST00000044749	.	.	chr2	22400009	G/A	1	67	0.985	PASS	alt/alt	G/A	42	0	0	.	ref/ref
24	Yme1l1	YME1-like 1 (S. cerevisiae)	EXON	MODIFIER	.	.	ENSMUST00000134342	.	.	chr2	23048599	T/A	0	6	1	PASS	alt/alt	T/A	12	0	0	.	ref/ref
25	Pnpla7	patatin-like phospholipase domain containing 7	INTRON	MODIFIER	.	.	ENSMUST00000045295	.	.	chr2	24837726	T/C	0	25	1	PASS	alt/alt	T/C	38	0	0	.	ref/ref
25	Gm13370	predicted gene 13370	UPSTREAM	MODIFIER	.	.	ENSMUST00000121309	.	.	chr2	24837726	T/C	0	25	1	PASS	alt/alt	T/C	38	0	0	.	ref/ref
26	Nrarp	Notch-regulated ankyrin repeat protein	UTR_3_PRIME	MODIFIER	.	.	ENSMUST00000104999	.	.	chr2	25038313	G/A	1	69	0.986	PASS	alt/alt	G/A	60	0	0	.	ref/ref
27	A830007P12Rik	.	UPSTREAM	MODIFIER	.	.	ENSMUST00000081869	.	.	chr2	25055860	G/A	0	35	1	PASS	alt/alt	G/A	25	0	0	.	ref/ref
27	Cobra1	.	NON_SYNONYMOUS_CODING	MODERATE	Cct/Tct	P470S	ENSMUST00000114367	.	.	chr2	25055860	G/A	0	35	1	PASS	alt/alt	G/A	25	0	0	.	ref/ref
28	Mamdc4	MAM domain containing 4	INTRON	MODIFIER	.	.	ENSMUST00000114221	.	.	chr2	25425162	G/A	0	43	1	PASS	alt/alt	G/A	41	0	0	.	ref/ref
28	Phpt1	phosphohistidine phosphatase 1	DOWNSTREAM	MODIFIER	.	.	ENSMUST00000039156	.	.	chr2	25425162	G/A	0	43	1	PASS	alt/alt	G/A	41	0	0	.	ref/ref
29	Ddx31	DEAD/H (Asp-Glu-Ala-Asp/His) box polypeptide 31	SYNONYMOUS_CODING	LOW	aaG/aaA	K594	ENSMUST00000113853	.	.	chr2	28747948	G/A	0	219	1	PASS	alt/alt	G/A	174	0	0	.	ref/ref
30	Setx	senataxin	SYNONYMOUS_CODING	LOW	caG/caA	Q532	ENSMUST00000061578	.	.	chr2	29000620	G/A	0	69	1	PASS	alt/alt	G/A	54	0	0	.	ref/ref
31	Rapgef1	Rap guanine nucleotide exchange factor (GEF) 1	SYNONYMOUS_CODING	LOW	gtG/gtA	V453	ENSMUST00000048301	.	.	chr2	29586055	G/A	3	180	0.984	PASS	alt/alt	G/A	146	0	0	.	ref/ref
32	4932414N04Rik	RIKEN cDNA 4932414N04 gene	INTRON	MODIFIER	.	.	ENSMUST00000177001	.	.	chr2	68567139	T/A	1	32	0.97	PASS	alt/alt	T/A	43	0	0	.	ref/ref
33	Nostrin	nitric oxide synthase trafficker	INTRON	MODIFIER	.	.	ENSMUST00000041865	.	.	chr2	69013554	T/A	0	87	1	PASS	alt/alt	T/A	93	0	0	.	ref/ref
34	Kbtbd10	.	SYNONYMOUS_CODING	LOW	ctG/ctA	L364	ENSMUST00000100050	.	.	chr2	69509345	G/A	0	37	1	PASS	alt/alt	G/A	36	0	0	.	ref/ref
34	Bbs5	Bardet-Biedl syndrome 5 (human)	DOWNSTREAM	MODIFIER	.	.	ENSMUST00000112286	.	.	chr2	69509345	G/A	0	37	1	PASS	alt/alt	G/A	36	0	0	.	ref/ref
35	Ttn	titin	NON_SYNONYMOUS_CODING	MODERATE	gAa/gGa	E3760G	ENSMUST00000134720	.	.	chr2	76722856	T/C	0	172	1	PASS	alt/alt	T/C	126	0	0	.	ref/ref
36	Slc43a3	solute carrier family 43, member 3	INTRON	MODIFIER	.	.	ENSMUST00000090726	.	.	chr2	84790522	T/C	0	122	1	PASS	alt/alt	T/C	108	0	0	.	ref/ref
37	Olfr993	olfactory receptor 993	NON_SYNONYMOUS_CODING	MODERATE	aAa/aTa	K306I	ENSMUST00000099926	.	.	chr2	85254118	T/A	0	117	1	PASS	alt/alt	T/A	82	0	0	.	ref/ref
38	Olfr1049	olfactory receptor 1049	NON_SYNONYMOUS_CODING	MODERATE	Cgt/Ggt	R229G	ENSMUST00000099899	.	.	chr2	86095164	G/C	1	77	0.987	PASS	alt/alt	G/C	62	0	0	.	ref/ref
39	Mtch2	mitochondrial carrier homolog 2 (C. elegans)	EXON	MODIFIER	.	.	ENSMUST00000144696	.	.	chr2	90695071	T/C	1	249	0.996	PASS	alt/alt	T/C	312	0	0	.	ref/ref
40	Api5	apoptosis inhibitor 5	NON_SYNONYMOUS_CODING	MODERATE	tCt/tTt	S199F	ENSMUST00000028617	.	.	chr2	94265902	G/A	0	7	1	PASS	alt/alt	G/A	5	0	0	.	ref/ref
41	Abtb2	ankyrin repeat and BTB (POZ) domain containing 2	INTRON	MODIFIER	.	.	ENSMUST00000076212	.	.	chr2	103551296	T/A	1	40	0.976	PASS	alt/alt	T/A	24	0	0	.	ref/ref
42	Bdnf	brain derived neurotrophic factor	UTR_3_PRIME	MODIFIER	.	.	ENSMUST00000111043	.	.	chr2	109566584	C/T	1	116	0.991	PASS	alt/alt	C/T	99	0	0	.	ref/ref
43	Slc12a6	solute carrier family 12, member 6	DOWNSTREAM	MODIFIER	.	.	ENSMUST00000141047	.	.	chr2	112250424	C/T	0	98	1	PASS	alt/alt	C/T	109	0	0	.	ref/ref
43	2410042D21Rik	.	INTRON	MODIFIER	.	.	ENSMUST00000028552	.	.	chr2	112250424	C/T	0	98	1	PASS	alt/alt	C/T	109	0	0	.	ref/ref
44	Pla2g4e	phospholipase A2, group IVE	INTRON	MODIFIER	.	.	ENSMUST00000090071	.	.	chr2	120025930	GTGTA/G	0	7	1	PASS	alt/alt	GTGTA/G	10	0	0	.	ref/ref
45	Tmem87a	transmembrane protein 87A	INTRON	MODIFIER	.	.	ENSMUST00000043847	.	.	chr2	120201260	GCA/G	4	50	0.926	PASS	alt/alt	GCA/G	47	0	0	.	ref/ref
46	Fbn1	fibrillin 1	NON_SYNONYMOUS_CODING	MODERATE	caG/caT	Q1235H	ENSMUST00000028633	.	.	chr2	125186933	C/A	1	180	0.994	PASS	alt/alt	C/A	108	0	0	.	ref/ref
47	Atp8b4	ATPase, class I, type 8B, member 4	NON_SYNONYMOUS_CODING	MODERATE	aAc/aGc	N882S	ENSMUST00000040128	.	.	chr2	126183810	T/C	0	9	1	PASS	alt/alt	T/C	13	0	0	.	ref/ref
48	Cpxm1	carboxypeptidase X 1 (M14 family)	SYNONYMOUS_CODING	LOW	ccC/ccA	P460	ENSMUST00000028897	.	.	chr2	130219511	G/T	0	77	1	PASS	alt/alt	G/T	81	0	0	.	ref/ref
49	Polr3f	polymerase (RNA) III (DNA directed) polypeptide F	SYNONYMOUS_CODING	LOW	Ctg/Ttg	L269	ENSMUST00000028914	.	.	chr2	144363025	C/T	1	110	0.991	PASS	alt/alt	C/T	97	0	0	.	ref/ref
49	Rbbp9	retinoblastoma binding protein 9	DOWNSTREAM	MODIFIER	.	.	ENSMUST00000028915	.	.	chr2	144363025	C/T	1	110	0.991	PASS	alt/alt	C/T	97	0	0	.	ref/ref
50	Insm1	insulinoma-associated 1	UTR_3_PRIME	MODIFIER	.	.	ENSMUST00000089257	.	.	chr2	146050697	T/C	0	46	1	PASS	alt/alt	T/C	48	0	0	.	ref/ref
51	BC020535	.	SYNONYMOUS_CODING	LOW	ggG/ggA	G158	ENSMUST00000109800	.	.	chr2	152897501	G/A	1	106	0.991	PASS	alt/alt	G/A	86	0	0	.	ref/ref
52	Kif3b	kinesin family member 3B	NON_SYNONYMOUS_CODING	MODERATE	aCc/aTc	T327I	ENSMUST00000028977	.	.	chr2	153142996	C/T	1	43	0.977	PASS	alt/alt	C/T	44	0	0	.	ref/ref
53	Dsn1	DSN1, MIND kinetochore complex component, homolog (S. cerevisiae)	INTRON	MODIFIER	.	.	ENSMUST00000124671	.	.	chr2	156830886	A/C	0	37	1	PASS	alt/alt	A/C	34	0	0	.	ref/ref
54	Pltp	phospholipid transfer protein	INTRON	MODIFIER	.	.	ENSMUST00000156255	.	.	chr2	164679760	A/T	0	39	1	PASS	alt/alt	A/T	28	0	0	.	ref/ref
55	1500012F01Rik	RIKEN cDNA 1500012F01 gene	UPSTREAM	MODIFIER	.	.	ENSMUST00000125674	.	.	chr2	166885584	G/A	0	69	1	PASS	alt/alt	G/A	69	0	0	.	ref/ref
55	SNORD12	.	UPSTREAM	MODIFIER	.	.	ENSMUST00000104327	.	.	chr2	166885584	G/A	0	69	1	PASS	alt/alt	G/A	69	0	0	.	ref/ref
55	Znfx1	zinc finger, NFX1-type containing 1	SYNONYMOUS_CODING	LOW	gaC/gaT	D3	ENSMUST00000048988	.	.	chr2	166885584	G/A	0	69	1	PASS	alt/alt	G/A	69	0	0	.	ref/ref
56	Zfhx4	zinc finger homeodomain 4	NON_SYNONYMOUS_CODING	MODERATE	aAa/aTa	K3006I	ENSMUST00000081955	.	.	chr3	5403890	A/T	1	29	0.967	PASS	alt/alt	A/T	24	0	0	.	ref/ref
57	Cpb1	carboxypeptidase B1 (tissue)	SYNONYMOUS_CODING	LOW	gtC/gtT	V216	ENSMUST00000011607	.	.	chr3	20162633	G/A	0	128	1	PASS	alt/alt	G/A	98	0	0	.	ref/ref
58	Gm10729	predicted gene 10729	UPSTREAM	MODIFIER	.	.	ENSMUST00000099104	.	.	chr3	51494149	G/A	0	114	1	PASS	alt/alt	G/A	89	0	0	.	ref/ref
58	Maml3	mastermind like 3 (Drosophila)	NON_SYNONYMOUS_CODING	MODERATE	aCt/aTt	T1012I	ENSMUST00000121440	.	.	chr3	51494149	G/A	0	114	1	PASS	alt/alt	G/A	89	0	0	.	ref/ref
59	Ints3	integrator complex subunit 3	NON_SYNONYMOUS_CODING	MODERATE	Gtt/Att	V175I	ENSMUST00000029542	.	.	chr3	90217510	C/T	2	192	0.99	PASS	alt/alt	C/T	146	0	0	.	ref/ref
60	Ints3	integrator complex subunit 3	INTRON	MODIFIER	.	.	ENSMUST00000029542	.	.	chr3	90236696	C/T	0	166	1	PASS	alt/alt	C/T	124	0	0	.	ref/ref
61	Tchh	trichohyalin	UTR_3_PRIME	MODIFIER	.	.	ENSMUST00000064257	.	.	chr3	93252918	C/T	1	224	0.996	PASS	alt/alt	C/T	236	0	0	.	ref/ref
62	Tdpoz1	TD and POZ domain containing 1	NON_SYNONYMOUS_CODING	MODERATE	gTc/gAc	V273D	ENSMUST00000076768	.	.	chr3	93474568	A/T	6	83	0.933	PASS	alt/alt	A/T	78	0	0	.	ref/ref
63	Bnipl	BCL2/adenovirus E1B 19kD interacting protein like	NON_SYNONYMOUS_CODING	MODERATE	Gtc/Atc	V168I	ENSMUST00000125515	.	.	chr3	95049587	C/T	0	139	1	PASS	alt/alt	C/T	117	0	0	.	ref/ref
63	Gm128	predicted gene 128	UPSTREAM	MODIFIER	.	.	ENSMUST00000107197	.	.	chr3	95049587	C/T	0	139	1	PASS	alt/alt	C/T	117	0	0	.	ref/ref
64	Bcl9	B cell CLL/lymphoma 9	SYNONYMOUS_CODING	LOW	agG/agA	R1400	ENSMUST00000046521	.	.	chr3	97008861	C/T	1	34	0.971	PASS	alt/alt	C/T	15	0	0	.	ref/ref
65	Ap4b1	adaptor-related protein complex AP-4, beta 1	NON_SYNONYMOUS_CODING	MODERATE	gAc/gGc	D384G	ENSMUST00000106824	.	.	chr3	103624250	A/G	0	68	1	PASS	alt/alt	A/G	60	0	0	.	ref/ref
66	Cept1	choline/ethanolaminephosphotransferase 1	DOWNSTREAM	MODIFIER	.	.	ENSMUST00000039153	.	.	chr3	106302693	C/T	1	78	0.987	PASS	alt/alt	C/T	91	0	0	.	ref/ref
66	Dennd2d	DENN/MADD domain containing 2D	NON_SYNONYMOUS_CODING	MODERATE	Cat/Tat	H371Y	ENSMUST00000029508	.	.	chr3	106302693	C/T	1	78	0.987	PASS	alt/alt	C/T	91	0	0	.	ref/ref
67	Cept1	choline/ethanolaminephosphotransferase 1	DOWNSTREAM	MODIFIER	.	.	ENSMUST00000039153	.	.	chr3	106302694	AT/A	1	78	0.987	PASS	alt/alt	AT/A	90	0	0	.	ref/ref
67	Dennd2d	DENN/MADD domain containing 2D	FRAME_SHIFT	HIGH	-	-371	ENSMUST00000029508	.	.	chr3	106302694	AT/A	1	78	0.987	PASS	alt/alt	AT/A	90	0	0	.	ref/ref
68	Alpk1	alpha-kinase 1	INTRON	MODIFIER	.	.	ENSMUST00000029662	.	.	chr3	127382245	AC/A	0	12	1	PASS	alt/alt	AC/A	2	0	0	.	ref/ref
69	Col25a1	collagen, type XXV, alpha 1	NON_SYNONYMOUS_CODING	MODERATE	Aaa/Gaa	K107E	ENSMUST00000106353	.	.	chr3	129885704	A/G	1	92	0.989	PASS	alt/alt	A/G	88	0	0	.	ref/ref
70	Ostc	oligosaccharyltransferase complex subunit	NON_SYNONYMOUS_CODING	MODERATE	Tct/Cct	S40P	ENSMUST00000043937	.	.	chr3	130412176	A/G	1	64	0.985	PASS	alt/alt	A/G	68	0	0	.	ref/ref
71	Npnt	nephronectin	NON_SYNONYMOUS_CODING	MODERATE	aCg/aTg	T442M	ENSMUST00000117456	.	.	chr3	132547443	G/A	1	136	0.993	PASS	alt/alt	G/A	97	0	0	.	ref/ref
72	Hs2st1	heparan sulfate 2-O-sulfotransferase 1	NON_SYNONYMOUS_CODING	MODERATE	Gga/Aga	G193R	ENSMUST00000043325	.	.	chr3	144110245	C/T	0	23	1	PASS	alt/alt	C/T	18	0	0	.	ref/ref
73	Fam110b	family with sequence similarity 110, member B	SYNONYMOUS_CODING	LOW	ctT/ctC	L324	ENSMUST00000054857	.	.	chr4	5726702	T/C	0	61	1	PASS	alt/alt	T/C	48	0	0	.	ref/ref
74	Sfrs18	serine/arginine-rich splicing factor 18	SYNONYMOUS_CODING	LOW	gaC/gaT	D33	ENSMUST00000108229	.	.	chr4	21784337	C/T	0	40	1	PASS	alt/alt	C/T	36	0	0	.	ref/ref
75	Epha7	Eph receptor A7	INTRON	MODIFIER	.	.	ENSMUST00000080934	.	.	chr4	28744676	T/A	0	113	1	PASS	alt/alt	T/A	92	0	0	.	ref/ref
75	Gm11915	.	UPSTREAM	MODIFIER	.	.	ENSMUST00000153669	.	.	chr4	28744676	T/A	0	113	1	PASS	alt/alt	T/A	92	0	0	.	ref/ref
76	Slc24a2	solute carrier family 24 (sodium/potassium/calcium exchanger), member 2	NON_SYNONYMOUS_CODING	MODERATE	aTc/aCc	I469T	ENSMUST00000107155	.	.	chr4	86657558	A/G	1	21	0.955	PASS	alt/alt	A/G	15	0	0	.	ref/ref
77	Plaa	phospholipase A2, activating protein	INTRON	MODIFIER	.	.	ENSMUST00000107107	.	.	chr4	94253930	A/T	2	165	0.988	PASS	alt/alt	A/T	105	0	0	.	ref/ref
78	Dock7	dedicator of cytokinesis 7	NON_SYNONYMOUS_CODING	MODERATE	cGg/cTg	R143L	ENSMUST00000127417	.	.	chr4	98633080	C/A	1	81	0.988	PASS	alt/alt	C/A	76	0	0	.	ref/ref
79	Csmd2	CUB and Sushi multiple domains 2	INTRON	MODIFIER	.	.	ENSMUST00000128091	.	.	chr4	127938134	G/A	0	57	1	PASS	alt/alt	G/A	41	0	0	.	ref/ref
79	4930546G22Rik	RIKEN cDNA 4930546G22 gene	UPSTREAM	MODIFIER	.	.	ENSMUST00000131581	.	.	chr4	127938134	G/A	0	57	1	PASS	alt/alt	G/A	41	0	0	.	ref/ref
79	Hmgb4	high-mobility group box 4	UTR_5_PRIME	MODIFIER	.	.	ENSMUST00000053830	.	.	chr4	127938134	G/A	0	57	1	PASS	alt/alt	G/A	41	0	0	.	ref/ref
80	Phc2	polyhomeotic-like 2 (Drosophila)	INTRON	MODIFIER	.	.	ENSMUST00000136377	.	.	chr4	128386738	A/C	0	49	1	PASS	alt/alt	A/C	67	0	0	.	ref/ref
81	Phactr4	phosphatase and actin regulator 4	INTRON	MODIFIER	.	.	ENSMUST00000084170	.	.	chr4	131921452	G/T	3	161	0.982	PASS	alt/alt	G/T	124	0	0	.	ref/ref
82	Fam76a	family with sequence similarity 76, member A	INTRON	MODIFIER	.	.	ENSMUST00000148667	.	.	chr4	132476761	C/T	0	75	1	PASS	alt/alt	C/T	72	0	0	.	ref/ref
83	Arid1a	AT rich interactive domain 1A (SWI-like)	NON_SYNONYMOUS_CODING	MODERATE	agC/agA	S1182R	ENSMUST00000145664	.	.	chr4	133243288	G/T	0	56	1	PASS	alt/alt	G/T	47	0	0	.	ref/ref
84	Gm7534	predicted gene 7534	NON_SYNONYMOUS_CODING	MODERATE	aCa/aTa	T498I	ENSMUST00000097849	.	.	chr4	133751443	G/A	0	25	1	PASS	alt/alt	G/A	28	0	0	.	ref/ref
84	Gm13131	.	DOWNSTREAM	MODIFIER	.	.	ENSMUST00000122228	.	.	chr4	133751443	G/A	0	25	1	PASS	alt/alt	G/A	28	0	0	.	ref/ref
85	Gm13008	.	INTRON	MODIFIER	.	.	ENSMUST00000142289	.	.	chr4	135565730	A/G	0	44	1	PASS	alt/alt	A/G	45	0	0	.	ref/ref
85	Tceb3	transcription elongation factor B (SIII), polypeptide 3	NON_SYNONYMOUS_CODING	MODERATE	aTt/aCt	I490T	ENSMUST00000030427	.	.	chr4	135565730	A/G	0	44	1	PASS	alt/alt	A/G	45	0	0	.	ref/ref
86	Ubr4	ubiquitin protein ligase E3 component n-recognin 4	NON_SYNONYMOUS_CODING	MODERATE	aCc/aTc	T1769I	ENSMUST00000165860	.	.	chr4	138977745	C/T	0	9	1	PASS	alt/alt	C/T	10	0	0	.	ref/ref
87	Gm13069	.	DOWNSTREAM	MODIFIER	.	.	ENSMUST00000154000	.	.	chr4	148717145	C/A	0	39	1	PASS	alt/alt	C/A	52	0	0	.	ref/ref
87	Ube4b	ubiquitination factor E4B, UFD2 homolog (S. cerevisiae)	INTRON	MODIFIER	.	.	ENSMUST00000103212	.	.	chr4	148717145	C/A	0	39	1	PASS	alt/alt	C/A	52	0	0	.	ref/ref
87	A930028C08Rik	RIKEN cDNA A930028C08 gene	UPSTREAM	MODIFIER	.	.	ENSMUST00000141259	.	.	chr4	148717145	C/A	0	39	1	PASS	alt/alt	C/A	52	0	0	.	ref/ref
88	Chd5	chromodomain helicase DNA binding protein 5	NON_SYNONYMOUS_CODING	MODERATE	cGa/cAa	R1351Q	ENSMUST00000164662	.	.	chr4	151752365	G/A	0	49	1	PASS	alt/alt	G/A	44	0	0	.	ref/ref
89	Arhgef16	Rho guanine nucleotide exchange factor (GEF) 16	SYNONYMOUS_CODING	LOW	ctT/ctA	L177	ENSMUST00000154895	.	.	chr4	153665114	A/T	0	134	1	PASS	alt/alt	A/T	98	0	0	.	ref/ref
90	Sema3c	sema domain, immunoglobulin domain (Ig), short basic domain, secreted, (semaphorin) 3C	NON_SYNONYMOUS_CODING	MODERATE	tGt/tAt	C7Y	ENSMUST00000169603	.	.	chr5	17082705	G/A	0	98	1	PASS	alt/alt	G/A	71	0	0	.	ref/ref
91	Otof	otoferlin	INTRON	MODIFIER	.	.	ENSMUST00000133509	.	.	chr5	30688101	A/G	0	56	1	PASS	alt/alt	A/G	57	0	0	.	ref/ref
92	Ift172	intraflagellar transport 172	NON_SYNONYMOUS_CODING	MODERATE	tGg/tCg	W1286S	ENSMUST00000041565	.	.	chr5	31562861	C/G	1	56	0.982	PASS	alt/alt	C/G	53	0	0	.	ref/ref
93	Ppp2r2c	protein phosphatase 2 (formerly 2A), regulatory subunit B (PR 52), gamma isoform	NON_SYNONYMOUS_CODING	MODERATE	gaC/gaG	D372E	ENSMUST00000031003	.	.	chr5	37343653	C/G	0	78	1	PASS	alt/alt	C/G	59	0	0	.	ref/ref
94	Tbc1d1	TBC1 domain family, member 1	NON_SYNONYMOUS_CODING	MODERATE	cTa/cAa	L678Q	ENSMUST00000119756	.	.	chr5	64715729	T/A	1	66	0.985	PASS	alt/alt	T/A	46	0	0	.	ref/ref
94	Gm6044	predicted gene 6044	DOWNSTREAM	MODIFIER	.	.	ENSMUST00000121819	.	.	chr5	64715729	T/A	1	66	0.985	PASS	alt/alt	T/A	46	0	0	.	ref/ref
95	Rfc1	replication factor C (activator 1) 1	SYNONYMOUS_CODING	LOW	atC/atT	I65	ENSMUST00000172660	.	.	chr5	65704207	G/A	0	106	1	PASS	alt/alt	G/A	86	0	0	.	ref/ref
96	Bend4	BEN domain containing 4	UTR_5_PRIME	MODIFIER	.	.	ENSMUST00000169190	.	.	chr5	67818862	T/C	0	14	1	PASS	alt/alt	T/C	7	0	0	.	ref/ref
96	Gm16714	.	UPSTREAM	MODIFIER	.	.	ENSMUST00000144362	.	.	chr5	67818862	T/C	0	14	1	PASS	alt/alt	T/C	7	0	0	.	ref/ref
97	Paics	phosphoribosylaminoimidazole carboxylase, phosphoribosylaminoribosylaminoimidazole, succinocarboxamide synthetase	NON_SYNONYMOUS_CODING	MODERATE	aTa/aCa	I406T	ENSMUST00000031160	.	.	chr5	77395778	T/C	0	54	1	PASS	alt/alt	T/C	50	0	0	.	ref/ref
98	Prkg2	protein kinase, cGMP-dependent, type II	INTRON	MODIFIER	.	.	ENSMUST00000031277	.	.	chr5	99396714	T/C	0	87	1	PASS	alt/alt	T/C	90	0	0	.	ref/ref
99	Wdfy3	WD repeat and FYVE domain containing 3	NON_SYNONYMOUS_CODING	MODERATE	cAt/cGt	H2297R	ENSMUST00000053177	.	.	chr5	102313084	T/C	0	51	1	PASS	alt/alt	T/C	39	0	0	.	ref/ref
100	Gbp8	guanylate-binding protein 8	NON_SYNONYMOUS_CODING	MODERATE	Ctc/Ttc	L267F	ENSMUST00000072890	.	.	chr5	105443986	G/A	2	66	0.971	PASS	alt/alt	G/A	47	0	0	.	ref/ref
101	Gbp10	guanylate-binding protein 10	NON_SYNONYMOUS_CODING	MODERATE	gAg/gTg	E557V	ENSMUST00000065588	.	.	chr5	105646490	T/A	2	69	0.972	PASS	alt/alt	T/A	63	0	0	.	ref/ref
102	C230066G23Rik	RIKEN cDNA C230066G23 gene	UPSTREAM	MODIFIER	.	.	ENSMUST00000150195	.	.	chr5	106008633	G/A	1	112	0.991	PASS	alt/alt	G/A	113	0	0	.	ref/ref
102	Lrrc8c	leucine rich repeat containing 8 family, member C	INTRON	MODIFIER	.	.	ENSMUST00000153754	.	.	chr5	106008633	G/A	1	112	0.991	PASS	alt/alt	G/A	113	0	0	.	ref/ref
103	Hfm1	HFM1, ATP-dependent DNA helicase homolog (S. cerevisiae)	NON_SYNONYMOUS_CODING	MODERATE	tAt/tTt	Y1335F	ENSMUST00000112690	.	.	chr5	107271558	T/A	0	79	1	PASS	alt/alt	T/A	61	0	0	.	ref/ref
104	Trpv4	transient receptor potential cation channel, subfamily V, member 4	NON_SYNONYMOUS_CODING	MODERATE	Gtg/Atg	V735M	ENSMUST00000112219	.	.	chr5	115072754	C/T	1	211	0.995	PASS	alt/alt	C/T	172	1	0.006	.	ref/ref
105	Tctn1	tectonic family member 1	INTRON	MODIFIER	.	.	ENSMUST00000053561	.	.	chr5	122701563	G/A	1	33	0.971	PASS	alt/alt	G/A	25	0	0	.	ref/ref
105	Gm15481	.	UPSTREAM	MODIFIER	.	.	ENSMUST00000120264	.	.	chr5	122701563	G/A	1	33	0.971	PASS	alt/alt	G/A	25	0	0	.	ref/ref
106	Ccdc62	coiled-coil domain containing 62	NON_SYNONYMOUS_CODING	MODERATE	aTg/aAg	M359K	ENSMUST00000094320	.	.	chr5	124401849	T/A	0	58	1	PASS	alt/alt	T/A	71	0	0	.	ref/ref
107	Abcb9	ATP-binding cassette, sub-family B (MDR/TAP), member 9	NON_SYNONYMOUS_CODING	MODERATE	Ctc/Ttc	L496F	ENSMUST00000031354	.	.	chr5	124527200	G/A	0	39	1	PASS	alt/alt	G/A	30	0	0	.	ref/ref
108	Mphosph9	M-phase phosphoprotein 9	EXON	MODIFIER	.	.	ENSMUST00000142498	.	.	chr5	124713053	G/A	2	156	0.987	PASS	alt/alt	G/A	146	0	0	.	ref/ref
109	Tctn2	tectonic family member 2	SYNONYMOUS_CODING	LOW	gaC/gaT	D358	ENSMUST00000130912	.	.	chr5	125062699	C/T	0	18	1	PASS	alt/alt	C/T	29	0	0	.	ref/ref
110	Aacs	acetoacetyl-CoA synthetase	INTRON	MODIFIER	.	.	ENSMUST00000031445	.	.	chr5	125994615	C/T	0	53	1	PASS	alt/alt	C/T	50	0	0	.	ref/ref
111	Rimbp2	RIMS binding protein 2	NON_SYNONYMOUS_CODING	MODERATE	Ccc/Tcc	P896S	ENSMUST00000031370	.	.	chr5	129280070	G/A	1	231	0.996	PASS	alt/alt	G/A	223	0	0	.	ref/ref
112	Sumf2	sulfatase modifying factor 2	SYNONYMOUS_CODING	LOW	aaC/aaT	N278	ENSMUST00000060259	.	.	chr5	130338524	C/T	2	107	0.982	PASS	alt/alt	C/T	102	0	0	.	ref/ref
112	Phkg1	phosphorylase kinase gamma 1	DOWNSTREAM	MODIFIER	.	.	ENSMUST00000154932	.	.	chr5	130338524	C/T	2	107	0.982	PASS	alt/alt	C/T	102	0	0	.	ref/ref
113	Tyw1	tRNA-yW synthesizing protein 1 homolog (S. cerevisiae)	INTRON	MODIFIER	.	.	ENSMUST00000100662	.	.	chr5	130750651	T/A	0	92	1	PASS	alt/alt	T/A	95	0	0	.	ref/ref
114	Zan	zonadhesin	SYNONYMOUS_CODING	LOW	gtA/gtG	V350	ENSMUST00000111040	.	.	chr5	137909885	T/C	0	80	1	PASS	alt/alt	T/C	60	0	0	.	ref/ref
115	Prkar1b	protein kinase, cAMP dependent regulatory, type I beta	NON_SYNONYMOUS_CODING	MODERATE	cCt/cTt	P229L	ENSMUST00000110889	.	.	chr5	139494701	G/A	0	45	1	PASS	alt/alt	G/A	39	0	0	.	ref/ref
116	Sun1	Sad1 and UNC84 domain containing 1	INTRON	MODIFIER	.	.	ENSMUST00000110882	.	.	chr5	139717863	T/A	1	90	0.989	PASS	alt/alt	T/A	61	1	0.016	.	ref/ref
117	Pot1a	protection of telomeres 1A	INTRON	MODIFIER	.	.	ENSMUST00000115329	.	.	chr6	25703366	G/A	0	25	1	PASS	alt/alt	G/A	18	0	0	.	ref/ref
118	Grm8	glutamate receptor, metabotropic 8	SYNONYMOUS_CODING	LOW	tcC/tcT	S908	ENSMUST00000115323	.	.	chr6	27235688	G/A	0	26	1	PASS	alt/alt	G/A	28	0	0	.	ref/ref
119	Ccdc136	coiled-coil domain containing 136	SYNONYMOUS_CODING	LOW	gaA/gaG	E560	ENSMUST00000031781	.	.	chr6	29364869	A/G	0	28	1	PASS	alt/alt	A/G	20	0	0	.	ref/ref
120	Tnpo3	transportin 3	SYNONYMOUS_CODING	LOW	gaG/gaA	E230	ENSMUST00000012679	.	.	chr6	29532172	C/T	1	51	0.981	PASS	alt/alt	C/T	46	0	0	.	ref/ref
121	Cpa1	carboxypeptidase A1, pancreatic	INTRON	MODIFIER	.	.	ENSMUST00000031806	.	.	chr6	30593631	A/T	0	79	1	PASS	alt/alt	A/T	51	0	0	.	ref/ref
122	Parp12	poly (ADP-ribose) polymerase family, member 12	SPLICE_SITE_DONOR	HIGH	.	.	ENSMUST00000038398	.	.	chr6	39052557	C/T	0	87	1	PASS	alt/alt	C/T	70	0	0	.	ref/ref
123	Jazf1	JAZF zinc finger 1	INTRON	MODIFIER	.	.	ENSMUST00000074541	.	.	chr6	52727523	C/T	1	25	0.962	PASS	alt/alt	C/T	22	0	0	.	ref/ref
124	Adcyap1r1	adenylate cyclase activating polypeptide 1 receptor 1	INTRON	MODIFIER	.	.	ENSMUST00000166962	.	.	chr6	55411492	A/G	0	54	1	PASS	alt/alt	A/G	40	0	0	.	ref/ref
125	Herc3	hect domain and RLD 3	NON_SYNONYMOUS_CODING	MODERATE	gCc/gTc	A713V	ENSMUST00000114286	.	.	chr6	58837520	C/T	0	34	1	PASS	alt/alt	C/T	19	0	0	.	ref/ref
126	Gng12	guanine nucleotide binding protein (G protein), gamma 12	SYNONYMOUS_CODING	LOW	acC/acT	T8	ENSMUST00000043148	.	.	chr6	66965768	C/T	0	89	1	PASS	alt/alt	C/T	66	0	0	.	ref/ref
126	Gm15644	predicted gene 15644	DOWNSTREAM	MODIFIER	.	.	ENSMUST00000121764	.	.	chr6	66965768	C/T	0	89	1	PASS	alt/alt	C/T	66	0	0	.	ref/ref
127	Hk2	hexokinase 2	NON_SYNONYMOUS_CODING	MODERATE	gAc/gGc	D172G	ENSMUST00000170833	.	.	chr6	82693354	T/C	0	225	1	PASS	alt/alt	T/C	177	0	0	.	ref/ref
128	.	.	INTERGENIC	MODIFIER	.	.	.	.	.	chr6	101752027	T/A	0	48	1	PASS	alt/alt	T/A	32	0	0	.	ref/ref
128	Gm9871	predicted gene 9871	DOWNSTREAM	MODIFIER	.	.	ENSMUST00000064002	.	.	chr6	101752027	T/A	0	48	1	PASS	alt/alt	T/A	32	0	0	.	ref/ref
129	Fancd2	Fanconi anemia, complementation group D2	INTRON	MODIFIER	.	.	ENSMUST00000168342	.	.	chr6	113515284	T/C	0	76	1	PASS	alt/alt	T/C	72	0	0	.	ref/ref
130	Plxnd1	plexin D1	SYNONYMOUS_CODING	LOW	ctG/ctA	L1759	ENSMUST00000015511	.	.	chr6	115908565	C/T	0	97	1	PASS	alt/alt	C/T	109	0	0	.	ref/ref
131	Ret	ret proto-oncogene	NON_SYNONYMOUS_CODING	MODERATE	Gag/Aag	E287K	ENSMUST00000169872	.	.	chr6	118129344	C/T	0	30	1	PASS	alt/alt	C/T	23	0	0	.	ref/ref
132	Cdkn1b	cyclin-dependent kinase inhibitor 1B	NON_SYNONYMOUS_CODING	MODERATE	Gtg/Atg	V131M	ENSMUST00000003115	.	.	chr6	134871328	G/A	0	28	1	PASS	alt/alt	G/A	25	0	0	.	ref/ref
133	Ptpro	protein tyrosine phosphatase, receptor type, O	SYNONYMOUS_CODING	LOW	ccC/ccT	P434	ENSMUST00000167679	.	.	chr6	137334692	C/T	0	45	1	PASS	alt/alt	C/T	52	0	0	.	ref/ref
134	Slco1b2	solute carrier organic anion transporter family, member 1b2	NON_SYNONYMOUS_CODING	MODERATE	tTc/tAc	F462Y	ENSMUST00000087577	.	.	chr6	141624864	T/A	1	48	0.98	PASS	alt/alt	T/A	38	0	0	.	ref/ref
135	Ncr1	natural cytotoxicity triggering receptor 1	UTR_5_PRIME	MODIFIER	.	.	ENSMUST00000006792	.	.	chr7	4289329	C/A	2	246	0.992	PASS	alt/alt	C/A	196	0	0	.	ref/ref
136	Irgq	immunity-related GTPase family, Q	NON_SYNONYMOUS_CODING	MODERATE	aTg/aAg	M568K	ENSMUST00000049020	.	.	chr7	25319457	T/A	0	80	1	PASS	alt/alt	T/A	65	0	0	.	ref/ref
137	Cic	capicua homolog (Drosophila)	SYNONYMOUS_CODING	LOW	caC/caT	H1157	ENSMUST00000094696	.	.	chr7	26070820	C/T	1	161	0.994	PASS	alt/alt	C/T	119	0	0	.	ref/ref
138	Ltbp4	latent transforming growth factor beta binding protein 4	INTRON	MODIFIER	.	.	ENSMUST00000118583	.	.	chr7	28091263	G/A	0	90	1	PASS	alt/alt	G/A	92	0	0	.	ref/ref
139	Alkbh6	alkB, alkylation repair homolog 6 (E. coli)	EXON	MODIFIER	.	.	ENSMUST00000148858	.	.	chr7	31096854	C/T	0	86	1	PASS	alt/alt	C/T	81	2	0.024	.	ref/ref
139	AI428936	.	UPSTREAM	MODIFIER	.	.	ENSMUST00000177078	.	.	chr7	31096854	C/T	0	86	1	PASS	alt/alt	C/T	81	2	0.024	.	ref/ref
139	AC149067.1	.	EXON	MODIFIER	.	.	ENSMUST00000176987	.	.	chr7	31096854	C/T	0	86	1	PASS	alt/alt	C/T	81	2	0.024	.	ref/ref
139	Clip3	CAP-GLY domain containing linker protein 3	DOWNSTREAM	MODIFIER	.	.	ENSMUST00000014065	.	.	chr7	31096854	C/T	0	86	1	PASS	alt/alt	C/T	81	2	0.024	.	ref/ref
140	Hpn	hepsin	SYNONYMOUS_CODING	LOW	ccG/ccA	P174	ENSMUST00000168884	.	.	chr7	31887875	C/T	0	24	1	PASS	alt/alt	C/T	19	0	0	.	ref/ref
141	Gtf2h1	general transcription factor II H, polypeptide 1	SYNONYMOUS_CODING	LOW	gaC/gaT	D13	ENSMUST00000165509	.	.	chr7	54057173	C/T	2	134	0.985	PASS	alt/alt	C/T	167	1	0.006	.	ref/ref
142	Atp10a	ATPase, class V, type 10A	NON_SYNONYMOUS_CODING	MODERATE	tGt/tAt	C548Y	ENSMUST00000168747	.	.	chr7	66049889	G/A	0	71	1	PASS	alt/alt	G/A	60	0	0	.	ref/ref
143	.	.	INTERGENIC	MODIFIER	.	.	.	.	.	chr7	75764498	G/A	1	91	0.989	PASS	alt/alt	G/A	67	0	0	.	ref/ref
144	Cpeb1	cytoplasmic polyadenylation element binding protein 1	NON_SYNONYMOUS_CODING	MODERATE	Tat/Gat	Y381D	ENSMUST00000130310	.	.	chr7	88500802	A/C	0	59	1	PASS	alt/alt	A/C	56	0	0	.	ref/ref
145	Vmn2r77	vomeronasal 2, receptor 77	NON_SYNONYMOUS_CODING	MODERATE	gGa/gAa	G520E	ENSMUST00000164996	.	.	chr7	93952145	G/A	1	43	0.977	PASS	alt/alt	G/A	45	0	0	.	ref/ref
146	Dgat2	diacylglycerol O-acyltransferase 2	NON_SYNONYMOUS_CODING	MODERATE	cTc/cCc	L50P	ENSMUST00000033001	.	.	chr7	106318309	A/G	0	28	1	PASS	alt/alt	A/G	35	1	0.028	.	ref/ref
147	Olfr569	olfactory receptor 569	NON_SYNONYMOUS_CODING	MODERATE	cTc/cCc	L237P	ENSMUST00000078191	.	.	chr7	110035956	A/G	2	99	0.98	PASS	alt/alt	A/G	69	0	0	.	ref/ref
148	Olfr676	olfactory receptor 676	NON_SYNONYMOUS_CODING	MODERATE	Att/Ttt	I281F	ENSMUST00000098162	.	.	chr7	112184554	A/T	0	105	1	PASS	alt/alt	A/T	79	0	0	.	ref/ref
149	Olfr481	olfactory receptor 481	NON_SYNONYMOUS_CODING	MODERATE	Gtg/Atg	V281M	ENSMUST00000067143	.	.	chr7	115225150	G/A	0	75	1	PASS	alt/alt	G/A	79	0	0	.	ref/ref
150	Scube2	signal peptide, CUB domain, EGF-like 2	INTRON	MODIFIER	.	.	ENSMUST00000106728	.	.	chr7	117001201	C/T	0	16	1	PASS	alt/alt	C/T	20	0	0	.	ref/ref
151	Acsm2	acyl-CoA synthetase medium-chain family member 2	UPSTREAM	MODIFIER	.	.	ENSMUST00000098084	.	.	chr7	126697956	A/G	0	43	1	PASS	alt/alt	A/G	40	0	0	.	ref/ref
151	.	.	INTERGENIC	MODIFIER	.	.	.	.	.	chr7	126697956	A/G	0	43	1	PASS	alt/alt	A/G	40	0	0	.	ref/ref
152	2610020H08Rik	RIKEN cDNA 2610020H08 gene	NON_SYNONYMOUS_CODING	MODERATE	aCt/aTt	T245I	ENSMUST00000084644	.	.	chr7	126971695	C/T	0	21	1	PASS	alt/alt	C/T	15	0	0	.	ref/ref
153	Abca14	ATP-binding cassette, sub-family A (ABC1), member 14	NON_SYNONYMOUS_CODING	MODERATE	tAt/tTt	Y472F	ENSMUST00000084640	.	.	chr7	127371061	A/T	0	51	1	PASS	alt/alt	A/T	38	0	0	.	ref/ref
154	Abca16	ATP-binding cassette, sub-family A (ABC1), member 16	NON_SYNONYMOUS_CODING	MODERATE	Gtc/Atc	V540I	ENSMUST00000056042	.	.	chr7	127609256	G/A	0	45	1	PASS	alt/alt	G/A	47	0	0	.	ref/ref
155	Scnn1b	sodium channel, nonvoltage-gated 1 beta	NON_SYNONYMOUS_CODING	MODERATE	cAg/cGg	Q429R	ENSMUST00000167684	.	.	chr7	129058806	A/G	0	52	1	PASS	alt/alt	A/G	63	0	0	.	ref/ref
155	Cog7	component of oligomeric golgi complex 7	INTRON	MODIFIER	.	.	ENSMUST00000169160	.	.	chr7	129058806	A/G	0	52	1	PASS	alt/alt	A/G	63	0	0	.	ref/ref
156	Fbrs	fibrosin	SYNONYMOUS_CODING	LOW	tcC/tcT	S40	ENSMUST00000048896	.	.	chr7	134629179	C/T	0	232	1	PASS	alt/alt	C/T	267	0	0	.	ref/ref
157	Srcap	Snf2-related CREBBP activator protein	DOWNSTREAM	MODIFIER	.	.	ENSMUST00000066582	.	.	chr7	134684144	C/T	1	76	0.987	PASS	alt/alt	C/T	89	0	0	.	ref/ref
157	.	.	INTERGENIC	MODIFIER	.	.	.	.	.	chr7	134684144	C/T	1	76	0.987	PASS	alt/alt	C/T	89	0	0	.	ref/ref
158	Zfp668	zinc finger protein 668	NON_SYNONYMOUS_CODING	MODERATE	Tca/Cca	S293P	ENSMUST00000054415	.	.	chr7	135010648	A/G	1	84	0.988	PASS	alt/alt	A/G	75	0	0	.	ref/ref
159	Deaf1	deformed epidermal autoregulatory factor 1 (Drosophila)	NON_SYNONYMOUS_CODING	MODERATE	aGa/aAa	R30K	ENSMUST00000169944	.	.	chr7	148513339	C/T	0	24	1	PASS	alt/alt	C/T	16	0	0	.	ref/ref
159	Tmem80	transmembrane protein 80	UPSTREAM	MODIFIER	.	.	ENSMUST00000026578	.	.	chr7	148513339	C/T	0	24	1	PASS	alt/alt	C/T	16	0	0	.	ref/ref
160	Muc5b	mucin 5, subtype B, tracheobronchial	NON_SYNONYMOUS_CODING	MODERATE	gAg/gTg	E4476V	ENSMUST00000084424	.	.	chr7	149055227	A/T	0	86	1	PASS	alt/alt	A/T	74	0	0	.	ref/ref
161	Trpm5	transient receptor potential cation channel, subfamily M, member 5	NON_SYNONYMOUS_CODING	MODERATE	Gac/Aac	D179N	ENSMUST00000166861	.	.	chr7	150272884	C/T	1	70	0.986	PASS	alt/alt	C/T	65	0	0	.	ref/ref
162	Cars	cysteinyl-tRNA synthetase	SYNONYMOUS_CODING	LOW	aaG/aaA	K132	ENSMUST00000010899	.	.	chr7	150773069	C/T	0	31	1	PASS	alt/alt	C/T	40	0	0	.	ref/ref
163	4932443L11Rik	RIKEN cDNA 4932443L11 gene	INTRON	MODIFIER	.	.	ENSMUST00000148353	.	.	chr8	4193141	C/T	0	71	1	PASS	alt/alt	C/T	89	0	0	.	ref/ref
163	Evi5l	ecotropic viral integration site 5 like	NON_SYNONYMOUS_CODING	MODERATE	Cac/Tac	H337Y	ENSMUST00000086778	.	.	chr8	4193141	C/T	0	71	1	PASS	alt/alt	C/T	89	0	0	.	ref/ref
164	Gm14378	predicted gene 14378	UPSTREAM	MODIFIER	.	.	ENSMUST00000110993	.	.	chr8	4243749	C/T	0	135	1	PASS	alt/alt	C/T	116	0	0	.	ref/ref
164	Map2k7	mitogen-activated protein kinase kinase 7	STOP_GAINED	HIGH	Cag/Tag	Q114*	ENSMUST00000110998	.	.	chr8	4243749	C/T	0	135	1	PASS	alt/alt	C/T	116	0	0	.	ref/ref
165	Adam5	a disintegrin and metallopeptidase domain 5	INTRON	MODIFIER	.	.	ENSMUST00000110653	.	.	chr8	25852544	G/A	0	128	1	PASS	alt/alt	G/A	118	0	0	.	ref/ref
166	Clcn3	chloride channel 3	NON_SYNONYMOUS_CODING	MODERATE	Cct/Tct	P799S	ENSMUST00000110302	.	.	chr8	63391939	G/A	1	32	0.97	PASS	alt/alt	G/A	39	0	0	.	ref/ref
167	Palld	palladin, cytoskeletal associated protein	INTRON	MODIFIER	.	.	ENSMUST00000121493	.	.	chr8	64017481	G/A	1	117	0.992	PASS	alt/alt	G/A	136	0	0	.	ref/ref
168	Cilp2	cartilage intermediate layer protein 2	INTRON	MODIFIER	.	.	ENSMUST00000057831	.	.	chr8	72410328	C/T	0	119	1	PASS	alt/alt	C/T	88	0	0	.	ref/ref
168	Yjefn3	YjeF N-terminal domain containing 3	DOWNSTREAM	MODIFIER	.	.	ENSMUST00000152938	.	.	chr8	72410328	C/T	0	119	1	PASS	alt/alt	C/T	88	0	0	.	ref/ref
169	Mpv17l2	MPV17 mitochondrial membrane protein-like 2	SYNONYMOUS_CODING	LOW	aaG/aaA	K100	ENSMUST00000038626	.	.	chr8	73284325	C/T	0	70	1	PASS	alt/alt	C/T	51	0	0	.	ref/ref
169	Ifi30	interferon gamma inducible protein 30	DOWNSTREAM	MODIFIER	.	.	ENSMUST00000034299	.	.	chr8	73284325	C/T	0	70	1	PASS	alt/alt	C/T	51	0	0	.	ref/ref
169	Rab3a	RAB3A, member RAS oncogene family	DOWNSTREAM	MODIFIER	.	.	ENSMUST00000034301	.	.	chr8	73284325	C/T	0	70	1	PASS	alt/alt	C/T	51	0	0	.	ref/ref
170	Frem3	Fras1 related extracellular matrix protein 3	STOP_GAINED	HIGH	tTg/tAg	L1669*	ENSMUST00000109870	.	.	chr8	83139984	T/A	0	30	1	PASS	alt/alt	T/A	21	0	0	.	ref/ref
171	Tecr	trans-2,3-enoyl-CoA reductase	NON_SYNONYMOUS_CODING	MODERATE	aTc/aAc	I245N	ENSMUST00000165740	.	.	chr8	86095932	A/T	0	46	1	PASS	alt/alt	A/T	35	0	0	.	ref/ref
171	Ndufb7	NADH dehydrogenase (ubiquinone) 1 beta subcomplex, 7	DOWNSTREAM	MODIFIER	.	.	ENSMUST00000036996	.	.	chr8	86095932	A/T	0	46	1	PASS	alt/alt	A/T	35	0	0	.	ref/ref
172	Dnajb1	DnaJ (Hsp40) homolog, subfamily B, member 1	NON_SYNONYMOUS_CODING	MODERATE	gCc/gTc	A23V	ENSMUST00000005620	.	.	chr8	86132298	C/T	2	38	0.95	PASS	alt/alt	C/T	24	0	0	.	ref/ref
173	4930432K21Rik	RIKEN cDNA 4930432K21 gene	INTRON	MODIFIER	.	.	ENSMUST00000093375	.	.	chr8	86694239	C/T	0	90	1	PASS	alt/alt	C/T	73	2	0.027	.	ref/ref
173	Nanos3	nanos homolog 3 (Drosophila)	DOWNSTREAM	MODIFIER	.	.	ENSMUST00000070102	.	.	chr8	86694239	C/T	0	90	1	PASS	alt/alt	C/T	73	2	0.027	.	ref/ref
174	BC056474	cDNA sequence BC056474	UPSTREAM	MODIFIER	.	.	ENSMUST00000079764	.	.	chr8	87599938	C/T	0	47	1	PASS	alt/alt	C/T	56	0	0	.	ref/ref
174	Dhps	deoxyhypusine synthase	DOWNSTREAM	MODIFIER	.	.	ENSMUST00000078665	.	.	chr8	87599938	C/T	0	47	1	PASS	alt/alt	C/T	56	0	0	.	ref/ref
174	Wdr83	WD repeat domain containing 83	NON_SYNONYMOUS_CODING	MODERATE	gGg/gAg	G221E	ENSMUST00000152785	.	.	chr8	87599938	C/T	0	47	1	PASS	alt/alt	C/T	56	0	0	.	ref/ref
175	Chd9	chromodomain helicase DNA binding protein 9	NON_SYNONYMOUS_CODING	MODERATE	atG/atA	M1890I	ENSMUST00000048665	.	.	chr8	93554543	G/A	1	91	0.989	PASS	alt/alt	G/A	85	0	0	.	ref/ref
176	Ces1b	carboxylesterase 1B	NON_SYNONYMOUS_CODING	MODERATE	Tca/Aca	S280T	ENSMUST00000109582	.	.	chr8	95592031	A/T	0	22	1	PASS	alt/alt	A/T	28	0	0	.	ref/ref
177	Ces1e	carboxylesterase 1E	NON_SYNONYMOUS_CODING	MODERATE	cCa/cTa	P68L	ENSMUST00000176282	.	.	chr8	95747848	G/A	1	124	0.992	PASS	alt/alt	G/A	88	0	0	.	ref/ref
178	Smpd3	sphingomyelin phosphodiesterase 3, neutral	NON_SYNONYMOUS_CODING	MODERATE	Gtg/Atg	V363M	ENSMUST00000067512	.	.	chr8	108788733	C/T	0	93	1	PASS	alt/alt	C/T	92	0	0	.	ref/ref
178	Gm17245	.	INTRON	MODIFIER	.	.	ENSMUST00000170228	.	.	chr8	108788733	C/T	0	93	1	PASS	alt/alt	C/T	92	0	0	.	ref/ref
179	Gm17642	.	INTRON	MODIFIER	.	.	ENSMUST00000166884	.	.	chr8	113413402	A/G	0	27	1	PASS	alt/alt	A/G	22	0	0	.	ref/ref
179	Fuk	fucokinase	INTRON	MODIFIER	.	.	ENSMUST00000066419	.	.	chr8	113413402	A/G	0	27	1	PASS	alt/alt	A/G	22	0	0	.	ref/ref
180	Trim67	tripartite motif-containing 67	INTRON	MODIFIER	.	.	ENSMUST00000041106	.	.	chr8	127341058	T/A	0	25	1	PASS	alt/alt	T/A	29	0	0	.	ref/ref
181	Kcnj5	potassium inwardly-rectifying channel, subfamily J, member 5	SYNONYMOUS_CODING	LOW	gaA/gaG	E69	ENSMUST00000034533	.	.	chr9	32130396	T/C	0	99	1	PASS	alt/alt	T/C	74	0	0	.	ref/ref
182	Acsbg1	acyl-CoA synthetase bubblegum family member 1	INTRON	MODIFIER	.	.	ENSMUST00000128163	.	.	chr9	54490393	G/C	2	146	0.986	PASS	alt/alt	G/C	93	0	0	.	ref/ref
183	Myo5c	myosin VC	SPLICE_SITE_DONOR	HIGH	.	.	ENSMUST00000036555	.	.	chr9	75126126	G/A	0	16	1	PASS	alt/alt	G/A	11	0	0	.	ref/ref
184	Lrrc1	leucine rich repeat containing 1	NON_SYNONYMOUS_CODING	MODERATE	aAt/aGt	N101S	ENSMUST00000113421	.	.	chr9	77316374	T/C	0	60	1	PASS	alt/alt	T/C	47	1	0.021	.	ref/ref
185	Clstn2	calsyntenin 2	NON_SYNONYMOUS_CODING	MODERATE	tTc/tAc	F661Y	ENSMUST00000162295	.	.	chr9	97361830	A/T	1	30	0.968	PASS	alt/alt	A/T	32	0	0	.	ref/ref
186	Trf	transferrin	INTRON	MODIFIER	.	.	ENSMUST00000170904	.	.	chr9	103121517	A/C	1	74	0.987	PASS	alt/alt	A/C	75	0	0	.	ref/ref
186	Gm20425	.	INTRON	MODIFIER	.	.	ENSMUST00000166836	.	.	chr9	103121517	A/C	1	74	0.987	PASS	alt/alt	A/C	75	0	0	.	ref/ref
187	Parp3	poly (ADP-ribose) polymerase family, member 3	INTRON	MODIFIER	.	.	ENSMUST00000067218	.	.	chr9	106376175	G/A	1	127	0.992	PASS	alt/alt	G/A	118	0	0	.	ref/ref
187	Rrp9	RRP9, small subunit (SSU) processome component, homolog (yeast)	UPSTREAM	MODIFIER	.	.	ENSMUST00000047721	.	.	chr9	106376175	G/A	1	127	0.992	PASS	alt/alt	G/A	118	0	0	.	ref/ref
188	Dock3	dedicator of cyto-kinesis 3	SYNONYMOUS_CODING	LOW	ggC/ggT	G660	ENSMUST00000044532	.	.	chr9	106893435	G/A	0	14	1	PASS	alt/alt	G/A	17	0	0	.	ref/ref
189	4921517D21Rik	.	STOP_GAINED	HIGH	Cag/Tag	Q325*	ENSMUST00000085073	.	.	chr9	107831783	C/T	1	137	0.993	PASS	alt/alt	C/T	123	0	0	.	ref/ref
190	Bsn	bassoon	STOP_GAINED	HIGH	taC/taA	Y3459*	ENSMUST00000035208	.	.	chr9	108008808	G/T	0	206	1	PASS	alt/alt	G/T	153	2	0.013	.	ref/ref
190	F630040L22Rik	RIKEN cDNA F630040L22 gene	INTRON	MODIFIER	.	.	ENSMUST00000123810	.	.	chr9	108008808	G/T	0	206	1	PASS	alt/alt	G/T	153	2	0.013	.	ref/ref
191	Scap	SREBF chaperone	NON_SYNONYMOUS_CODING	MODERATE	Ggc/Agc	G746S	ENSMUST00000098350	.	.	chr9	110283104	G/A	1	54	0.982	PASS	alt/alt	G/A	46	0	0	.	ref/ref
191	Ptpn23	protein tyrosine phosphatase, non-receptor type 23	DOWNSTREAM	MODIFIER	.	.	ENSMUST00000040021	.	.	chr9	110283104	G/A	1	54	0.982	PASS	alt/alt	G/A	46	0	0	.	ref/ref
192	Oxsr1	oxidative-stress responsive 1	INTRON	MODIFIER	.	.	ENSMUST00000040853	.	.	chr9	119160288	G/A	0	59	1	PASS	alt/alt	G/A	33	0	0	.	ref/ref
193	.	.	INTERGENIC	MODIFIER	.	.	.	.	.	chr9	122592122	C/T	1	68	0.986	PASS	alt/alt	C/T	53	0	0	.	ref/ref
193	9530059O14Rik	RIKEN cDNA 9530059O14 gene	DOWNSTREAM	MODIFIER	.	.	ENSMUST00000149435	.	.	chr9	122592122	C/T	1	68	0.986	PASS	alt/alt	C/T	53	0	0	.	ref/ref
193	Mir138-1	microRNA 138-1	DOWNSTREAM	MODIFIER	.	.	ENSMUST00000083480	.	.	chr9	122592122	C/T	1	68	0.986	PASS	alt/alt	C/T	53	0	0	.	ref/ref
194	9230019H11Rik	RIKEN cDNA 9230019H11 gene	SYNONYMOUS_CODING	LOW	ggT/ggA	G154	ENSMUST00000095874	.	.	chr10	7220835	A/T	1	79	0.988	PASS	alt/alt	A/T	70	0	0	.	ref/ref
195	Phactr2	phosphatase and actin regulator 2	NON_SYNONYMOUS_CODING	MODERATE	cGa/cAa	R214Q	ENSMUST00000105546	.	.	chr10	12977403	C/T	0	75	1	PASS	alt/alt	C/T	60	0	0	.	ref/ref
196	L3mbtl3	l(3)mbt-like 3 (Drosophila)	INTRON	MODIFIER	.	.	ENSMUST00000164043	.	.	chr10	25999702	C/T	1	44	0.978	PASS	alt/alt	C/T	36	0	0	.	ref/ref
197	Tspyl1	testis-specific protein, Y-encoded-like 1	NON_SYNONYMOUS_CODING	MODERATE	Cat/Tat	H194Y	ENSMUST00000061372	.	.	chr10	34002666	C/T	1	146	0.993	PASS	alt/alt	C/T	108	0	0	.	ref/ref
198	Cdk19	cyclin-dependent kinase 19	SYNONYMOUS_CODING	LOW	ctC/ctT	L187	ENSMUST00000044672	.	.	chr10	40186490	C/T	0	151	1	PASS	alt/alt	C/T	115	0	0	.	ref/ref
199	Dna2	DNA replication helicase 2 homolog (yeast)	INTRON	MODIFIER	.	.	ENSMUST00000131422	.	.	chr10	62425139	T/A	0	22	1	PASS	alt/alt	T/A	21	0	0	.	ref/ref
200	Pcdh15	protocadherin 15	NON_SYNONYMOUS_CODING	MODERATE	gCa/gTa	A212V	ENSMUST00000129404	.	.	chr10	73685211	C/T	0	52	1	PASS	alt/alt	C/T	39	0	0	.	ref/ref
201	Mum1	melanoma associated antigen (mutated) 1	NON_SYNONYMOUS_CODING	MODERATE	Gcg/Acg	A18T	ENSMUST00000130260	.	.	chr10	79691178	G/A	0	141	1	PASS	alt/alt	G/A	125	0	0	.	ref/ref
202	Trhde	TRH-degrading enzyme	NON_SYNONYMOUS_CODING	MODERATE	Agc/Cgc	S727R	ENSMUST00000061632	.	.	chr10	113923772	T/G	0	37	1	PASS	alt/alt	T/G	47	0	0	.	ref/ref
203	4921536K21Rik	RIKEN cDNA 4921536K21 gene	UPSTREAM	MODIFIER	.	.	ENSMUST00000020712	.	.	chr11	3798487	T/C	1	14	0.933	PASS	alt/alt	T/C	16	0	0	.	ref/ref
203	Dusp18	dual specificity phosphatase 18	UTR_3_PRIME	MODIFIER	.	.	ENSMUST00000055931	.	.	chr11	3798487	T/C	1	14	0.933	PASS	alt/alt	T/C	16	0	0	.	ref/ref
204	Znrf3	zinc and ring finger 3	SYNONYMOUS_CODING	LOW	gaC/gaT	D539	ENSMUST00000049538	.	.	chr11	5181607	G/A	0	66	1	PASS	alt/alt	G/A	78	0	0	.	ref/ref
205	Pgam2	phosphoglycerate mutase 2	DOWNSTREAM	MODIFIER	.	.	ENSMUST00000020768	.	.	chr11	5697077	G/A	0	47	1	PASS	alt/alt	G/A	46	0	0	.	ref/ref
205	Dbnl	drebrin-like	SYNONYMOUS_CODING	LOW	gaG/gaA	E201	ENSMUST00000109845	.	.	chr11	5697077	G/A	0	47	1	PASS	alt/alt	G/A	46	0	0	.	ref/ref
206	Grb10	growth factor receptor bound protein 10	NON_SYNONYMOUS_CODING	MODERATE	gAt/gGt	D124G	ENSMUST00000109654	.	.	chr11	11851640	T/C	0	53	1	PASS	alt/alt	T/C	38	0	0	.	ref/ref
207	Gm12103	.	DOWNSTREAM	MODIFIER	.	.	ENSMUST00000106086	.	.	chr11	30718138	T/C	1	160	0.994	PASS	alt/alt	T/C	160	0	0	.	ref/ref
207	Psme4	proteasome (prosome, macropain) activator subunit 4	NON_SYNONYMOUS_CODING	MODERATE	gTt/gCt	V653A	ENSMUST00000041231	.	.	chr11	30718138	T/C	1	160	0.994	PASS	alt/alt	T/C	160	0	0	.	ref/ref
208	Stk10	serine/threonine kinase 10	INTRON	MODIFIER	.	.	ENSMUST00000102821	.	.	chr11	32496797	T/A	0	27	1	PASS	alt/alt	T/A	24	0	0	.	ref/ref
209	Nipal4	NIPA-like domain containing 4	UTR_5_PRIME	MODIFIER	.	.	ENSMUST00000020679	.	.	chr11	45979782	G/A	0	54	1	PASS	alt/alt	G/A	47	0	0	.	ref/ref
210	Olfr314	olfactory receptor 314	NON_SYNONYMOUS_CODING	MODERATE	aTg/aAg	M57K	ENSMUST00000076393	.	.	chr11	58599907	T/A	0	166	1	PASS	alt/alt	T/A	156	0	0	.	ref/ref
211	Obscn	obscurin, cytoskeletal calmodulin and titin-interacting RhoGEF	NON_SYNONYMOUS_CODING	MODERATE	gaG/gaT	E1078D	ENSMUST00000081658	.	.	chr11	58876294	C/A	19	212	0.918	PASS	alt/alt	C/A	228	0	0	.	ref/ref
212	Slc5a10	solute carrier family 5 (sodium/glucose cotransporter), member 10	SYNONYMOUS_CODING	LOW	Ctg/Ttg	L451	ENSMUST00000151780	.	.	chr11	61487216	G/A	1	30	0.968	PASS	alt/alt	G/A	26	0	0	.	ref/ref
212	Grap	GRB2-related adaptor protein	DOWNSTREAM	MODIFIER	.	.	ENSMUST00000004959	.	.	chr11	61487216	G/A	1	30	0.968	PASS	alt/alt	G/A	26	0	0	.	ref/ref
213	Dnahc9	dynein, axonemal, heavy chain 9	NON_SYNONYMOUS_CODING	MODERATE	Atg/Ttg	M1163L	ENSMUST00000080665	.	.	chr11	65908822	T/A	1	147	0.993	PASS	alt/alt	T/A	119	0	0	.	ref/ref
214	Shisa6	shisa homolog 6 (Xenopus laevis)	INTRON	MODIFIER	.	.	ENSMUST00000066679	.	.	chr11	66316139	G/A	0	14	1	PASS	alt/alt	G/A	9	0	0	.	ref/ref
215	Myh8	myosin, heavy polypeptide 8, skeletal muscle, perinatal	INTRON	MODIFIER	.	.	ENSMUST00000019625	.	.	chr11	67119264	C/A	0	52	1	PASS	alt/alt	C/A	45	0	0	.	ref/ref
216	Ntn1	netrin 1	NON_SYNONYMOUS_CODING	MODERATE	Atc/Ttc	I161F	ENSMUST00000021284	.	.	chr11	68199142	T/A	0	82	1	PASS	alt/alt	T/A	71	0	0	.	ref/ref
217	Olfr398	olfactory receptor 398	NON_SYNONYMOUS_CODING	MODERATE	gCt/gTt	A54V	ENSMUST00000053874	.	.	chr11	73797948	G/A	0	17	1	PASS	alt/alt	G/A	13	0	0	.	ref/ref
218	Rap1gap2	RAP1 GTPase activating protein 2	INTRON	MODIFIER	.	.	ENSMUST00000047488	.	.	chr11	74227855	G/A	0	45	1	PASS	alt/alt	G/A	43	0	0	.	ref/ref
219	Pafah1b1	platelet-activating factor acetylhydrolase, isoform 1b, subunit 1	NON_SYNONYMOUS_CODING	MODERATE	tCc/tTc	S4F	ENSMUST00000021091	.	.	chr11	74512834	G/A	3	76	0.962	PASS	alt/alt	G/A	64	0	0	.	ref/ref
220	Unc119	unc-119 homolog (C. elegans)	UPSTREAM	MODIFIER	.	.	ENSMUST00000002127	.	.	chr11	78153604	C/T	0	52	1	PASS	alt/alt	C/T	39	0	0	.	ref/ref
220	Pigs	phosphatidylinositol glycan anchor biosynthesis, class S	STOP_GAINED	HIGH	Cag/Tag	Q391*	ENSMUST00000172062	.	.	chr11	78153604	C/T	0	52	1	PASS	alt/alt	C/T	39	0	0	.	ref/ref
221	Tmem98	transmembrane protein 98	NON_SYNONYMOUS_CODING	MODERATE	aTc/aAc	I97N	ENSMUST00000040865	.	.	chr11	80629194	T/A	0	51	1	PASS	alt/alt	T/A	45	0	0	.	ref/ref
222	Gm11423	predicted gene 11423	UPSTREAM	MODIFIER	.	.	ENSMUST00000136051	.	.	chr11	82598944	G/T	0	39	1	PASS	alt/alt	G/T	34	0	0	.	ref/ref
222	Lig3	ligase III, DNA, ATP-dependent	NON_SYNONYMOUS_CODING	MODERATE	aaG/aaT	K226N	ENSMUST00000173347	.	.	chr11	82598944	G/T	0	39	1	PASS	alt/alt	G/T	34	0	0	.	ref/ref
223	Gm11423	predicted gene 11423	UPSTREAM	MODIFIER	.	.	ENSMUST00000136051	.	.	chr11	82598948	T/A	0	39	1	PASS	alt/alt	T/A	36	0	0	.	ref/ref
223	Lig3	ligase III, DNA, ATP-dependent	NON_SYNONYMOUS_CODING	MODERATE	Tct/Act	S228T	ENSMUST00000173347	.	.	chr11	82598948	T/A	0	39	1	PASS	alt/alt	T/A	36	0	0	.	ref/ref
224	Synrg	synergin, gamma	SYNONYMOUS_CODING	LOW	tcC/tcT	S576	ENSMUST00000092834	.	.	chr11	83822433	C/T	0	42	1	PASS	alt/alt	C/T	21	0	0	.	ref/ref
225	Acaca	acetyl-Coenzyme A carboxylase alpha	NON_SYNONYMOUS_CODING	MODERATE	Cgt/Tgt	R276C	ENSMUST00000020843	.	.	chr11	84042460	C/T	0	47	1	PASS	alt/alt	C/T	36	0	0	.	ref/ref
226	Socs7	suppressor of cytokine signaling 7	INTRON	MODIFIER	.	.	ENSMUST00000045540	.	.	chr11	97238296	T/A	0	104	1	PASS	alt/alt	T/A	102	0	0	.	ref/ref
227	E130012A19Rik	RIKEN cDNA E130012A19 gene	NON_SYNONYMOUS_CODING	MODERATE	Cct/Tct	P7S	ENSMUST00000052281	.	.	chr11	97490577	G/A	0	23	1	PASS	alt/alt	G/A	13	0	0	.	ref/ref
228	Cdc6	cell division cycle 6	NON_SYNONYMOUS_CODING	MODERATE	Gtg/Atg	V284M	ENSMUST00000092706	.	.	chr11	98773480	G/A	1	196	0.995	PASS	alt/alt	G/A	185	0	0	.	ref/ref
229	Ccr7	chemokine (C-C motif) receptor 7	INTRON	MODIFIER	.	.	ENSMUST00000103134	.	.	chr11	99010303	G/A	2	104	0.981	PASS	alt/alt	G/A	86	0	0	.	ref/ref
230	Krt12	keratin 12	NON_SYNONYMOUS_CODING	MODERATE	Acc/Tcc	T248S	ENSMUST00000017741	.	.	chr11	99280902	T/A	0	73	1	PASS	alt/alt	T/A	64	0	0	.	ref/ref
230	A830036E02Rik	RIKEN cDNA A830036E02 gene	EXON	MODIFIER	.	.	ENSMUST00000139095	.	.	chr11	99280902	T/A	0	73	1	PASS	alt/alt	T/A	64	0	0	.	ref/ref
231	Ubtf	upstream binding transcription factor, RNA polymerase I	NON_SYNONYMOUS_CODING	MODERATE	Ccg/Tcg	P555S	ENSMUST00000107115	.	.	chr11	102169394	G/A	1	49	0.98	PASS	alt/alt	G/A	41	0	0	.	ref/ref
232	Fam171a2	family with sequence similarity 171, member A2	NON_SYNONYMOUS_CODING	MODERATE	Acc/Gcc	T302A	ENSMUST00000049057	.	.	chr11	102300864	T/C	1	88	0.989	PASS	alt/alt	T/C	100	0	0	.	ref/ref
232	Grn	granulin	DOWNSTREAM	MODIFIER	.	.	ENSMUST00000125819	.	.	chr11	102300864	T/C	1	88	0.989	PASS	alt/alt	T/C	100	0	0	.	ref/ref
233	Gm884	predicted gene 884	NON_SYNONYMOUS_CODING	MODERATE	aCt/aTt	T1153I	ENSMUST00000059279	.	.	chr11	103478997	G/A	1	78	0.987	PASS	alt/alt	G/A	70	0	0	.	ref/ref
234	Strada	STE20-related kinase adaptor alpha	DOWNSTREAM	MODIFIER	.	.	ENSMUST00000100324	.	.	chr11	106022453	G/A	0	30	1	PASS	alt/alt	G/A	25	0	0	.	ref/ref
234	Limd2	LIM domain containing 2	UPSTREAM	MODIFIER	.	.	ENSMUST00000045923	.	.	chr11	106022453	G/A	0	30	1	PASS	alt/alt	G/A	25	0	0	.	ref/ref
234	Gm10840	predicted gene 10840	NON_SYNONYMOUS_CODING	MODERATE	gGa/gAa	G97E	ENSMUST00000100326	.	.	chr11	106022453	G/A	0	30	1	PASS	alt/alt	G/A	25	0	0	.	ref/ref
235	Bptf	bromodomain PHD finger transcription factor	INTRON	MODIFIER	.	.	ENSMUST00000057892	.	.	chr11	106939785	G/A	0	93	1	PASS	alt/alt	G/A	88	0	0	.	ref/ref
236	4933434M16Rik	RIKEN cDNA 4933434M16 gene	EXON	MODIFIER	.	.	ENSMUST00000153429	.	.	chr11	112693051	G/A	1	53	0.981	PASS	alt/alt	G/A	40	0	0	.	ref/ref
237	D11Wsu47e	DNA segment, Chr 11, Wayne State University 47, expressed	INTRON	MODIFIER	.	.	ENSMUST00000093915	.	.	chr11	113559985	G/A	1	56	0.982	PASS	alt/alt	G/A	47	0	0	.	ref/ref
237	Cpsf4l	cleavage and polyadenylation specific factor 4-like	INTRON	MODIFIER	.	.	ENSMUST00000106617	.	.	chr11	113559985	G/A	1	56	0.982	PASS	alt/alt	G/A	47	0	0	.	ref/ref
238	Llgl2	lethal giant larvae homolog 2 (Drosophila)	NON_SYNONYMOUS_CODING	MODERATE	cAa/cTa	Q970L	ENSMUST00000103032	.	.	chr11	115715875	A/T	0	39	1	PASS	alt/alt	A/T	55	0	0	.	ref/ref
239	Pgs1	phosphatidylglycerophosphate synthase 1	NON_SYNONYMOUS_CODING	MODERATE	aTg/aCg	M544T	ENSMUST00000132676	.	.	chr11	117881009	T/C	0	76	1	PASS	alt/alt	T/C	78	0	0	.	ref/ref
239	Dnahc17	dynein, axonemal, heavy chain 17	DOWNSTREAM	MODIFIER	.	.	ENSMUST00000132685	.	.	chr11	117881009	T/C	0	76	1	PASS	alt/alt	T/C	78	0	0	.	ref/ref
240	Snx13	sorting nexin 13	SYNONYMOUS_CODING	LOW	gaC/gaT	D492	ENSMUST00000048519	.	.	chr12	35804415	C/T	1	96	0.99	PASS	alt/alt	C/T	65	0	0	.	ref/ref
241	Fam71d	family with sequence similarity 71, member D	INTRON	MODIFIER	.	.	ENSMUST00000116417	.	.	chr12	79835215	G/A	2	179	0.989	PASS	alt/alt	G/A	169	0	0	.	ref/ref
242	Ccdc88c	coiled-coil domain containing 88C	UTR_3_PRIME	MODIFIER	.	.	ENSMUST00000057748	.	.	chr12	102208161	A/T	1	63	0.984	PASS	alt/alt	A/T	52	1	0.019	.	ref/ref
243	Wars	tryptophanyl-tRNA synthetase	NON_SYNONYMOUS_CODING	MODERATE	Ggc/Agc	G101S	ENSMUST00000109848	.	.	chr12	110120929	C/T	1	120	0.992	PASS	alt/alt	C/T	131	0	0	.	ref/ref
244	Tnfaip2	tumor necrosis factor, alpha-induced protein 2	EXON	MODIFIER	.	.	ENSMUST00000156003	.	.	chr12	112683152	G/C	1	53	0.981	PASS	alt/alt	G/C	36	0	0	.	ref/ref
245	Ptprn2	protein tyrosine phosphatase, receptor type, N polypeptide 2	INTRON	MODIFIER	.	.	ENSMUST00000070733	.	.	chr12	118112113	G/T	0	108	1	PASS	alt/alt	G/T	78	1	0.013	.	ref/ref
246	Ranbp9	RAN binding protein 9	INTRON	MODIFIER	.	.	ENSMUST00000171056	.	.	chr13	43509301	A/T	1	23	0.958	PASS	alt/alt	A/T	8	0	0	.	ref/ref
247	Dapk1	death associated protein kinase 1	SYNONYMOUS_CODING	LOW	ccC/ccT	P193	ENSMUST00000044083	.	.	chr13	60819688	C/T	1	177	0.994	PASS	alt/alt	C/T	203	0	0	.	ref/ref
248	Ptch1	patched homolog 1	NON_SYNONYMOUS_CODING	MODERATE	Tac/Aac	Y783N	ENSMUST00000021921	.	.	chr13	63634016	A/T	1	90	0.989	PASS	alt/alt	A/T	97	0	0	.	ref/ref
249	Lpcat1	lysophosphatidylcholine acyltransferase 1	INTRON	MODIFIER	.	.	ENSMUST00000022099	.	.	chr13	73621668	C/T	0	96	1	PASS	alt/alt	C/T	102	1	0.01	.	ref/ref
250	Rhobtb3	Rho-related BTB domain containing 3	UTR_5_PRIME	MODIFIER	.	.	ENSMUST00000109606	.	.	chr13	76080993	C/T	0	44	1	PASS	alt/alt	C/T	37	0	0	.	ref/ref
251	Cmya5	cardiomyopathy associated 5	SYNONYMOUS_CODING	LOW	ggT/ggC	G2653	ENSMUST00000062122	.	.	chr13	93860575	A/G	0	31	1	PASS	alt/alt	A/G	44	0	0	.	ref/ref
252	Jmy	junction-mediating and regulatory protein	NON_SYNONYMOUS_CODING	MODERATE	gTg/gAg	V33E	ENSMUST00000165695	.	.	chr13	94269164	A/T	1	142	0.993	PASS	alt/alt	A/T	139	0	0	.	ref/ref
[truncated: 111 more rows]

## Sheet: Table S9
Table S9 Detailed lists of mutations identified by WES (clone B1007).
[truncated: 33 more rows]

[truncated: 1 more sheets: Table S10]
