# Supplementary material for: Simulation and estimation of gene number in a biological pathway using almost complete saturation mutagenesis screening of haploid mouse cells
Source: BMC Genomics. 2014 Nov 24;15(1):1016. doi: 10.1186/1471-2164-15-1016 (PMC4301880; doi:10.1186/1471-2164-15-1016)
Supplement: Supplementary file 6 — Additional file 6: Table S12: Representative mutation effects annotated by SnpEff software. A complete description is provided in [34]. (XLSX 40 KB) [file 12864_2014_6837_MOESM6_ESM.xlsx]

## Sheet: Sheet1
Table S12 Representative mutation effects annotated by SnpEff software.
Impact	Effects	Mainly affected region
High	Frameshift (FRAME_SHIFT)	Exon
	Loss of start codon (START_LOST)	Exon
	Loss of stop codon (STOP_LOST)	Exon
	Nonsense (STOP_GAINED)	Exon
	Splice acceptor alteration (SPLICE_SITE_ACCEPTOR)	Splice acceptor
	Splice donor alteration (SPLICE_SITE_DONOR)	Splice donor
Moderate	Codon deletion (CODON_DELETION)	Exon
	Codon insertion (CODON_INSERTION)	Exon
	Nonsynonymous (NON_SYNONYMOUS_CODING)	Exon
Low	Start gained (START_GAINED)	5’ UTR
	Synonymous (SYNONYMOUS_CODING)	Exon
	Synonymous start (SYNONYMOUS_START)	Exon
	Synonymous stop (SYNONYMOUS_STOP)	Exon
Modifier	Mutation in intergenic region (INTERGENIC)	Intergenic region
	Mutation in intron (INTRON)	Intron
	Mutation in regulatory region (REGULATION)	Regulatory region
