# Supplementary material for: Simulation and estimation of gene number in a biological pathway using almost complete saturation mutagenesis screening of haploid mouse cells
Source: BMC Genomics. 2014 Nov 24;15(1):1016. doi: 10.1186/1471-2164-15-1016 (PMC4301880; doi:10.1186/1471-2164-15-1016)
Supplement: Supplementary file 7 — Additional file 7: Figure S4: Deletion of the Pigk locus in clone B201. (A) The coverage of mapped reads on Pigk exons is minimal (one or two) in clone B201, which contrasts with the multiple coverage on the same exons in control cells. Illumina sequencing data were visualized using IGV v2.1.21. (B) The coverage of mapped reads on the neighboring Ak5 exons, 46 kb centromeric to Pigk, is recovered in clone B201 to a comparable coverage in control cells. (C) The coverage of mapped reads on the neighboring St6galnac5 exons, 32 kb telomeric to Pigk, is recovered in clone B201 to a comparable coverage in control cells. (PDF 507 KB) [file 12864_2014_6837_MOESM7_ESM.xlsx]

## Sheet: Sheet1
Table S11 Characteristics of ENU mutagenesis in H129-2 ESCs.
Ref	Alt	B3-1	B5-1	B7-2	B102	B201	B502	B1001	B1002	B1007	F-43	Total
A	G	32	26	28	0	1	33	40	19	1	32	212	Transition
T	C	26	39	29	0	7	28	33	38	2	42	244	Transition
A	C	8	4	1	0	0	3	11	8	0	7	42	Transversion
T	G	4	8	8	0	0	13	6	4	0	13	56	Transversion
A	T	32	26	25	0	2	30	48	24	1	31	219	Transversion
T	A	29	34	15	0	2	39	38	40	2	45	244	Transversion
G	A	32	65	34	3	13	176	58	96	3	89	569	Transition
C	T	24	61	26	1	8	150	42	70	8	86	476	Transition
G	C	0	1	1	0	0	1	1	3	0	0	7	Transversion
C	G	0	0	0	0	0	2	0	2	1	2	7	Transversion
G	T	7	18	4	2	0	13	14	9	2	13	82	Transversion
C	A	7	12	6	0	4	16	12	13	0	12	82	Transversion
Total		201	294	177	6	37	504	303	326	20	372	2240
