# Supplementary material for: Simulation and estimation of gene number in a biological pathway using almost complete saturation mutagenesis screening of haploid mouse cells
Source: BMC Genomics. 2014 Nov 24;15(1):1016. doi: 10.1186/1471-2164-15-1016 (PMC4301880; doi:10.1186/1471-2164-15-1016)
Supplement: Supplementary file 9 — Additional file 9: Table S13: Primers used for validation of WES data. (XLSX 44 KB) [file 12864_2014_6837_MOESM9_ESM.xlsx]

## Sheet: Table S12
Table S13 Primers used for validation of WES data.
Chromosome	Position	Forward primer for amplification of the genome (5'-3')	Reverse primer for amplification of the genome (5'-3')	Sequencing primer (5'-3')	Judgment according to the criteria	Result of validation
chr1	74474040	GGGGCTTATCATCTCTGCTAGTCTTTAG	CTTAGACAGCTAGTGAACATGTGGTACTCC	GGACGGAGAAACAAGTGGTAG	false-positive	false-positive
chr1	83175896	ACTGAAGCTCCTTTCTCTGTGGTAACTC	GAGAGCCTGAGTACAGAATGGACTTGAT	AAGCAAGGGCAGAGTGAGGACC	true-positive	true-positive
chr1	83206790	AAACCTGCCTAGCTAGTTACTCTAGCCATC	ATGGTCATGTCTGTAAGGTGAAGGACAG	CCTGGTCATCATTTGGAAAGCC	true-positive	true-positive
chr1	133938413	GTTGAAGGAAAGCTAGGGAGTATTCAGG	AGGTAGTTACACATTCCAGAGCAGGTAGAG	CACAATGCTCTGGACTCTGAC	false-positive	false-positive
chr1	137268478	ACTCCCAGTCTCCCAGTAAAAATAGCTC	CTTCTAGGCCAGGAGATTCCTATGACAG	AACCTGCGCATCATGAAGGG	false-positive	false-positive
chr1	182099184	CTGGTAAGCACAGAGCAGAGAGAAGGAG	CATATCCTCCCCACTACAGAGTAGGTTTC	GTAGCAGATCTGGAGACAGG	true-positive	true-positive
chr2	3408414	ATTACTAAGATGAGCCCAGAGCACAGAG	CAGAGTGTCAGCGAGGACTATGTATTTC	AGCAGAGTTCTTCCCCTCAG	false-positive	false-positive
chr2	76746325	CTGAGGTAATAAGGTAGGTGCACAGGATAC	GCTGAGGGATGTGTAGAAAGTTTAGAGG	TTTACGGCTGTGACCTCCAC	true-positive	true-positive
chr2	118612387	TAGTACCAACTTCCTCTATGCCTTGTCCTC	GATAGATCAACTGTCTGCCCTAGACTGAG	TGGTAGTAAGGGTGGTGAGC	false-positive	false-positive
chr2	121632432	GTCTGACTCACAAACGCTCAGGAGAAAT	GTGGTGGCTCTGTAGAAGGAAGAAGAGT	AAGGCGCAGAGCAGGAGTTG	false-positive	false-positive
chr2	144301871	GCTAACAATTCAGAAGGTAGGGCAGTTC	GTGAGTTCCAGGACAGCCAGAATACATAGT	TGTAGCAGAGAGGCTTGGCA	true-positive	true-positive
chr2	168057635	ACTCTCTCCACATCCCTTTGAGTCAGTT	CTGTCGTACCAAGTCACATGTTGAAGGT	AACTGTTCAGGACATCGTGG	false-positive	false-positive
chr3	87549545	CCACCTTCCACAAGCTGGTATTAGAAAC	AGGTGCTCTCATGTTTCTCTCTGTTTTC	TCTCACTTGATGGCCTGCAG	false-positive	false-positive
chr3	87549564	CCACCTTCCACAAGCTGGTATTAGAAAC	AGGTGCTCTCATGTTTCTCTCTGTTTTC	AGGGAGGGCAGACATTTGGAG	false-positive	false-positive
chr3	129414235	GTCAAGGAAGTCAGAGGCTAGAGAGATG	GAATAGACCAGATGACTCAGGGGTTTCT	GGCTACATGTACCCATATGC	true-positive	true-positive
chr4	118257397	GCTTTATCTTCCTCTGACCTGCTTAGTC	GTAGTAGGATTGAATAGAGGGTCCCAGTAG	AAGGCTCCCGAAACACACCT	false-positive	false-positive
chr4	155550633	CACATACCCACAGCCTTCTATCTCTATG	ACTCTGCTTCTTACCATCTCCTGTAGAGAC	GTCAACCTCAGCAACCTTGG	true-positive	true-positive
chr5	137867413	GTCAGAATCTCTCCCCTCTATCACTGAC	GCTCTGGCTGACCTAGAACTTACAGAGAT	GAACCAGCCTGTTCTTCCTC	true-positive	true-positive
chr7	29332198	CTCTGTCCTGTGTCTTCTCCATCCCTAA	CCCCATCTATGCTTCTAGTCTCACTTTG	GAAACTGGGGCAGAAGAATGAG	false-positive	false-positive
chr7	53529464	CCTTAAAGTCCACATCCCTTCTCTTCTG	GTTAGCTGAGAGTTTAGTAGGGCTGAACTG	CAGAAGCTCTGACTGGGTTC	true-positive	true-positive
chr7	87383956	GAACCATCTTCACCTGCATTGCTACTAC	GAGAACACATTCTCTCAGTGCTCTCTCT	GATGTTTTGACAGGGAGGTGG	true-positive	true-positive
chr7	108658322	GAATAGGGCTCCTAACTCTCCTTTCTGTCT	CAATGGAAGGTGACCAGTAGTAGGTCTG	AGTCCCTGCCTGTCTTTCCTG	false-positive	false-positive
chr7	141938680	CTTGCTCTTGACTTAGTACGGCTAGGAGAG	ACTGTCTCTCTCAGTAAAACCTGGGATCTG	ATACCCTAAGCTGGTCTGAG	true-positive	true-positive
chr8	85766607	CAGGAGACTCTGATAGAACAGGCTATGAGT	ACAGCCTCACTAGAGACACAGAAGAAAC	GCACCACTGTGTCTTTCAGG	false-positive	false-positive
chr8	107778492	CTGAGGCCCAAGATAGAAAGTGAATCTC	GACAGAGTGGATGAAGGAAGGATAGAGG	GACGCTGGTTAATGAGCAGC	true-positive	true-positive
chr9	67126251	ATGTCTTAAGTAGCAGGAGACGTTGCTC	CTAGGCTCTCTGCCAATTTATCTCTCTTCC	ATGGTGTTGCCTGCCTAGGA	false-positive	false-positive
chr9	106346107	GACTCTAACAAGTTATCTGCCCCTGATG	ACTCTCGAATCTTTTACCGAGAGGTGCT	CAGGGCAGAAGTCGTGTTTC	false-positive	false-positive
chr10	21901175	GGATAGAGTACAGAGGCAGAGACATTGAC	CTGGAAGTTTACAGAGATGCAGACAGAC	AAACTCCTAGTGCCACCTGG	false-positive	false-positive
chr10	81747764	GCTTGTTTTCTTTACTCCCAATCTAGTACC	CAGTCTTCAAAGCCCTATTCAGACACTATT	ATGTTGAGCCACGTGTCCAC	true-positive	true-positive
chr10	114677865	AAGAGAGGCTGAAACACTCTAGAACCTAAA	GCAAATGGTGATTAGACATTACATGGAAGC	CACACATGTGAGAGGGAAGTC	false-positive	false-positive
chr11	69784212	CTAATCTCCAGTCTTCTCCTTTGTCTCTCC	AGTGTTGAGTACAGTGTGCAGGTAATGC	CAGCATACAGCAGCTCTGTC	true-positive	true-positive
chr11	98555102	CTGTGGGTGACCATTTACATCAGCTAAAC	GTCAATCATCTCTTTGGATTGGACGTATC	TCCCCACACAGCTGTTAGGA	false-positive	false-positive
chr11	115217973	TACTTAGGATGGCTATGCTCCTTCATGC	CTACAACCACCTGCTCTTCTCGGACTAC	TCAGGTCTGCCTGGATAGCA	true-positive	true-positive
chr12	73642591	GACTCTCAGACTTATCCTGAATGGGAAG	GAGTGATTTCGTAAGTATCCTGGGTCTG	GAGTTCAGATGTCCCTCTGC	true-positive	true-positive
chr12	82575627	GCAAGACTCAAGCCTCACTGTCTAATAC	CTTCTTAAGTCCTTCCCCTAACTCTTCC	TAGAACTTACTCCCCAGCAC	true-positive	true-positive
chr13	54626343	GACACACCCTATACCCATATCAAGACACTC	CTGTATCGAATCTTCTGTTGCCAGTGAC	GCAAGACATGCCATGGTCAC	true-positive	true-positive
chr14	35147476	GCTACATCTCTAGCCCTCTCTTACAGGATA	GTGAGAATATTTCTGCATGCTTACTACTGC	TGCGCATGCCTGTGTTACTG	false-positive	false-positive
chr14	44914137	CCTGAGTCTAAGAGGTACAAATCCAAGACC	CTAAGAGTTCTTGAGGGTCAGCTATCTCC	TGGGAACTCCAGATACAGCC	true-positive	false-positive
chr15	95072135	CCCTACACCTTCTTTACTGACCTTCACAG	CCCTACTCCTTCATGATTCAGATTGGTC	GACCTTCACAGGATTCTCCG	false-positive	false-positive
chr17	79352006	AGTGACTTGTTTAGTGTTAGCCCCACTCTC	GTGTGTTCAGTTCTGTGTACTGGAGAAG	TGACTTGAGTGACAGGCAGC	false-positive	false-positive
chr18	35813694	TAGACCGTTCATAGCTTCCTGATGCAGT	CAACGTCACTTTTAAGTCTACCGCCAAG	CTTCCTCGACGGAAGCATTC	true-positive	true-positive
chr19	29141829	GCTCCTCTTCTGTCTTCCTTATCTCAGT	GAGTTTCAGGATATAGAGCTCCAGGATG	ACCAAGAATCGCTGTCCCAC	false-positive	false-positive
