# Supplementary material for: Simulation and estimation of gene number in a biological pathway using almost complete saturation mutagenesis screening of haploid mouse cells
Source: BMC Genomics. 2014 Nov 24;15(1):1016. doi: 10.1186/1471-2164-15-1016 (PMC4301880; doi:10.1186/1471-2164-15-1016)
Supplement: Supplementary file 10 — Additional file 10: Source code used in our simulation. (TXT 10 KB) [file 12864_2014_6837_MOESM10_ESM.txt]

/*
 class name: source_code
 generated by Tokunaga, M. with Java SE development kit 7u25 on Monday August 30 2013
 This program simulates the number of genes that are theoretically covered after analyzing a certain number of mutant alleles, taking the CDS length into consideration. It has been programmed for the genes essential for the GPI-anchor biosynthetic pathway. However, it can easily be modified and adopted for other biological pathways.
 This program should be operated as follows:
    Convert the filename from "Additional file 10.txt" to "source_code.java".
    Compile this program (javac source_code.java).
    Run this program (java source_code).
*/

import java.util.*;

public class source_code{
     public static void main(String[] args){

          ArrayList<String>genes=new ArrayList<String>();

           int n1=0;
           int n2=0;
           int n3=0;
           int n4=0;
           int n5=0;
           int n6=0;
           int n7=0;
           int n8=0;
           int n9=0;
           int n10=0;
           int n11=0;
           int n12=0;
           int n13=0;
           int n14=0;
           int n15=0;
           int n16=0;
           int n17=0;
           int n18=0;
           int n19=0;
           int n20=0;
           int n21=0;
           int n22=0;
           // The number of genes essential for the GPI-anchor biosynthetic pathway is 22. This part and the part below should be modified according to the number of the essential genes in the pathway being examined.
                      
               for(int k=0;k<10000000;k++){
                      // Substitute the number of simulated data sets for the default number.

                      for(int i=0;i<115;i++){
                              // Substitute the number of isolated mutant alleles for the default number.
                              double number=Math.random()*23982;   // Substitute the concatenated length of the genes of interest for the default length (23982 from 22 genes).

                           if(number>=0 && number<3303)genes.add("Pigo");              //the CDS length of Pigo is 3303 bp.
                           else if(number>=3303 && number<5166)genes.add("Gpaa1");     //the CDS length of Gpaa1 is 1863 bp.
                           else if(number>=5166 && number<6912)genes.add("Pigt");      //the CDS length of Pigt is 1746 bp.
                           else if(number>=6912 && number<8577)genes.add("Pigs");      //the CDS length of Pigs is 1665 bp.
                           else if(number>=8577 && number<10203)genes.add("Pigb");     //the CDS length of Pigb is 1626 bp.
                           else if(number>=10203 && number<11712)genes.add("Pigw");    //the CDS length of Pigw is 1509 bp.
                           else if(number>=11712 && number<13017)genes.add("Pigu");    //the CDS length of Pigu is 1305 bp.
                           else if(number>=13017 && number<14286)genes.add("Pigm");    //the CDS length of Pigm is 1269 bp.
                           else if(number>=14286 && number<15471)genes.add("Pigk");    //the CDS length of Pigk is 1185 bp.
                           else if(number>=15471 && number<16362)genes.add("Pigc");    //the CDS length of Pigc is 891 bp.
                           else if(number>=16362 && number<17142)genes.add("Dpm1");    //the CDS length of Dpm1 is 780 bp.
                           else if(number>=17142 && number<17898)genes.add("Pigx");    //the CDS length of Pigx is 756 bp.
                           else if(number>=17898 && number<18654)genes.add("Pigl");    //the CDS length of Pigl is 756 bp.
                           else if(number>=18654 && number<19404)genes.add("Pgap2");   //the CDS length of Pgap2 is 750 bp.
                           else if(number>=19404 && number<20061)genes.add("Pigf");    //the CDS length of Pigf is 657 bp.
                           else if(number>=20061 && number<20625)genes.add("Pigh");    //the CDS length of Pigh is 564 bp.
                           else if(number>=20625 && number<21021)genes.add("Pigp");    //the CDS length of Pigp is 396 bp.
                           else if(number>=21021 && number<21297)genes.add("Dpm3");    //the CDS length of Dpm3 is 276 bp.
                           else if(number>=21297 && number<21549)genes.add("Dpm2");    //the CDS length of Dpm2 is 252 bp.
                           else if(number>=21549 && number<21762)genes.add("Pigy");    //the CDS length of Pigy is 213 bp.
                           else if(number>=21762 && number<22503)genes.add("Mpdu1");   //the CDS length of Mpdu1 is 741 bp.
                           else genes.add("Pigv");                                     //the CDS length of Pigv is 1479 bp.
                      }

                      int j=0;
                      if(genes.contains("Pigo"))j++;
                      if(genes.contains("Gpaa1"))j++;
                      if(genes.contains("Pigt"))j++;
                      if(genes.contains("Pigs"))j++;
                      if(genes.contains("Pigb"))j++;
                      if(genes.contains("Pigw"))j++;
                      if(genes.contains("Pigu"))j++;
                      if(genes.contains("Pigm"))j++;
                      if(genes.contains("Pigk"))j++;
                      if(genes.contains("Pigc"))j++;
                      if(genes.contains("Dpm1"))j++;
                      if(genes.contains("Pigx"))j++;
                      if(genes.contains("Pigl"))j++;
                      if(genes.contains("Pgap2"))j++;
                      if(genes.contains("Pigf"))j++;
                      if(genes.contains("Pigh"))j++;
                      if(genes.contains("Pigp"))j++;
                      if(genes.contains("Dpm3"))j++;
                      if(genes.contains("Dpm2"))j++;
                      if(genes.contains("Pigy"))j++;
                      if(genes.contains("Mpdu1"))j++;
                      if(genes.contains("Pigv"))j++;

                      genes.clear();

                      switch(j){
                          case 1:
                              n1++;
                              break;
                          case 2:
                              n2++;
                              break;
                          case 3:
                              n3++;
                              break;
                          case 4:
                              n4++;
                              break;
                          case 5:
                              n5++;
                              break;
                          case 6:
                              n6++;
                              break;
                          case 7:
                              n7++;
                              break;
                          case 8:
                              n8++;
                              break;
                          case 9:
                              n9++;
                              break;
                          case 10:
                              n10++;
                              break;
                          case 11:
                              n11++;
                              break;
                          case 12:
                              n12++;
                              break;
                          case 13:
                              n13++;
                              break;
                          case 14:
                              n14++;
                              break;
                          case 15:
                              n15++;
                              break;
                          case 16:
                              n16++;
                              break;
                          case 17:
                              n17++;
                              break;
                          case 18:
                              n18++;
                              break;
                          case 19:
                              n19++;
                              break;
                          case 20:
                              n20++;
                              break;
                          case 21:
                              n21++;
                              break;
                          case 22:
                              n22++;
                              break;
                      }
               }

           final double m=10000000;           // Substitute the number of simulated data sets for the default number.
           System.out.println("num_of_covered_gene:	probability(%)");
           System.out.println("1:	"+n1/m*100+'%');
           System.out.println("2:	"+n2/m*100+'%');
           System.out.println("3:	"+n3/m*100+'%');
           System.out.println("4:	"+n4/m*100+'%');
           System.out.println("5:	"+n5/m*100+'%');
           System.out.println("6:	"+n6/m*100+'%');
           System.out.println("7:	"+n7/m*100+'%');
           System.out.println("8:	"+n8/m*100+'%');
           System.out.println("9:	"+n9/m*100+'%');
           System.out.println("10:	"+n10/m*100+'%');
           System.out.println("11:	"+n11/m*100+'%');
           System.out.println("12:	"+n12/m*100+'%');
           System.out.println("13:	"+n13/m*100+'%');
           System.out.println("14:	"+n14/m*100+'%');
           System.out.println("15:	"+n15/m*100+'%');
           System.out.println("16:	"+n16/m*100+'%');
           System.out.println("17:	"+n17/m*100+'%');
           System.out.println("18:	"+n18/m*100+'%');
           System.out.println("19:	"+n19/m*100+'%');
           System.out.println("20:	"+n20/m*100+'%');
           System.out.println("21:	"+n21/m*100+'%');
           System.out.println("22:	"+n22/m*100+'%');

           double exp_num;
           exp_num=(n1*1+n2*2+n3*3+n4*4+n5*5+n6*6+n7*7+n8*8+n9*9+n10*10+n11*11+n12*12+n13*13+n14*14+n15*15+n16*16+n17*17+n18*18+n19*19+n20*20+n21*21+n22*22)/m;
           System.out.println("expected_value_of_covered_gene:"+exp_num);
     }
}
